# Supplementary material for: Eukaryote-specific assembly factor DEAP2 mediates an early step of photosystem II assembly in Arabidopsis
Source: Plant Physiol. 2023 Aug 9;193(3):1970–86. doi: 10.1093/plphys/kiad446 (PMC10602607; doi:10.1093/plphys/kiad446)
Supplement: kiad446_Supplementary_Data [file kiad446_supplementary_data.zip]

Archive with 2 entries (2 files):
- 230510_Supplemental tables.xlsx
- 230726_DEAP2_Supplemental figures.pdf
