# Supplementary material for: Eukaryote-specific assembly factor DEAP2 mediates an early step of photosystem II assembly in Arabidopsis
Source: Plant Physiol. 2023 Aug 9;193(3):1970–86. doi: 10.1093/plphys/kiad446 (PMC10602607; doi:10.1093/plphys/kiad446)
Supplement: kiad446_Supplementary_Data [file kiad446_supplementary_data.zip › 230510_Supplemental tables.xlsx]

## Sheet: S1 Co-IP LC-MS results 
Supplemental table S1 Proteins detected by mass spectrometry analysis of DEAP2-specific co-immunoprecipitaion experiments. Four independent co-immunoprecipitation experiments were performed using either the MYC antibody coupled to magnetic beads (MYC#1, MYC#2 and MYC#3) on isolated and n-dodecyl-β-D-maltoside solubilized thylakoids from cDEAP2-1 (experiment) and WT (control) or the DEAP2 antibody…
Co-IP	logFC	P.Value	adj.P.Val	Annotation	locus	suba
MYC#1	6.51821	9.82517e-06	0.0028185	DEAP2	AT3G51510.1	plastid
MYC#1	3.3235	1.30185e-05	0.0028185	PSRP6	AT5G17870.1	plastid
MYC#1	2.13939	0.000882843	0.056356	AT5G42070	AT5G42070.1	plastid
MYC#2	7.91271	0.0156823	0.168605	DEAP2	AT3G51510.1	plastid
MYC#2	4.38541	0.00420511	0.146116	HCAR	AT1G04620.1	plastid
MYC#2	4.20835	0.0220546	0.177494	PLSP1	AT3G24590.1	plastid
MYC#2	4.14727	0.0290411	0.190084	AT3G15110.1	AT3G15110.1	plastid
MYC#2	3.30659	0.0162739	0.168605	AT5G42070.1	ATCG00550.1	plastid
MYC#2	3.04921	0.000649725	0.146116	DIP1	AT5G42070.1	plastid
MYC#2	2.86495	0.0182654	0.175374	AT2G01870.1	AT2G01870.1	plastid
MYC#2	2.37125	0.0227068	0.177494	ATPI	ATCG00150.1	plastid
MYC#2	2.34198	0.00100345	0.146116	AT1G64355.1	AT1G64355.1	plastid
MYC#2	2.32608	0.00502787	0.146116	AT2G34510.2	AT2G34510.2
MYC#2	2.24433	0.00815652	0.158294	AT1G54500.1	AT1G54500.1	plastid
MYC#2	2.11617	0.00238419	0.146116	AT1G73885.1	AT1G73885.1	plastid
MYC#2	2.06525	0.00863308	0.158294	ARASP	AT2G32480.2	plastid
MYC#2	2.02222	0.0160005	0.168605	NDHJ	ATCG00420.1	plastid
MYC#2	2.0209	0.00146834	0.146116	AT4G13550.1	AT4G13550.1	plastid
MYC#3	11.1941	1.47706e-17	2.40317e-14	DEAP2	AT3G51510.1	plastid
MYC#3	6.7833	4.49134e-09	1.82685e-06	AT5G42070.1	AT5G42070.1	plastid
MYC#3	6.6581	1.75415e-05	0.000407715	Peptide chain release factor 1	AT3G62910.1	plastid
MYC#3	6.1844	2.46549e-05	0.000481763	trigger factor type chaperone family protein	AT5G55220.1	plastid
MYC#3	6.11794	2.44718e-06	0.000123646		AT2G37860.4
MYC#3	5.85714	0.00463439	0.0114418		nad5arabC
MYC#3	5.8423	7.79416e-07	6.2604e-05	photosystem II subunit P-1	AT1G06680.2	plastid
MYC#3	5.79614	0.000799468	0.00371638	NAD(P)-binding Rossmann-fold superfamily protein	AT1G72640.2	plastid
MYC#3	5.65572	0.000145998	0.00143096		AT1G49340.4
MYC#3	5.60466	0.00239001	0.00737638	Ribosomal protein L35	AT2G24090.1	plastid
MYC#3	5.55114	0.000117867	0.00127118	non-intrinsic ABC protein 6	AT1G32500.1	plastid
MYC#3	5.54266	0.00472917	0.011557	Low PSII Accumulation 3	AT1G73060.1	plastid
MYC#3	5.40085	0.0015994	0.00557222	Mitochondrial import inner membrane translocase subunit Tim17/Tim22/Tim23 family protein	AT5G24650.1	plastid
MYC#3	5.39902	0.00254011	0.0077248	NADH-ubiquinone/plastoquinone oxidoreductase chain 4L	ATCG01070.1	plastid
MYC#3	5.3716	0.000331781	0.00229706		AT5G61190.4
MYC#3	5.12406	0.000506054	0.00281969	ribosomal protein S9	AT1G74970.1	plastid
MYC#3	5.07505	6.74872e-05	0.000915014	Diacylglycerol kinase family protein	AT2G46090.1	plastid
MYC#3	4.98629	0.00119975	0.00466985		AT5G27560.2
MYC#3	4.88417	0.000961193	0.0041592	proton gradient regulation 7	AT3G21200.1	plastid
MYC#3	4.80402	0.0128382	0.0229789	CAAX amino terminal protease family protein	AT1G14270.1	plastid
MYC#3	4.70882	8.41873e-05	0.00104559		cox2arabC
MYC#3	4.70014	0.000256952	0.00193546	photosystem II subunit R	AT1G79040.1	plastid
MYC#3	4.57727	0.00360136	0.00968499	ribosomal protein L20	ATCG00660.1	plastid
MYC#3	4.52572	0.0158949	0.0270797	Rhodanese/Cell cycle control phosphatase superfamily protein	AT3G25480.1	plastid
MYC#3	4.47016	0.00937013	0.018479	Esterase/lipase/thioesterase family protein	AT1G54570.1	plastid
MYC#3	4.46602	0.00193014	0.00634729		AT3G45050.1	plastid
MYC#3	4.42624	0.00284188	0.00833107	Ribosomal protein L13 family protein	AT1G78630.1	plastid
MYC#3	4.30654	0.00412355	0.0106545	Tryptophan/tyrosine permease	AT5G19500.1	plastid
MYC#3	4.28888	7.16553e-09	1.89095e-06	translocon at the inner envelope membrane of chloroplasts 55-II	AT2G24820.1	plastid
MYC#3	4.20853	0.000198527	0.00165643	S-adenosyl-L-methionine-dependent methyltransferases superfamily protein	AT1G23360.1	plastid
MYC#3	4.20304	0.000350625	0.00235881		AT3G09180.2
MYC#3	4.09542	5.07505e-05	0.000757533	Ribosomal protein L31	AT1G75350.1	plastid
MYC#3	4.07565	0.00053631	0.00291831	plastid transcriptionally active 15	AT5G54180.1	plastid
MYC#3	4.03197	4.47014e-06	0.000181823	3-ketoacyl-acyl carrier protein synthase III	AT1G62640.2	plastid
MYC#3	3.9452	0.000230573	0.00182108	DEGP protease 2	AT2G47940.1	plastid
MYC#3	3.9435	0.000185218	0.0016207	TraB family protein	AT5G52030.2	plastid
MYC#3	3.90769	0.00119	0.00466276	NDH-dependent cyclic electron flow 5	AT1G55370.2	plastid
MYC#3	3.85223	0.00597486	0.0134542		AT1G28140.1	plastid
MYC#3	3.81867	0.00158822	0.00555706	photosystem II family protein	AT1G03600.1	plastid
MYC#3	3.81056	0.000118758	0.00127118	2Fe-2S ferredoxin-like superfamily protein	AT1G32550.1	plastid
MYC#3	3.79335	0.000858099	0.00391072	Tetratricopeptide repeat (TPR)-like superfamily protein	AT5G39980.1	plastid
MYC#3	3.76183	5.90591e-05	0.000835559		AT2G39330.3
MYC#3	3.70514	0.00600002	0.0134835	light-harvesting chlorophyll-protein complex II subunit B1	AT2G34430.1	plastid
MYC#3	3.67441	3.13241e-06	0.000137741		AT5G36880.6
MYC#3	3.63271	0.000455873	0.00269578	SOUL heme-binding family protein	AT5G20140.1	plastid
MYC#3	3.62818	0.0207087	0.0333925	elongation factor family protein	AT5G13650.1	plastid
MYC#3	3.62717	3.54418e-07	3.20355e-05	allene oxide cyclase 3	AT3G25780.1	plastid
MYC#3	3.61781	0.00621368	0.0138042		AT2G17972.1	plastid
MYC#3	3.58369	0.00242142	0.00744734		AT4G33480.1	plastid
MYC#3	3.57842	0.000626347	0.0031557	NAD(P)-linked oxidoreductase superfamily protein	AT2G27680.1	plastid
MYC#3	3.55924	6.14918e-06	0.000215033	photosystem II reaction center protein E	ATCG00580.1	plastid
MYC#3	3.53336	0.000241016	0.00188196		AT4G14210.3
MYC#3	3.53126	0.000181765	0.00161602	Amidase family protein	AT3G25660.1	plastid
MYC#3	3.45741	0.00504934	0.0120106	protochlorophyllide oxidoreductase A	AT5G54190.1	plastid
MYC#3	3.44619	0.000130222	0.00135494		AT5G60980.4
MYC#3	3.41628	0.00750357	0.0157317	Ribosomal protein L1p/L10e family	AT3G63490.1	plastid
MYC#3	3.415	0.0266897	0.0409662	NAD(P)H dehydrogenase (quinone)s	AT4G35760.1	plastid
MYC#3	3.40815	2.42085e-05	0.000481763	3-ketoacyl-acyl carrier protein synthase I	AT5G46290.2	plastid
MYC#3	3.37167	0.000957701	0.00415514	RNA binding	AT3G08010.1	plastid
MYC#3	3.3671	0.00246653	0.00754332	plastid-specific ribosomal protein 4	AT2G38140.1	plastid
MYC#3	3.30284	7.43692e-06	0.0002283		AT1G24040.3
MYC#3	3.25232	0.00995543	0.0192905		AT1G52220.1	plastid
MYC#3	3.22132	0.00434213	0.0110213	fatty acid desaturase 5	AT3G15850.1	plastid
MYC#3	3.20335	0.00778301	0.0161325	FKBP-like peptidyl-prolyl cis-trans isomerase family protein	AT1G18170.1	plastid
MYC#3	3.17517	0.000612398	0.00315212		AT1G04430.3
MYC#3	3.10201	0.00676226	0.0146111	Ribosomal L18p/L5e family protein	AT1G48350.1	plastid
MYC#3	3.07688	6.12677e-05	0.000851987	Albino or Glassy Yellow 1	AT4G01800.1	plastid
MYC#3	3.05738	0.00212267	0.00679838	1-deoxy-D-xylulose 5-phosphate synthase 3	AT5G11380.1	plastid
MYC#3	3.05012	0.0013909	0.005141	photosystem I subunit H-1	AT3G16140.1	plastid
MYC#3	3.04487	2.11864e-05	0.000459603		AT1G08550.3
MYC#3	3.03684	0.0020156	0.00654566		AT5G58100.2
MYC#3	3.02709	0.00429335	0.0109659	Aluminium induced protein with YGL and LRDR motifs	AT5G19140.1	plastid
MYC#3	3.01733	0.00541354	0.0125826	plastid-lipid associated protein PAP / fibrillin family protein	AT3G26080.1	plastid
MYC#3	3.01228	0.000669492	0.00326127	Aspartate kinase family protein	AT5G14060.1	plastid
MYC#3	2.99514	0.00946038	0.0186119	Chlorophyll A-B binding family protein	AT5G47110.1	plastid
MYC#3	2.97798	0.000396867	0.00247731	Protein of unknown function (DUF3353)	AT2G20920.1	plastid
MYC#3	2.96506	0.00789095	0.0162926		AT3G61870.2	plastid
MYC#3	2.96423	0.015725	0.0269311		AT3G04870.4
MYC#3	2.95719	0.00149023	0.00534431		AT2G44640.1	plastid
MYC#3	2.95326	3.6356e-05	0.00061139	Thioredoxin family protein	AT5G03880.1	plastid
MYC#3	2.91413	0.000356174	0.00236529		AT1G18060.1	plastid
MYC#3	2.8928	0.00208143	0.00671923	septum site-determining protein (MIND)	AT5G24020.1	plastid
MYC#3	2.88186	0.00068463	0.00328582	lycopene cyclase	AT3G10230.1	plastid
MYC#3	2.87656	0.0163352	0.0276272		nad9arabC
MYC#3	2.87354	0.000543378	0.00292089	plastid-specific 50S ribosomal protein 5	AT3G56910.1	plastid
MYC#3	2.86042	0.0230931	0.0363986	Glucose-6-phosphate/phosphate translocator-related	AT5G33320.1	plastid
MYC#3	2.80415	0.000269454	0.00201102	thiazole biosynthetic enzyme, chloroplast (ARA6) (THI1) (THI4)	AT5G54770.1	plastid
MYC#3	2.78588	0.0415433	0.057869	chloroplast ribosomal protein S4	ATCG00380.1	plastid
MYC#3	2.77864	0.000735055	0.00347656	cytochrome P450, family 97, subfamily A, polypeptide 3	AT1G31800.1	plastid
MYC#3	2.76401	5.56012e-06	0.000212681	Protein of unknown function (DUF399 and DUF3411)	AT3G56140.1	plastid
MYC#3	2.75365	0.00536936	0.0125174	plastid developmental protein DAG, putative	AT1G11430.1	plastid
MYC#3	2.72462	0.00959991	0.0187504	Peptidase M50 family protein	AT5G35220.1	plastid
MYC#3	2.6949	0.0327791	0.0481767	Protein of unknown function (DUF2930)	AT5G52110.2	plastid
MYC#3	2.68663	0.000191172	0.00163009	Cytochrome P450 superfamily protein	AT3G53130.1	plastid
MYC#3	2.68491	0.0101557	0.0195774	5'adenylylphosphosulfate reductase 2	AT1G62180.1	plastid
MYC#3	2.67982	0.0220757	0.0352129	light harvesting complex photosystem II	AT2G40100.1	plastid
MYC#3	2.67357	0.00172563	0.00592321	magnesium-chelatase subunit chlH, chloroplast, putative / Mg-protoporphyrin IX chelatase, putative (CHLH)	AT5G13630.1	plastid
MYC#3	2.66126	0.00329067	0.00912081		AT5G10690.2
MYC#3	2.65851	8.4652e-07	6.2604e-05	photosystem II reaction center protein B	ATCG00680.1	plastid
MYC#3	2.6568	0.0181061	0.0301866	chloroplastic lipocalin	AT3G47860.1	plastid
MYC#3	2.65653	0.0143249	0.0250879	methylthioalkylmalate synthase 1	AT5G23010.1	plastid
MYC#3	2.65047	0.0263901	0.0405829	Major facilitator superfamily protein	AT2G32040.1	plastid
MYC#3	2.63612	0.00470563	0.011557	heme oxygenase 2	AT2G26550.2	plastid
MYC#3	2.63228	0.000242454	0.00188196	Protein of unknown function (DUF1350)	AT3G43540.1	plastid
MYC#3	2.61774	0.015814	0.0269984		nad1arabC
MYC#3	2.60788	3.28738e-05	0.000582551	MATE efflux family protein	AT2G38330.1	plastid
MYC#3	2.60455	0.000365076	0.00238701	Plastid-lipid associated protein PAP / fibrillin family protein	AT5G19940.2	plastid
MYC#3	2.59186	0.000505539	0.00281969	high chlorophyll fluorescent 107	AT3G17040.2	plastid
MYC#3	2.58034	0.00646473	0.0141373	Ribosomal protein L21	AT1G35680.1	plastid
MYC#3	2.57987	0.000336159	0.00230773	NAD(P)-linked oxidoreductase superfamily protein	AT5G53580.1	plastid
MYC#3	2.56245	4.87871e-05	0.000741838	alpha/beta-Hydrolases superfamily protein	AT1G52510.1	plastid
MYC#3	2.55585	0.00048086	0.00274339		AT5G58140.7
MYC#3	2.5199	0.00117257	0.00466276	P-loop containing nucleoside triphosphate hydrolases superfamily protein	AT1G26090.1	plastid
MYC#3	2.47477	0.0181268	0.0301866		AT5G17230.4
MYC#3	2.47367	0.0205419	0.0331893	Tetratricopeptide repeat (TPR)-like superfamily protein	AT3G59040.1	plastid
MYC#3	2.47284	0.00516618	0.0121133	Translation elongation factor EFG/EF2 protein	AT1G62750.1	plastid
MYC#3	2.45263	0.0116343	0.0214615		AT5G67100.2
MYC#3	2.41921	0.000543077	0.00292089	chloride channel E	AT4G35440.1	plastid
MYC#3	2.39855	0.00472997	0.011557		AT1G50020.1	plastid
MYC#3	2.38349	0.00597872	0.0134542		AT3G17930.1	plastid
MYC#3	2.37114	0.00178061	0.00604813	small subunit ribosomal protein 16	AT4G34620.1	plastid
MYC#3	2.37013	0.0388113	0.0550532	RNI-like superfamily protein	AT1G10510.1	plastid
MYC#3	2.36321	0.00746117	0.0156839	fatty acyl-ACP thioesterases B	AT1G08510.1	plastid
MYC#3	2.35039	0.0320705	0.0474783	3-deoxy-D-arabino-heptulosonate 7-phosphate synthase 1	AT4G39980.1	plastid
MYC#3	2.31904	0.000481621	0.00274339	alpha/beta-Hydrolases superfamily protein	AT4G12830.1	plastid
MYC#3	2.30185	0.0407805	0.0572148	plastid transcriptionally active 17	AT1G80480.1	plastid
MYC#3	2.2969	0.00498167	0.0119301		AT2G04842.2
MYC#3	2.2739	0.00107788	0.00445254	pentatricopeptide (PPR) repeat-containing protein	AT5G46580.1	plastid
MYC#3	2.26753	0.000197985	0.00165643	chloroplast stem-loop binding protein of 41 kDa	AT3G63140.1	plastid
MYC#3	2.26654	0.000385655	0.00246063	haloacid dehalogenase-like hydrolase family protein	AT1G56500.1	plastid
MYC#3	2.26169	4.48124e-05	0.000706315	violaxanthin de-epoxidase-related	AT2G21860.1	plastid
MYC#3	2.24693	0.00904719	0.0180389	NOL1/NOP2/sun family protein / antitermination NusB domain-containing protein	AT3G13180.1	plastid
MYC#3	2.23453	0.00211731	0.00679459		AT4G15510.5
MYC#3	2.23181	0.000248586	0.00189882	allene oxide cyclase 2	AT3G25770.1	plastid
MYC#3	2.22179	0.000525929	0.00289083	Tetratricopeptide repeat (TPR)-like superfamily protein	AT1G78915.1	plastid
MYC#3	2.22049	0.00192437	0.00634729	chloroplast beta-amylase	AT4G17090.1	plastid
MYC#3	2.21905	0.00934655	0.018479	nine-cis-epoxycarotenoid dioxygenase 4	AT4G19170.1	plastid
MYC#3	2.20782	0.00399116	0.0104399		AT1G56180.1	plastid
MYC#3	2.19994	7.81309e-06	0.000235406	ACD1-like	AT4G25650.1	plastid
MYC#3	2.18334	0.000325785	0.00227584	cytochrome c biogenesis protein family	AT1G49380.1	plastid
MYC#3	2.15647	0.000543405	0.00292089	coenzyme F420 hydrogenase family / dehydrogenase, beta subunit family	AT1G04620.1	plastid
MYC#3	2.15611	0.00102036	0.0043386	Protein phosphatase 2C family protein	AT4G33500.1	plastid
MYC#3	2.1079	0.019085	0.0314603		nad7arabC
MYC#3	2.10591	0.00565911	0.0129864		AT5G44650.1	plastid
MYC#3	2.10271	6.03704e-05	0.000846747		AT3G49720.3
MYC#3	2.07398	0.013136	0.0234602	Ribosomal protein S13/S18 family	AT5G14320.1	plastid
MYC#3	2.07083	0.000350199	0.00235881	P-type ATPase of Arabidopsis 2	AT5G21930.2	plastid
MYC#3	2.06694	0.000912445	0.00404509		AT5G37360.1	plastid
MYC#3	2.04267	0.000888368	0.00400161	Pentatricopeptide repeat (PPR) superfamily protein	AT4G34830.1	plastid
MYC#3	2.03698	0.00197468	0.006452		AT5G41960.1	plastid
MYC#3	2.0182	0.00333572	0.0092072	ribosomal protein L23	ATCG01300.1	plastid
MYC#3	2.01579	0.00149128	0.00534431	Rubisco methyltransferase family protein	AT1G14030.1	plastid
DEAP2#1	8.01026	9.58292e-15	1.60322e-11	DEAP2	AT3G51510.1	plastid
DEAP2#1	6.47072	9.34313e-06	0.000108549		AT3G17020.2
DEAP2#1	6.30625	0.00404511	0.0105723	Clp ATPase	AT5G51070.1	plastid
DEAP2#1	6.25868	6.80327e-07	1.61684e-05	methyltransferases	AT3G28460.1	plastid
DEAP2#1	6.17026	3.88469e-05	0.000312456	Nucleic acid-binding, OB-fold-like protein	AT4G11175.1	plastid
DEAP2#1	5.98444	3.52192e-06	5.45572e-05		AT2G37860.4
DEAP2#1	5.94491	0.000114417	0.000686091		AT2G32230.2
DEAP2#1	5.92841	3.63355e-07	1.10526e-05	methylthioalkylmalate synthase-like 4	AT1G18500.1	plastid
DEAP2#1	5.84248	0.000214347	0.00109168	Transcriptional coactivator/pterin dehydratase	AT5G51110.2	plastid
DEAP2#1	5.68273	0.00237897	0.00705676	acetyl Co-enzyme a carboxylase biotin carboxylase subunit	AT5G35360.1	plastid
DEAP2#1	5.62233	3.16223e-05	0.000261901		AT5G54760.4
DEAP2#1	5.5729	3.15462e-06	5.07469e-05	ketol-acid reductoisomerase	AT3G58610.3	plastid
DEAP2#1	5.374	0.00848418	0.0192071		nad5arabC
DEAP2#1	5.26417	0.000146813	0.000813305	Mitochondrial substrate carrier family protein	AT5G42130.1	plastid
DEAP2#1	5.20941	0.000663764	0.00260065	Tryptophan/tyrosine permease	AT5G19500.1	plastid
DEAP2#1	5.19746	0.000188835	0.000999748	alpha-amylase-like 3	AT1G69830.1	plastid
DEAP2#1	5.17426	0.000132798	0.000766104		AT4G01935.1	plastid
DEAP2#1	5.13724	0.000327042	0.00149902	Peptide chain release factor 1	AT3G62910.1	plastid
DEAP2#1	5.02862	1.15124e-07	5.50291e-06		AT3G57410.10
DEAP2#1	4.95324	1.61618e-05	0.000163871	NAD(P)-linked oxidoreductase superfamily protein	AT2G27680.1	plastid
DEAP2#1	4.93396	0.000216345	0.00109349	DEAD/DEAH box helicase, putative	AT1G70070.1	plastid
DEAP2#1	4.9144	0.000106496	0.000650245	Photosystem II reaction center PsbP family protein	AT3G05410.2	plastid
DEAP2#1	4.91297	0.00647094	0.0153124	Ribosomal protein L35	AT2G24090.1	plastid
DEAP2#1	4.80674	0.000170169	0.000914408	light harvesting complex photosystem II	AT2G40100.1	plastid
DEAP2#1	4.69528	3.02266e-05	0.000252845	starch synthase 2	AT3G01180.1	plastid
DEAP2#1	4.57061	9.58466e-06	0.000110587	P-loop containing nucleoside triphosphate hydrolases superfamily protein	AT4G18480.1	plastid
DEAP2#1	4.50283	3.77033e-05	0.000304723	allene oxide cyclase 4	AT1G13280.1	plastid
DEAP2#1	4.44636	0.00131957	0.00441529	Mitochondrial transcription termination factor family protein	AT2G34620.1	plastid
DEAP2#1	4.37841	0.000144722	0.000807066	S-adenosyl-L-methionine-dependent methyltransferases superfamily protein	AT1G69523.1	plastid
DEAP2#1	4.37115	1.08799e-05	0.000120711		AT1G48090.5
DEAP2#1	4.35308	0.000253456	0.00123624		AT5G38510.3
DEAP2#1	4.30651	0.0220612	0.0415859	Low PSII Accumulation 3	AT1G73060.1	plastid
DEAP2#1	4.30429	2.07428e-05	0.00019944	2Fe-2S ferredoxin-like superfamily protein	AT1G32550.1	plastid
DEAP2#1	4.28566	3.9036e-06	5.7794e-05	AT5G42070	AT5G42070.1	plastid
DEAP2#1	4.27641	4.87649e-05	0.000364263	Transketolase family protein	AT2G34590.1	plastid
DEAP2#1	4.16829	0.00349927	0.00947372	proton gradient regulation 7	AT3G21200.1	plastid
DEAP2#1	4.14876	0.0236239	0.0438655	Rhodanese/Cell cycle control phosphatase superfamily protein	AT3G25480.1	plastid
DEAP2#1	4.13495	0.00951565	0.0210022		AT4G05180.2
DEAP2#1	4.12438	1.20501e-05	0.000130908		AT2G41460.4
DEAP2#1	4.03473	2.4952e-05	0.000219709		AT5G48620.6
DEAP2#1	4.01632	6.51541e-07	1.59277e-05	pentatricopeptide (PPR) repeat-containing protein	AT4G16390.1	plastid
DEAP2#1	3.98523	0.000541044	0.0022163	Tetratricopeptide repeat (TPR)-like superfamily protein	AT5G39980.1	plastid
DEAP2#1	3.95952	0.00255115	0.00742273	Glucose-6-phosphate/phosphate translocator-related	AT5G33320.1	plastid
DEAP2#1	3.90917	0.00143808	0.00470823	atypical CYS HIS rich thioredoxin 2	AT4G29670.1	plastid
DEAP2#1	3.90027	0.000491523	0.00205579	fatty acid desaturase 6	AT4G30950.1	plastid
DEAP2#1	3.87701	0.00252682	0.00736475	endonucleases	AT2G15820.1	plastid
DEAP2#1	3.80239	5.04154e-05	0.000373208	Protein of unknown function (DUF155)	AT5G13610.1	plastid
DEAP2#1	3.79001	0.0127507	0.026665	ribosomal protein L20	ATCG00660.1	plastid
DEAP2#1	3.77558	0.00475509	0.0119628	chloroplastic drought-induced stress protein of 32 kD	AT1G76080.1	plastid
DEAP2#1	3.74756	6.54158e-05	0.000454111		AT5G22340.1	plastid
DEAP2#1	3.746	0.000193607	0.00102158	Tetratricopeptide repeat (TPR)-like superfamily protein	AT3G06430.1	plastid
DEAP2#1	3.69283	0.0211868	0.0403247	elongation factor family protein	AT5G13650.1	plastid
DEAP2#1	3.67154	2.3914e-06	4.16751e-05	beta-carotene hydroxylase 2	AT5G52570.2	plastid
DEAP2#1	3.65929	0.00187892	0.00584281	Chlorophyll A-B binding family protein	AT5G47110.1	plastid
DEAP2#1	3.63779	5.52204e-07	1.49006e-05		AT1G10522.2	plastid
DEAP2#1	3.62145	0.0220967	0.0415859	NAD(P)-binding Rossmann-fold superfamily protein	AT1G72640.2	plastid
DEAP2#1	3.58847	0.00233648	0.00698023		AT1G75380.4
DEAP2#1	3.57298	0.00302707	0.0084687	chlorsulfuron/imidazolinone resistant 1	AT3G48560.1	plastid
DEAP2#1	3.55886	0.0139904	0.0289319		AT5G27560.2
DEAP2#1	3.5507	2.1388e-05	0.000201024	outer envelope protein of 80 kDa	AT5G19620.1	plastid
DEAP2#1	3.54156	1.68492e-05	0.000167984	NAD(P)-binding Rossmann-fold superfamily protein	AT1G24360.1	plastid
DEAP2#1	3.5286	0.0116844	0.0248541		AT2G34250.3
DEAP2#1	3.51368	0.00117026	0.00401057		AT2G36250.4
DEAP2#1	3.49263	0.000692413	0.0026815	plastid developmental protein DAG, putative	AT1G11430.1	plastid
DEAP2#1	3.46811	0.0282083	0.0503655	Mitochondrial import inner membrane translocase subunit Tim17/Tim22/Tim23 family protein	AT5G24650.1	plastid
DEAP2#1	3.46086	0.000478463	0.00202139	Mitochondrial import inner membrane translocase subunit Tim17/Tim22/Tim23 family protein	AT3G49560.1	plastid
DEAP2#1	3.4593	0.00619171	0.014735		AT5G23040.2
DEAP2#1	3.43535	0.00528193	0.012957	tryptophan biosynthesis 1	AT5G17990.1	plastid
DEAP2#1	3.42366	0.000385536	0.00169753	phosphoribosylanthranilate isomerase 2	AT5G05590.1	plastid
DEAP2#1	3.36355	0.000118991	0.000703435	Uncharacterized conserved protein (DUF2358)	AT2G46220.1	plastid
DEAP2#1	3.35719	6.31684e-05	0.000440336		AT5G13030.1	plastid
DEAP2#1	3.33999	0.00153643	0.00501062	trigalactosyldiacylglycerol2	AT3G20320.1	plastid
DEAP2#1	3.33448	0.0108984	0.0234358	trigger factor type chaperone family protein	AT5G55220.1	plastid
DEAP2#1	3.31862	0.000763405	0.00290267	TraB family protein	AT5G52030.2	plastid
DEAP2#1	3.25746	0.0255782	0.0469215	Protein of unknown function (DUF3411)	AT3G08640.1	plastid
DEAP2#1	3.19743	0.00377726	0.0100467		cox2arabC
DEAP2#1	3.17473	8.81882e-05	0.000559565	DEAD/DEAH box helicase, putative	AT3G02060.2	plastid
DEAP2#1	3.1396	0.00463183	0.0117727	plastid transcriptionally active 15	AT5G54180.1	plastid
DEAP2#1	3.03282	7.88131e-05	0.000519112	FAD/NAD(P)-binding oxidoreductase family protein	AT4G30720.1	plastid
DEAP2#1	3.02579	3.72597e-06	5.66686e-05	nucleotide transporter 1	AT1G80300.1	plastid
DEAP2#1	2.98081	4.11929e-10	9.73113e-08	Mitochondrial transcription termination factor family protein	AT5G07900.1	plastid
DEAP2#1	2.97917	0.00105931	0.00369808	hydroxymethylbilane synthase	AT5G08280.1	plastid
DEAP2#1	2.9386	0.00296933	0.00833504	1-deoxy-D-xylulose 5-phosphate synthase 3	AT5G11380.1	plastid
DEAP2#1	2.9355	0.000555886	0.00225637	lycopene cyclase	AT3G10230.1	plastid
DEAP2#1	2.91626	0.0114055	0.0243652	Tetratricopeptide repeat (TPR)-like superfamily protein	ATCG00360.1	plastid
DEAP2#1	2.91353	0.000292013	0.00138396		AT3G52180.4
DEAP2#1	2.89382	0.000144075	0.000806145	3-ketoacyl-acyl carrier protein synthase I	AT5G46290.2	plastid
DEAP2#1	2.8621	0.00226572	0.00681753	Pentatricopeptide repeat (PPR-like) superfamily protein	AT5G42310.1	plastid
DEAP2#1	2.85194	2.90061e-05	0.000243855	PLAT/LH2 domain-containing lipoxygenase family protein	AT1G67560.1	plastid
DEAP2#1	2.82009	0.011722	0.024887		nad2arabC
DEAP2#1	2.80276	0.00138759	0.00458781	PGR5-like B	AT4G11960.1	plastid
DEAP2#1	2.79784	0.0302497	0.0532714		AT1G49340.4
DEAP2#1	2.79663	0.039599	0.0664485	chloroplast ribosomal protein S4	ATCG00380.1	plastid
DEAP2#1	2.77929	0.000712645	0.00274713		AT2G39310.4
DEAP2#1	2.77478	0.0126737	0.0266036		AT5G55610.2	plastid
DEAP2#1	2.75748	0.000303804	0.00141578	GLN phosphoribosyl pyrophosphate amidotransferase 2	AT4G34740.1	plastid
DEAP2#1	2.68731	0.000406879	0.00176349		AT5G39970.3
DEAP2#1	2.68016	0.033608	0.058025		AT2G17972.1	plastid
DEAP2#1	2.67539	0.00550579	0.0134274		AT5G65250.1	plastid
DEAP2#1	2.67002	9.75111e-09	1.0196e-06		AT4G33630.3
DEAP2#1	2.66836	0.000183013	0.000972004	pentatricopeptide (PPR) repeat-containing protein	AT5G46580.1	plastid
DEAP2#1	2.65733	0.000117225	0.000697927		AT4G39460.3
DEAP2#1	2.65694	0.0177683	0.0349688		AT4G33480.1	plastid
DEAP2#1	2.65611	0.00311186	0.00861945	septum site-determining protein (MIND)	AT5G24020.1	plastid
DEAP2#1	2.64225	0.00221326	0.0066717		AT5G08540.1	plastid
DEAP2#1	2.6332	0.0153909	0.0312263	Ribosomal protein PSRP-3/Ycf65	AT1G68590.2	plastid
DEAP2#1	2.61939	0.00369125	0.00986494	CRS1 / YhbY (CRM) domain-containing protein	AT3G18390.1	plastid
DEAP2#1	2.60852	0.0413848	0.0688922	light-harvesting chlorophyll-protein complex II subunit B1	AT2G34430.1	plastid
DEAP2#1	2.60111	9.97542e-08	4.98252e-06	Tetratricopeptide repeat (TPR)-like superfamily protein	AT2G18940.1	plastid
DEAP2#1	2.57098	0.0166693	0.0331997	Tetratricopeptide repeat (TPR)-like superfamily protein	AT3G59040.1	plastid
DEAP2#1	2.5382	0.000483131	0.00203596	arginosuccinate synthase family	AT4G24830.1	plastid
DEAP2#1	2.5095	0.0409179	0.0682509	Ribosomal protein L1p/L10e family	AT3G63490.1	plastid
DEAP2#1	2.50066	0.00204415	0.00624062	translocon at the outer membrane of chloroplasts 64-III	AT3G17970.1	plastid
DEAP2#1	2.48932	0.00137301	0.0045486	Protein of unknown function (DUF3411)	AT5G12470.1	plastid
DEAP2#1	2.48859	0.000554339	0.00225637	3-ketoacyl-acyl carrier protein synthase III	AT1G62640.2	plastid
DEAP2#1	2.48444	0.0473894	0.0766755	fibrillin	AT4G04020.1	plastid
DEAP2#1	2.47983	0.00517015	0.0127201	NAD(P)-binding Rossmann-fold superfamily protein	AT4G31530.2	plastid
DEAP2#1	2.47953	0.0173427	0.0343364		AT5G17230.4
DEAP2#1	2.45781	0.0340751	0.0587103	ribosomal protein S2	ATCG00160.1	plastid
DEAP2#1	2.45258	0.0286578	0.0510049		AT1G61790.2
DEAP2#1	2.44892	0.00478757	0.0119904	fatty acyl-ACP thioesterases B	AT1G08510.1	plastid
DEAP2#1	2.4157	0.0243344	0.0448271	Protein of unknown function (DUF1279)	AT2G27290.1	plastid
DEAP2#1	2.37767	4.1396e-05	0.000325219	transporter associated with antigen processing protein 1	AT1G70610.1	plastid
DEAP2#1	2.3629	0.000230809	0.00114257		AT3G10840.4
DEAP2#1	2.35372	0.0443294	0.0731392	protochlorophyllide oxidoreductase A	AT5G54190.1	plastid
DEAP2#1	2.32258	0.0266226	0.0484126	5'adenylylphosphosulfate reductase 2	AT1G62180.1	plastid
DEAP2#1	2.31174	0.0318365	0.0554817	Diacylglycerol kinase family protein	AT2G46090.1	plastid
DEAP2#1	2.27586	0.0076512	0.017583	Polyketide cyclase / dehydrase and lipid transport protein	AT4G01883.1	plastid
DEAP2#1	2.27144	4.11434e-07	1.16641e-05	Protein kinase superfamily protein	AT2G39190.2	plastid
DEAP2#1	2.2614	0.00059437	0.00236758		AT1G24040.3
DEAP2#1	2.25592	0.0347509	0.0596902		AT3G15520.2
DEAP2#1	2.24299	0.000591433	0.0023615		AT1G08550.3
DEAP2#1	2.22701	0.000506142	0.00210641	Tetratricopeptide repeat (TPR)-like superfamily protein	AT1G02150.1	plastid
DEAP2#1	2.18922	0.00356092	0.00962426	P-loop containing nucleoside triphosphate hydrolases superfamily protein	AT1G26090.1	plastid
DEAP2#1	2.18095	0.0123097	0.0260027		AT5G10690.2
DEAP2#1	2.17717	2.82069e-07	1.03487e-05	ribosomal protein L2	ATCG01310.1	plastid
DEAP2#1	2.16336	0.006402	0.0151923	Aspartate kinase family protein	AT5G14060.1	plastid
DEAP2#1	2.15748	0.000883514	0.00325577		AT3G25680.1	plastid
DEAP2#1	2.15426	0.0163025	0.0327028	heme oxygenase 2	AT2G26550.2	plastid
DEAP2#1	2.15321	0.00436796	0.0112252	ribosomal protein L14	ATCG00780.1	plastid
DEAP2#1	2.1469	0.0143508	0.0294949		AT2G44640.1	plastid
DEAP2#1	2.14181	0.0495807	0.0797581	NDH-dependent cyclic electron flow 5	AT1G55370.2	plastid
DEAP2#1	2.13711	0.000132169	0.000765116	Integral membrane HPP family protein	AT5G62720.2	plastid
DEAP2#1	2.12859	0.0124266	0.0261835	NAD(P)H dehydrogenase 18	AT5G43750.1	plastid
DEAP2#1	2.12554	0.0461769	0.0752962	Ribosomal L18p/L5e family protein	AT1G48350.1	plastid
DEAP2#1	2.12489	0.00192104	0.00591297		AT3G25690.6
DEAP2#1	2.11723	0.0399977	0.0670503	plastid-specific ribosomal protein 4	AT2G38140.1	plastid
DEAP2#1	2.1146	0.0024625	0.00720239	alpha/beta-Hydrolases superfamily protein	AT5G38360.1	plastid
DEAP2#1	2.09238	0.00205027	0.00624789	chloride channel E	AT4G35440.1	plastid
DEAP2#1	2.08943	0.0272476	0.0491721	DEGP protease 2	AT2G47940.1	plastid
DEAP2#1	2.08622	0.00198897	0.00610559	elongation factor P (EF-P) family protein	AT3G08740.1	plastid
DEAP2#1	2.07709	0.0218522	0.0413249	Tetratricopeptide repeat (TPR)-like superfamily protein	AT3G09650.1	plastid
DEAP2#1	2.06106	0.000396608	0.00172793		AT2G35260.1	plastid
DEAP2#1	2.05452	0.0108208	0.023359	YebC-related	AT2G25830.1	plastid
DEAP2#1	2.04176	0.0446865	0.0735759	PsbQ-like 2	AT1G14150.1	plastid
DEAP2#1	2.02634	0.0105843	0.0229669		AT2G04842.2
DEAP2#1	2.01987	0.0134192	0.027958	pyruvate dehydrogenase E1 alpha	AT1G01090.1	plastid
DEAP2#1	2.01601	0.0214792	0.0407423		AT1G04170.2
DEAP2#1	2.00961	0.000308917	0.00143163	Protein of unknown function (DUF3411)	AT5G24690.1	plastid
DEAP2#1	2.00732	0.0155543	0.031466	NOL1/NOP2/sun family protein / antitermination NusB domain-containing protein	AT3G13180.1	plastid

## Sheet: S2 Detected DEAP2 peptides
Supplemental table S2: Peptides of At3G51510 (DEAP2) found by mass spectrometry analysis as shown in Table S1.
Sequence	N-term cleavage window	C-term cleavage window	Length	Missed cleavages	Mass	Proteins	Leading razor protein	Start position	End position
SKESEPSWANPDSDEPPPWAR	VRRLVVTAATEGSKKSKESEPSWANPDSDE	SWANPDSDEPPPWARNEGRSSTSQESFEVP	21	1	2381.06	AT3G51510.1	AT3G51510.1	67	87
ESEPSWANPDSDEPPPWAR	RLVVTAATEGSKKSKESEPSWANPDSDEPP	SWANPDSDEPPPWARNEGRSSTSQESFEVP	19	0	2165.93	AT3G51510.1	AT3G51510.1	69	87
SSTSQESFEVPFFVYLLASAITAIAAIGSVFEYTSK	PDSDEPPPWARNEGRSSTSQESFEVPFFVY	TAIAAIGSVFEYTSKNPVFGILESDSIFYT	36	0	3859.94	AT3G51510.1	AT3G51510.1	92	127
NPVFGILESDSIFYTPVLGFFALTGIPTSVFLWFK	TAIAAIGSVFEYTSKNPVFGILESDSIFYT	FALTGIPTSVFLWFKSVEAANKEAQEQDKR	35	0	3922.06	AT3G51510.1	AT3G51510.1	128	162
SVEAANKEAQEQDK	FALTGIPTSVFLWFKSVEAANKEAQEQDKR	KSVEAANKEAQEQDKRDGFL__________	14	1	1545.73	AT3G51510.1	AT3G51510.1	163	176
SVEAANKEAQEQDKR	FALTGIPTSVFLWFKSVEAANKEAQEQDKR	SVEAANKEAQEQDKRDGFL___________	15	2	1701.83	AT3G51510.1	AT3G51510.1	163	177

## Sheet: S3 Spectroscopic analysis
Supplemental Table S3 Spectroscopic analysis: Chlorophyll a/b ratio (as shown in Figure 1F), chlorophyll content per leaf area (as shown in Figure 1E), maximum quantum efficiency of PSII in the dark-adapted state (Fv/Fm; as shown in Figure 1D), photosynthetic complex contents of PSII, Cyt b6f, and PSI, normalized to a chlorophyll basis (as shown in Figure 3B), and photosynthetic complex contents …
	WT:			cDEAP2-1:			deap2-1:			pam68-1
n:	7			5			9			6
Chlorophyll a/b:	3.33	0.06	a	3.38	0.05	a	2.82	0.15	b	2.79	0.08	b
Chlorophyll [mg m-2]:	279.9	17.5	a	305.9	3.5	a	166.8	32.8	b	196.7	13.3	b
Fv/Fm:	0.81	0.01	a	0.82	0	a	0.47	0.02	b	0.47	0.01	b
PSII [mmol mol Chl.-1]:	2.37	0.17	a	2.41	0.09	a	1.28	0.18	b	1.4	0.18	b
Cyt b6f [mmol mol Chl.-1]:	0.78	0.06	a	0.74	0.06	a	1.37	0.1	b	1.32	0.08	b
PSI [mmol mol Chl.-1]:	1.99	0.08	a	2.03	0.03	a	1.69	0.16	b	1.6	0.19	b
PSII [µmol m-2]:	0.66	0.09	a	0.74	0.02	a	0.21	0.05	b	0.27	0.03	b
Cyt b6f [µmol m-2]:	0.22	0.03	a	0.23	0.02	a	0.23	0.04	a	0.26	0.03	a
PSI [µmol m-2]:	0.56	0.04	a	0.62	0.01	a	0.28	0.04	b	0.31	0.03	b

## Sheet: S4 Rib profiling deap2-1 (raw)
Supplemental Table S4. Ribosome profiling deap2-1 (raw data): Total RNA and ribosome footprints from 3 replicates of wild type (WT) isolated from 10 plants each were labeled with Cy5 and the signals were detected at 635 nm. RNA and ribosome footprints from 3 replicates of deap2-1 isolated from 10 plants each were labeled with Cy3 and the signals were detected at 532 nm. For details see Methods se…
Array features							RNA															Ribosome footprints
							Replicate 1					Replicate 2					Replicate 3					Replicate 1					Replicate 2					Replicate 3
Probe name	Strand	Probe sequence	Probe position1	Probe length [nt]	Probe GC content [%]	Probe within ORF2	Probe counts3	Median (F635 Median - B635)4	Normalized ORF Median("F635 Median - B635")5	Median (F532 Median - B532)4	Normalized ORF Median("F532 Median - B532")5	Probe counts3	Median (F635 Median - B635)4	Normalized ORF Median("F635 Median - B635")5	Median (F532 Median - B532)4	Normalized ORF Median("F532 Median - B532")5	Probe counts3	Median (F635 Median - B635)4	Normalized ORF Median("F635 Median - B635")5	Median (F532 Median - B532)4	Normalized ORF Median("F532 Median - B532")5	Probe counts3	Median (F635 Median - B635)4	Normalized ORF Median("F635 Median - B635")5	Median (F532 Median - B532)4	Normalized ORF Median("F532 Median - B532")5	Probe counts3	Median (F635 Median - B635)4	Normalized ORF Median("F635 Median - B635")5	Median (F532 Median - B532)4	Normalized ORF Median("F532 Median - B532")5	Probe counts3	Median (F635 Median - B635)4	Normalized ORF Median("F635 Median - B635")5	Median (F532 Median - B532)4	Normalized ORF Median("F532 Median - B532")5
trnH-GUG-1	-	ggcgaacgacgggaattgaacccgcgatggtgaattcacaatccactgcc	29	50	56	no	4	34157.5	#N/A	61376.5	#N/A	4	30402.5	#N/A	60276.5	#N/A	4	31046	#N/A	61344	#N/A	4	14808	#N/A	48191	#N/A	4	19442	#N/A	49269	#N/A	4	12695.5	#N/A	49591	#N/A
trnH-GUG-2	-	gcgatggtgaattcacaatccactgccttaatccacttggctacatccgc	52	50	50	no	4	57822	#N/A	57536.5	#N/A	4	52645	#N/A	61449.5	#N/A	4	56312.5	#N/A	61353.5	#N/A	4	19448	#N/A	65377	#N/A	4	21914.5	#N/A	65280	#N/A	4	9474	#N/A	65315.5	#N/A			Correlations6
psbA_0	-	ccctacgctactatctattcttttttgtattgtctaaaaaaaaaaaaaaa	102	50	24	no	4	702.5	#N/A	925.5	#N/A	4	595.5	#N/A	834	#N/A	4	705.5	#N/A	1377	#N/A	4	400	#N/A	1021	#N/A	4	442.5	#N/A	1123	#N/A	4	264	#N/A	1236.5	#N/A
psbA_30	-	tgtctaaaaaaaaaaaaaaatacaaatttcaataaaaaataaaaaaaggt	132	50	12	no	4	0	#N/A	0	#N/A	4	100.5	#N/A	0	#N/A	4	0	#N/A	0	#N/A	4	0	#N/A	300	#N/A	4	0	#N/A	261.5	#N/A	4	0	#N/A	233.5	#N/A			r-values								p-values
psbA_60	-	aataaaaaataaaaaaaggtagcaaattccaccttattttttttctaata	162	50	18	no	4	186.5	#N/A	0	#N/A	4	138.5	#N/A	0	#N/A	4	118	#N/A	0	#N/A	4	191	#N/A	877	#N/A	3	143	#N/A	781	#N/A	4	0	#N/A	844.5	#N/A
psbA_90	-	accttattttttttctaataaaaaatatatagtaattttttattatttat	192	50	8	no	4	101.5	#N/A	0	#N/A	4	0	#N/A	0	#N/A	4	0	#N/A	0	#N/A	4	0	#N/A	138.5	#N/A	4	0	#N/A	0	#N/A	4	0	#N/A	146	#N/A			RNA								RNA
psbA_120	-	agtaattttttattatttattattattatttattattaatataataaata	222	50	2	no	4	0	#N/A	0	#N/A	4	0	#N/A	0	#N/A	4	0	#N/A	0	#N/A	4	0	#N/A	0	#N/A	4	0	#N/A	0	#N/A	4	0	#N/A	0	#N/A
psbA_150	-	tattattaatataataaataaagtaaaatatgatactctataaaaatttg	252	50	10	no	4	0	#N/A	0	#N/A	4	0	#N/A	0	#N/A	4	0	#N/A	0	#N/A	4	0	#N/A	0	#N/A	4	0	#N/A	0	#N/A	4	0	#N/A	0	#N/A				WT-1	WT-2	WT-3	deap2-1	deap2-2	deap2-3			WT-1	WT-2
psbA_180	-	tgatactctataaaaatttgctcatttttatagaaaaaaacgagtaatat	282	50	20	no	4	0	#N/A	0	#N/A	4	0	#N/A	0	#N/A	4	0	#N/A	0	#N/A	4	0	#N/A	131.5	#N/A	4	0	#N/A	0	#N/A	4	0	#N/A	0	#N/A			WT-1	1	> 0,99	> 0,99	0.955594	0.961126	0.950598		WT-1	0	< 1E-300
psbA_210	-	tagaaaaaaacgagtaatataagccctctttcttatttaaagaaggctta	312	50	28	no	4	3066.5	#N/A	8150.5	#N/A	4	2437.5	#N/A	8210	#N/A	3	2911	#N/A	10626	#N/A	4	489	#N/A	4429	#N/A	4	614	#N/A	4934.5	#N/A	4	407	#N/A	5444	#N/A			WT-2	> 0,99	1	> 0,99	0.951751	0.958039	0.946087		WT-2	< 1E-300	0
psbA_240	-	tcttatttaaagaaggcttatattgctcgttttttactaaactagatcta	342	50	26	no	4	24092.5	#N/A	47430	#N/A	4	18218.5	#N/A	47522	#N/A	4	19611.5	#N/A	53248	#N/A	4	3746	#N/A	37380.5	#N/A	4	6219	#N/A	39951	#N/A	4	3109	#N/A	35248	#N/A			WT-3	> 0,99	> 0,99	1	0.95304	0.958684	0.948733		WT-3	< 1E-300	< 1E-300
psbA_270	-	tttttactaaactagatctagactaacactaacgaattatccatttgtag	372	50	28	no	4	24998	#N/A	58511	#N/A	4	24339.5	#N/A	60400.5	#N/A	4	25850	#N/A	60705.5	#N/A	4	2507	#N/A	20105	#N/A	4	3585.5	#N/A	24749	#N/A	4	1711	#N/A	28619	#N/A			deap2-1	0.955594	0.951751	0.95304	1	> 0,99	> 0,99		deap2-1	< 1E-300	< 1E-300
psbA_300	-	aacgaattatccatttgtagatggagcctcaacagcagctaggtctagag	402	50	44	yes	4	16979	32404.1	48074	50617.2	4	15974	34556.8	46682.5	45580.3	4	17313.5	35502.8	50994	45420.7	4	3299.5	3210.96	17664.5	13524.2	4	4393.5	4071.77	21795.5	13776.9	4	2500	2679.6	26478.5	15119.6			deap2-2	0.961126	0.958039	0.958684	> 0,99	1	> 0,99		deap2-2	< 1E-300	< 1E-300
psbA_330	-	aacagcagctaggtctagagggaagttgtgagcattacgttcatgcataa	432	50	44	yes	4	24834	47395.2	50588.5	53264.7	4	21895.5	47366.9	50383	49193.4	4	23387	47957.1	52152.5	46452.6	4	10655	10369.1	25111.5	19225.8	4	12110	11223.2	28476.5	18000	4	9911.5	10623.5	31053	17731.7			deap2-3	0.950598	0.946087	0.948733	> 0,99	> 0,99	1		deap2-3	< 1E-300	< 1E-300
psbA_360	-	agcattacgttcatgcataacttccataccaaggttagcacggttaataa	462	50	38	yes	4	27512.5	52507	56624	59619.5	4	27852.5	60253.8	60328	58903.6	4	30608	62764.4	61298	54598.6	4	6526.5	6351.37	33326.5	25515.3	4	10913.5	10114.3	41760	26396.5	4	6013	6444.97	46082.5	26313.8
psbA_390	-	aaggttagcacggttaataatatcagcccaagtattaataacacgtcctt	492	50	36	yes	4	41523.5	79246.7	63997.5	67383.1	4	39764.5	86023.2	64209	62693	4	41457	85011.2	64717.5	57644.3	4	20256.5	19713	50375.5	38568.3	4	24050	22288.9	58292	36846.3	4	17049.5	18274.3	60541	34569.8			Ribosome profile								Ribosome profile
psbA_420	-	agtattaataacacgtccttgactatcaactactgattggttgaaattga	522	50	32	yes	4	20691	39488.3	46579	49043.1	4	16873.5	36502.7	44241	43196.4	4	19116.5	39200	49261	43877.1	4	4359.5	4242.52	18905.5	14474.4	4	7754	7186.19	16951.5	10715	4	4461.5	4782.01	22964	13112.8
psbA_450	-	tactgattggttgaaattgaaaccatttaggttgaaagccatagtactaa	552	50	32	yes	4	18269	34866	45942.5	48372.9	4	15524.5	33584.4	44055.5	43015.3	4	16254	33330.2	50110.5	44633.8	4	8197.5	7977.54	30397	23272.4	4	10133.5	9391.44	34180	21605.2	4	5179.5	5551.59	41118	23479				WT-1	WT-2	WT-3	deap2-1	deap2-2	deap2-3			WT-1	WT-2
psbA_480	-	gttgaaagccatagtactaatacctaaagcagtaaaccaaatacctacta	582	50	34	yes	4	44327.5	84598.1	64313.5	67715.8	4	39069.5	84519.7	64151	62636.3	4	40744.5	83550.1	64619	57556.6	4	20741.5	20184.9	42666	32665.8	4	27211.5	25218.8	48040	30366	4	19433.5	20829.6	53823	30733.7			WT-1	1	> 0,99	0.980273	0.881946	0.882564	0.854365		WT-1	0	< 1E-300
psbA_510	-	agtaaaccaaatacctactaccggccaagccgctaagaagaaatgtaaag	612	50	42	yes	4	14712.5	28078.5	44617.5	46977.8	4	12806.5	27704.5	43241	42220	4	14488.5	29709.9	44582	39709.5	4	4200.5	4087.79	15104	11563.9	4	4429.5	4105.13	18371	11612.3	4	3916.5	4197.86	26561	15166.7			WT-2	> 0,99	1	0.981593	0.908601	0.906968	0.886375		WT-2	< 1E-300	0
psbA_540	-	cgctaagaagaaatgtaaagaacgagaattgttgaaactagcatattgga	642	50	34	yes	4	18035.5	34420.4	30522.5	32137.2	4	16442	35569.2	30860	30131.4	4	19195.5	39362	34941.5	31122.6	4	752	731.822	3043	2329.77	4	1186.5	1099.61	3577.5	2261.33	4	895	959.296	5084	2903.03			WT-3	0.980273	0.981593	1	0.861998	0.869181	0.84208		WT-3	< 1E-300	< 1E-300
psbA_570	-	gttgaaactagcatattggaaaatcaatcggccaaaataaccgtgagcag	672	50	40	yes	4	22737	43393.1	48331.5	50888.3	4	20604	44573	47804	46675.3	4	22119	45356.9	50610	45078.7	4	4709.5	4583.13	20239.5	15495.7	4	7360	6821.04	21563	13630	4	3960	4244.48	28950	16530.9			deap2-1	0.881946	0.908601	0.861998	1	> 0,99	0.989172		deap2-1	< 1E-300	< 1E-300
psbA_600	-	gccaaaataaccgtgagcagctacaatgttgtaagtttcttcttcttgcc	702	50	42	yes	4	54340.5	103708	61010.5	64238	4	49077.5	106170	64165	62650	4	49268	101028	64085	57081	4	35864	34901.7	51711	39590.8	4	37377	34639.9	53017.5	33512.3	4	26145	28023.2	56244	32116.1			deap2-2	0.882564	0.906968	0.869181	> 0,99	1	0.989989		deap2-2	< 1E-300	< 1E-300
psbA_630	-	gtaagtttcttcttcttgcccgaatctgtaaccttcattagcagattcat	732	50	38	yes	4	44310.5	84565.7	62489.5	65795.3	4	41733	90281.7	64064.5	62551.9	4	43501.5	89203.6	64404.5	57365.5	4	14400	14013.6	61288	46923.1	4	25006	23174.8	60814	38440.5	4	12778	13696	65316	37296.3			deap2-3	0.854365	0.886375	0.84208	0.989172	0.989989	1		deap2-3	< 1E-300	< 1E-300
psbA_660	-	accttcattagcagattcattttctgtggtttccctgatcaaactagaag	762	50	38	yes	4	28531	54450.8	52981.5	55784.3	4	28005	60583.7	54219	52938.8	4	28575	58595.5	54127.5	48211.7	4	9912.5	9646.52	22090.5	16912.8	4	12682.5	11753.8	25037.5	15826.2	4	10602.5	11364.2	26416.5	15084.2			6 Pearson's correlation r-values and p-values calculated based on normalized signal intensities for probes which are located in protein-coding regions (columns J, M, P, S, V, Y, AB, AE, AH, AK, AN, AQ). Pearson’s r-vales and p-values are given in nEm non-superscript format for n*10^m.
psbA_690	-	ttccctgatcaaactagaagttaccaaggaaccatgcatagcactaaaaa	792	50	38	yes	4	26002	49624.3	55291	58216	4	24947.5	53969.3	56979.5	55634.2	4	27321	56024.1	59327	52843	4	9524.5	9268.93	38101.5	29171.1	4	14901.5	13810.3	38886.5	24580.1	4	9832.5	10538.9	53746	30689.7
psbA_720	-	accatgcatagcactaaaaagggagccgccgaatacaccagctacaccta	822	50	50	yes	4	41260.5	78744.8	64100.5	67491.5	4	38497.5	83282.3	64152	62637.3	4	40849	83764.4	64695.5	57624.7	4	35735	34776.1	63860.5	48892.6	4	43927.5	40710.8	65288.5	41268.8	4	26677	28593.4	65333	37306.1
psbA_750	-	gaatacaccagctacacctaacatgtgaaatgggtgcataagaatgttgt	852	50	40	yes	4	15449	29484.1	30115	31708.1	4	14992	32432.4	30881.5	30152.4	4	16302	33428.7	33337.5	29693.9	4	2351.5	2288.4	8069.5	6178.14	4	3459.5	3206.17	9702	6132.63	4	2727	2922.9	15707.5	8969.2
psbA_780	-	tgggtgcataagaatgttgtgctcagcctggaatacaatcataaagttga	882	50	40	yes	4	21909.5	41813.8	42472.5	44719.4	4	19869.5	42984	41891	40901.9	4	23919	49048	49308.5	43919.4	4	4178	4065.89	13186.5	10095.8	4	5635	5222.36	15305	9674.28	4	4793	5137.32	21814	12456.1			Summarized data7
psbA_810	-	gaatacaatcataaagttgaaagtaccagagattcctagaggcataccat	912	50	36	yes	4	32156.5	61370	55587	58527.6	4	30987	67034.7	55940.5	54619.7	4	32149.5	65925.3	56831	50619.8	4	13593.5	13228.7	37063.5	28376.4	4	14764.5	13683.3	49286.5	31154	4	7890	8456.81	53977.5	30821.9				ORF average
psbA_840	-	gattcctagaggcataccatcagaaaaacttccctgaccaattggataga	942	50	42	yes	4	27536	52551.9	53322.5	56143.3	4	25355	54850.9	55924.5	54604.1	4	27446.5	56281.4	56147	50010.5	4	9488	9233.41	21517.5	16474.2	4	13298.5	12324.7	24702	15614.1	4	11750	12594.1	27046	15443.6				RNA
psbA_870	-	tccctgaccaattggatagatcaagaaaacagcagtcgcagctgcaacag	972	50	48	yes	4	14334	27356.1	36567	38501.4	4	13006.5	28137.2	36437	35576.7	4	14098	28909.2	37807	33675	4	5630	5478.93	14310	10956	4	7802	7230.67	19444.5	12290.9	4	6520.5	6988.93	21006.5	11995			Gene	WT-1	WT-2	WT-3	Average	Standard	deap2-1	deap2-2	deap2-3	Average	Standard
psbA_900	-	agcagtcgcagctgcaacaggagctgaatatgcaacagcaatccaaggac	1002	50	52	yes	4	17946.5	34250.5	42881	45149.5	4	17457.5	37766.1	45384	44312.4	4	19684.5	40364.8	47949	42708.5	4	9627	9368.68	17943	13737.5	4	11565	10718.1	23616	14927.7	4	10805.5	11581.8	26960.5	15394.8								deviation					deviation
psbA_930	-	tgcaacagcaatccaaggacgcatacccagacggaaactaagttcccact	1032	50	50	yes	4	36548	69751.1	64061	67449.9	4	35619.5	77056.3	64228.5	62712	4	36440.5	74724.4	64688.5	57618.5	4	29408.5	28619.4	48883.5	37426	4	28956.5	26836.1	62165.5	39294.8	4	21891	23463.6	65239.5	37252.7			rbcL	50184.2	49225.5	49928.2	49779.3	496.391	35948.8	37545.7	34104.8	35866.4	1721.9
psbA_960	-	acggaaactaagttcccactcacgacccatataacaagctacaccaagta	1062	50	44	yes	4	49089	93685.4	64145.5	67538.9	4	46303	100168	64160	62645.1	4	50506.5	103568	64747.5	57671.1	4	40045.5	38971	46451.5	35564	4	48058	44538.8	46968.5	29688.8	4	37243.5	39919	55657	31780.9			psbA	51400.8	54118.5	55097.3	53538.8	1915.21	51699.6	48700.4	46334.3	48911.5	2688.86
psbA_990	-	ataacaagctacaccaagtaaaaagtgtagaacaattagttcataaggac	1092	50	32	yes	4	12764	24359.8	31117.5	32763.7	4	13602.5	29426.5	34367.5	33556.1	4	14839	30428.7	37854	33716.8	4	3342.5	3252.81	9266.5	7094.58	4	5681	5264.99	9914	6266.63	4	4646	4979.76	13975.5	7980.21			psbB	14463.8	13820.4	13636.9	13973.7	434.219	19292	19070.2	18963.7	19108.6	167.509
psbA_1020	-	aacaattagttcataaggaccgccgttgtatagccattcatcaacggatg	1122	50	42	yes	4	21358	40761.3	50635.5	53314.2	4	21654	46844.5	53923	52649.8	4	23067	47300.9	56997.5	50768.1	4	7913.5	7701.16	21510.5	16468.8	4	11905	11033.2	24787	15667.8	4	8991	9636.9	31344.5	17898.1			psbC	25558.6	25061.9	25128.4	25249.6	269.665	24696.5	25078.6	23589.6	24454.9	773.367
psbA_1050	-	tagccattcatcaacggatgcagcttcccagattgggtaaaaatgcaatc	1152	50	44	yes	4	19689.5	37577	43517	45819.1	4	18282.5	39550.8	43576.5	42547.6	4	21534	44157.3	48405	43114.7	4	6966	6779.08	19947.5	15272.1	4	9578	8876.62	20263	12808.2	4	9215.5	9877.53	28943	16526.9			psbD	10302	9437.75	10063.4	9934.39	446.35	12764	12385	12591.7	12580.2	189.775
psbA_1080	-	gattgggtaaaaatgcaatccaatagctgcagaagtaggaataatggcac	1182	50	40	yes	4	11010	21012.4	33351	35115.3	4	9363.5	20256.2	32482	31715.1	4	12344.5	25313.5	40337.5	35928.9	4	5370	5225.91	18422.5	14104.6	4	7120.5	6599.08	22716.5	14359.1	4	5029.5	5390.81	29235.5	16693.9			psbE	14060.6	14252.2	14358.9	14223.9	151.126	15719	14312.1	14389.1	14806.7	791.003
psbA_1110	-	agaagtaggaataatggcaccggaaataatattgtttccgtaaagaagag	1212	50	36	yes	4	7567.5	14442.4	23029.5	24247.8	4	7189	15552.1	23454	22900.2	4	7955	16312.4	25192.5	22439.1	4	1823	1774.08	3926	3005.81	4	2557	2369.75	4821.5	3047.67	4	2592	2778.21	6197.5	3538.86			psbF	16960.2	16378.5	16480.3	16606.3	310.654	19619.9	17412.2	17433.7	18155.3	1268.46
psbA_1140	-	attgtttccgtaaagaagagatccagaaacaggttcacgaataccatcaa	1242	50	38	yes	4	34964.5	66729	60185	63368.9	4	32917.5	71211	63398.5	61901.6	4	32581.5	66811.2	62465.5	55638.5	4	15054.5	14650.5	40246.5	30813.4	4	19012.5	17620.2	51620.5	32629.3	4	9776.5	10478.8	54667.5	31215.9			psbH	9378.03	8724.11	8576.32	8892.82	426.65	13279.2	13306.5	13612.8	13399.5	185.228
psbA_1170	-	aggttcacgaataccatcaatatctactggaggagcagcaatgaatgcga	1272	50	44	yes	4	11422.5	21799.6	30462.5	32074	4	10868	23510.9	31627.5	30880.7	4	11136.5	22836.4	32875.5	29282.4	4	2470	2403.72	9692	7420.35	4	3850.5	3568.53	12903	8155.98	4	2183.5	2340.36	14667	8375.06			psbI	2179.48	2186.39	2186.27	2184.05	3.95308	2594.35	2838.36	3366.13	2932.95	394.489
psbA_1200	-	aggagcagcaatgaatgcgataataaaaacagaagttgcggtcaataagg	1302	50	40	yes	4	9918	18928.3	24459.5	25753.4	4	8852	19149.7	24451	23873.7	4	10837	22222.2	28181	25101	4	1198.5	1166.34	4286	3281.43	4	1840	1705.26	4879.5	3084.33	4	1163.5	1247.08	7016.5	4006.52			psbJ	19978	19844.9	20496.6	20106.5	344.355	22486.4	19739	19757.6	20661	1580.88
psbA_1230	-	agaagttgcggtcaataaggtagggatcatcaaaacaccaaaccatccaa	1332	50	42	yes	4	42076.5	80302.1	59995	63168.8	4	38806	83949.7	61523	60070.4	4	40928	83926.4	60961	54298.4	4	23241.5	22617.9	55462	42462.6	4	36710	34021.8	55500	35081.5	4	20824	22320	64541.5	36854.1			psbK	1579.58	1617.8	1726.59	1641.33	76.2762	1268.66	1262.31	1724.33	1418.43	264.937
psbA_1260	-	caaaacaccaaaccatccaatgtaaagacggttttcagtgctagttatcc	1362	50	40	yes	4	38980	74392.5	55738	58686.6	4	35250	76256.9	58458	57077.8	4	38274	78484.2	59566.5	53056.3	4	17721	17245.5	37759	28908.9	4	21236	19680.9	42459	26838.3	4	16717.5	17918.5	44621.5	25479.5			psbL	21379	20981.5	21507.3	21289.3	274.179	22938.9	20188.4	20617.8	21248.4	1479.71
psbA_1290	-	gttttcagtgctagttatccagttacagaagcgaccccataggctttcgc	1392	50	48	yes	4	38642	73747.5	62768.5	66089	4	33985	73520.3	63973.5	62463	4	36222.5	74277.4	64406.5	57367.3	4	29655	28859.3	52347.5	40078.1	4	29840.5	27655.3	59347	37513.2	4	21994	23574	63224	36101.8			psbM	5208.24	4919.38	5075.54	5067.72	144.588	5405.42	4755.34	4807.89	4989.55	361.112
psbA_1320	-	gcgaccccataggctttcgctttcgcgtctctctaaaattgcagtcatgg	1422	50	52	yes	4	35222.5	67221.4	58698	61803.2	4	32148	69546.3	60116	58696.6	4	35953	73724.8	62706.5	55853.1	4	10819.5	10529.2	31983.5	24487.1	4	13866.5	12851.1	33251.5	21018.2	4	10389	11135.3	43549	24867.1			psbT	11392.7	10134.1	10495.2	10674	648.065	16755.5	15889.3	16169.9	16271.6	441.985
psbA_1350	-	ctctaaaattgcagtcatggtaaaatccttggtttatttaataatcaggg	1452	50	32	no	4	19686.5	#N/A	45127.5	#N/A	4	18593	#N/A	43977.5	#N/A	4	20854	#N/A	46210.5	#N/A	4	3141.5	#N/A	11487	#N/A	4	5228	#N/A	13098.5	#N/A	4	3397.5	#N/A	17209	#N/A			psbZ	2944.47	2317.27	2408.59	2556.77	338.841	2747.55	3132.34	3607.07	3162.32	430.544
psbA_1380	-	ggtttatttaataatcagggactcccaagcgcacaaattctctaagtaga	1482	50	38	no	4	31744.5	#N/A	55477.5	#N/A	4	30000.5	#N/A	56744	#N/A	4	33831.5	#N/A	57240.5	#N/A	4	12630.5	#N/A	31950	#N/A	4	18799	#N/A	33621.5	#N/A	4	13310.5	#N/A	45152	#N/A			petA	3758.87	4241.38	3924.31	3974.86	245.196	4365.41	4693.38	4575.06	4544.62	166.09
psbA_1410	-	gcacaaattctctaagtagataattgagagcttgttatgaaacagtataa	1512	50	30	no	4	6742.5	#N/A	14693	#N/A	4	5802.5	#N/A	14199.5	#N/A	4	8610	#N/A	19093.5	#N/A	4	1525.5	#N/A	9247.5	#N/A	4	5887.5	#N/A	7945	#N/A	4	7318.5	#N/A	18489.5	#N/A			petB	9197.67	8407.78	8824.34	8809.93	395.143	12490.2	12272.2	13011.3	12591.2	379.738
psbA_1440	-	cttgttatgaaacagtataacatgacttatatagccatgtcaaccaatgt	1542	50	32	no	4	350	#N/A	0	#N/A	4	285.5	#N/A	0	#N/A	4	283	#N/A	520	#N/A	4	382.5	#N/A	1261.5	#N/A	4	430.5	#N/A	1346	#N/A	4	245	#N/A	1465	#N/A			petD	10485.8	9807.97	9934.55	10076.1	360.408	13004.5	12492.7	12892	12796.4	268.995
psbA_1470	-	atagccatgtcaaccaatgtaaaatggataagatccttttagtttagatt	1572	50	30	no	4	478.5	#N/A	203	#N/A	4	414.5	#N/A	271	#N/A	4	424	#N/A	729.5	#N/A	4	771.5	#N/A	2419.5	#N/A	4	1009	#N/A	3013	#N/A	4	454.5	#N/A	3781.5	#N/A			petG	1238.84	1100.32	1101.68	1146.95	79.5874	1054.48	1534.27	1954.43	1514.4	450.306
psbA_1500	-	agatccttttagtttagattcataaaaaattttttgtaatcgatgaaata	1602	50	20	no	4	389	#N/A	0	#N/A	4	344	#N/A	0	#N/A	4	353	#N/A	456.5	#N/A	4	0	#N/A	107.5	#N/A	4	0	#N/A	0	#N/A	4	0	#N/A	0	#N/A			petL	1659.18	1433.2	1557.68	1550.02	113.188	1595.94	1806.32	2252.82	1885.03	335.441
psbA_1530	-	tttttgtaatcgatgaaataaattagaagcgaatccacatacatagaaat	1632	50	26	no	4	474.5	#N/A	311	#N/A	4	388.5	#N/A	351.5	#N/A	4	409.5	#N/A	736	#N/A	4	526	#N/A	1864	#N/A	4	787.5	#N/A	2667	#N/A	4	328	#N/A	3141	#N/A			petN	7027.98	7038.35	7139.8	7068.71	61.7863	7905.71	6972.4	7212.35	7363.49	484.665
psbA_1560	-	gaatccacatacatagaaatagaattgctctaggaatattttttccaaat	1662	50	28	no	4	584.5	#N/A	427	#N/A	4	468	#N/A	363	#N/A	4	435.5	#N/A	745	#N/A	4	1147.5	#N/A	2139	#N/A	4	1301	#N/A	2479	#N/A	4	639	#N/A	2768.5	#N/A			psaA	7333.37	7268.37	6974.65	7192.13	191.128	7871.39	8225.28	8404.69	8167.12	271.369
psbA_1590	-	taggaatattttttccaaatcatatgaatacgattgaatacgatccgtag	1692	50	30	no	4	468.5	#N/A	179.5	#N/A	4	459	#N/A	375	#N/A	4	410.5	#N/A	687	#N/A	4	333.5	#N/A	1139.5	#N/A	4	453	#N/A	1135.5	#N/A	4	199.5	#N/A	1378.5	#N/A			psaB	7270.61	6894.37	6829.21	6998.07	238.271	7985.62	8334.71	8728.76	8349.7	371.798
trnK-UUU-Ex2	-	tgggttgcccgggactcgaacccggaactagtcgg	1734	35	66	no	4	5748.5	#N/A	17295.5	#N/A	4	6745	#N/A	18567	#N/A	4	6514.5	#N/A	19697.5	#N/A	4	1825.5	#N/A	10923	#N/A	4	2704.5	#N/A	17533	#N/A	4	1489	#N/A	20145	#N/A			psaC	7268.92	6936.94	7243.31	7149.73	184.719	7652.69	6929.98	7045.88	7209.52	388.145
trnK-UUU-spliced	-	gggactcgaacccggaactagtcggttaaaagccgagtactctaccgttg	1749	50	54	no	4	15544.5	#N/A	33707	#N/A	4	13347.5	#N/A	30762	#N/A	4	14937	#N/A	38636	#N/A	4	5428	#N/A	16278	#N/A	4	4726.5	#N/A	20537	#N/A	4	3121.5	#N/A	27177	#N/A			psaI	2521.74	2265.71	2549.22	2445.56	156.355	2893.9	2233.49	2762.82	2630.07	349.647
trnK-ex1-ex2	-	cccggaactagtcggttaaaagccgagtac	1751	30	53	no	4	4350	#N/A	10071.5	#N/A	4	3919.5	#N/A	9512	#N/A	4	4211	#N/A	12023.5	#N/A	4	622	#N/A	3117	#N/A	4	780	#N/A	4000	#N/A	4	470	#N/A	4023.5	#N/A			psaJ	17438.3	17329.5	18065.4	17611.1	397.22	18741.4	16992.6	16247.6	17327.2	1280.12
trnK-in-ex2	-	cccggaactagtcggatggagtagataatc	1752	30	50	no	4	273.5	#N/A	0	#N/A	4	225	#N/A	0	#N/A	4	268.5	#N/A	288.5	#N/A	4	773.5	#N/A	1774	#N/A	4	1007.5	#N/A	1839.5	#N/A	4	827	#N/A	2707.5	#N/A			ndhA	740.077	818.874	808.513	789.155	42.8168	747.603	761.795	1098.84	869.414	198.819
matK_0	-	atggagtagataatctccttgttaaaatgaaaaaaaaaaggtaaaaaacc	1777	50	26	no	4	712	#N/A	628.5	#N/A	4	528.5	#N/A	497	#N/A	4	669	#N/A	1169	#N/A	4	120	#N/A	421	#N/A	4	132	#N/A	406	#N/A	4	101.5	#N/A	398.5	#N/A			ndhB	1238.13	1196.69	1173.32	1202.71	32.8197	1072.3	1157.72	1290.32	1173.45	109.859
matK_30	-	aaaaaaaaaggtaaaaaacccctccccaaaccgtgcttgcatttttcatt	1807	50	36	no	4	5211	#N/A	9917.5	#N/A	4	5407	#N/A	12612	#N/A	4	5305.5	#N/A	12253	#N/A	4	20374.5	#N/A	16044	#N/A	4	22527.5	#N/A	21051.5	#N/A	4	16343	#N/A	21070	#N/A			ndhC	1493.7	1749.22	1661.57	1634.83	129.841	2054.82	2275.31	2595.3	2308.48	271.759
matK_60	-	ccgtgcttgcatttttcattgcacacagctttctctatgtatacatagaa	1837	50	38	no	4	1600.5	#N/A	2742.5	#N/A	4	1286	#N/A	2532	#N/A	4	1310.5	#N/A	3339	#N/A	4	5243	#N/A	7235.5	#N/A	4	6587.5	#N/A	8547	#N/A	4	5194	#N/A	9825	#N/A			ndhD	1566.26	1432.58	1485.59	1494.81	67.3158	1476.46	1473.32	1796.5	1582.09	185.685
matK_90	-	ttctctatgtatacatagaaaactcaatttctttggttccttataaatag	1867	50	26	no	4	1279	#N/A	1907.5	#N/A	4	1085	#N/A	1987.5	#N/A	4	1217.5	#N/A	2587.5	#N/A	4	2101	#N/A	4344	#N/A	4	2734.5	#N/A	4721.5	#N/A	4	1253	#N/A	5039	#N/A			ndhE	3437.36	3495.27	3477.08	3469.9	29.6131	4348.54	3817.68	3990.5	4052.24	270.759
matK_120	-	ctttggttccttataaataggactccaaattcaatactcagtaaatttaa	1897	50	28	no	4	1165	#N/A	1766.5	#N/A	4	949.5	#N/A	2056	#N/A	4	934	#N/A	2234.5	#N/A	4	3227.5	#N/A	5073.5	#N/A	4	3588.5	#N/A	5944	#N/A	4	1763	#N/A	7826.5	#N/A			ndhF	899.938	955.967	874.645	910.183	41.6177	851.022	773.498	1014.94	879.819	123.268
matK_150	-	tcaatactcagtaaatttaatcgtagtcttactgtatgaacatttaataa	1927	50	24	no	4	1994	#N/A	3329	#N/A	4	1635.5	#N/A	3480.5	#N/A	4	1609.5	#N/A	3900	#N/A	4	1840.5	#N/A	3580.5	#N/A	4	2309.5	#N/A	3621.5	#N/A	4	1091.5	#N/A	4818.5	#N/A			ndhG	2578.73	2669.05	2728.25	2658.68	75.2992	3129.25	2900.77	3093.4	3041.14	122.879
matK_180	-	actgtatgaacatttaataatagaaataaagcacttttgataataaaaaa	1957	50	18	no	4	1443	#N/A	2422.5	#N/A	4	1098.5	#N/A	2380	#N/A	4	1200.5	#N/A	2935	#N/A	4	321	#N/A	719.5	#N/A	4	453	#N/A	663	#N/A	4	271	#N/A	1019	#N/A			ndhH	1160.36	1347.08	1250.33	1252.59	93.383	1265.44	1400.68	1472.72	1379.61	105.232
matK_210	-	gcacttttgataataaaaaataattgattttttttgttatctctgcataa	1987	50	20	no	4	1201.5	#N/A	1800	#N/A	4	972.5	#N/A	1760	#N/A	4	1028.5	#N/A	2180.5	#N/A	4	368.5	#N/A	1221.5	#N/A	4	526	#N/A	944	#N/A	4	269.5	#N/A	1257	#N/A			ndhI	917.024	1033.87	976.019	975.639	58.4259	1194.76	1139.5	1450.12	1261.46	165.704
matK_240	-	tttttgttatctctgcataaattttaataaatttcgatttcatttatggg	2017	50	22	no	4	1552.5	#N/A	3000.5	#N/A	4	1296	#N/A	2707	#N/A	4	1375	#N/A	3370	#N/A	4	230.5	#N/A	701	#N/A	4	395	#N/A	730	#N/A	4	184.5	#N/A	926.5	#N/A			ndhJ	1384.18	1398.58	1401.06	1394.61	9.11414	1648.19	1647.17	2047.76	1781.04	230.99
matK_270	-	atttcgatttcatttatggggtctcagaacccaattattcatgattgacc	2047	50	36	no	4	2076.5	#N/A	4025.5	#N/A	4	1725	#N/A	3986.5	#N/A	4	1767.5	#N/A	4425.5	#N/A	4	1759.5	#N/A	3213	#N/A	4	2145.5	#N/A	3177	#N/A	4	1261.5	#N/A	3895.5	#N/A			ndhK	804.88	801.18	786.623	797.561	9.65165	797.756	918.867	1291.68	1002.77	257.429
matK_300	-	ccaattattcatgattgaccaaatcattaagataaagaatatccaaatac	2077	50	26	yes	4	1532.5	2924.74	2662	2802.82	4	1275	2758.23	2796.5	2730.47	4	1436.5	2945.67	3482	3101.44	4	2225.5	2165.78	3113	2383.36	4	2672.5	2476.8	3316.5	2096.36	4	2220	2379.48	4184	2389.12			atpA	2342.73	2463.72	2484.85	2430.43	76.6824	2885.03	3225	3576.59	3228.88	345.795
matK_330	-	gataaagaatatccaaataccaaattcgcactcgatataatcttttagaa	2107	50	28	yes	4	2812.5	5367.6	5326	5607.75	4	2396	5183.31	5780.5	5644.02	4	2473.5	5072.13	6270.5	5585.18	4	3747.5	3646.94	7271	5566.8	4	5211.5	4829.87	9789	6187.62	4	2790.5	2990.97	12742.5	7276.15			atpB	4751.03	4459.33	4592.62	4600.99	146.028	5345.73	5661.02	5732.09	5579.61	205.643
matK_360	-	ctcgatataatcttttagaagcataataacttcttgggaagattaaagaa	2137	50	28	yes	4	357.5	682.281	149.5	157.409	4	290.5	628.443	137	133.765	4	293	600.822	446.5	397.701	4	327	318.226	1008	771.741	4	389	360.514	1005	635.26	4	173	185.428	1280	730.898			atpE	7355.89	6293.32	6748.85	6799.35	533.084	8205.04	8033.8	8274.83	8171.22	124.021
matK_390	-	ttcttgggaagattaaagaaagaacttggtcttcccccgtaaggaattct	2167	50	40	yes	4	1257	2398.96	2907	3060.78	4	1230	2660.88	3523.5	3440.31	4	1180	2419.69	3773.5	3361.08	4	6066.5	5903.72	8497	6505.44	4	4880.5	4523.11	11796.5	7456.56	4	2959	3171.57	12886	7358.09			atpF	6788.41	6387.3	6608.84	6594.85	200.922	9408.25	9155.45	9682.77	9415.49	263.73
matK_420	-	cttcccccgtaaggaattcttccaataaaccagagcccaacctttttaaa	2197	50	42	yes	4	2744.5	5237.82	5955	6270.03	4	2499.5	5407.21	7073	6906	4	2653	5440.21	7368	6562.73	4	13714.5	13346.5	18424	14105.7	4	14128.5	13093.9	22504	14224.8	4	6805	7293.86	25870	14772.1			atpH	14884.4	14656.3	14425.2	14655.3	229.558	16117.2	15425.5	14754.4	15432.4	681.44
matK_450	-	cagagcccaacctttttaaaaaagtgcgtacagtacttttgtgtttacga	2227	50	38	yes	4	1291	2463.85	2185	2300.59	4	1080	2336.38	2192.5	2140.73	4	1201	2462.75	2892	2575.92	4	2814	2738.49	4634	3547.87	4	3470	3215.9	5346.5	3379.52	4	1689.5	1810.87	6581.5	3758.13			atpI	2306.59	2240.63	2299.73	2282.32	36.2626	2338.7	2429.08	2605.14	2457.64	135.494
matK_480	-	cagtacttttgtgtttacgagccaaagttttaacacaacaaagacgaagt	2257	50	36	yes	4	1506.5	2875.12	2529	2662.79	4	1299.5	2811.23	2661.5	2598.66	4	1367	2803.15	3210	2859.17	4	1728.5	1682.12	3483	2666.64	4	2390.5	2215.45	4213	2663.03	4	1238.5	1327.47	5474.5	3126.02			rpoA	1046.37	1120.53	1078.58	1081.83	37.1891	822.667	785.091	918.967	842.242	69.0511
matK_510	-	taacacaacaaagacgaagtatatattttattcgatacaaattctttttt	2287	50	22	yes	4	2030.5	3875.17	3375	3553.54	4	1795	3883.15	3648	3561.87	4	1876	3846.9	4158	3703.56	4	577.5	562.004	1443.5	1105.17	4	868.5	804.901	1456	920.336	4	387	414.802	1798	1026.68			rpoB	1871.43	2096.23	1953.24	1973.64	113.779	1575.13	1652.54	1672.17	1633.28	51.3104
matK_540	-	ttcgatacaaattctttttttttgaagatccgctgtaataatgagaaata	2317	50	26	yes	4	2392.5	4566.04	4327	4555.9	4	2009	4346.1	4193.5	4094.49	4	2273	4660.98	5419.5	4827.19	4	1575	1532.74	3555	2721.77	4	2174.5	2015.26	3707.5	2343.51	4	1132.5	1213.86	4845	2766.56			rpoC1	2270.34	2506.06	2264.55	2346.98	137.795	2369.3	2433.73	2319.81	2374.28	57.1235
matK_570	-	cgctgtaataatgagaaatatttctgcatatccgcacaaatcggttgaga	2347	50	38	yes	4	1062	2026.81	1827	1923.65	4	944	2042.17	2028	1980.12	4	956	1960.36	2334.5	2079.36	4	1296	1261.22	4153.5	3179.99	4	1849	1713.6	4660.5	2945.9	4	875.5	938.395	5843.5	3336.72			rpoC2	855.974	919.355	856.499	877.276	36.4423	883.785	878.379	930.063	897.409	28.408
matK_600	-	tccgcacaaatcggttgagaatatcagaatctgatgaatccgtccaggtt	2377	50	44	yes	4	869	1658.47	1319.5	1389.3	4	736	1592.2	1345	1313.24	4	752	1542.04	2007.5	1788.09	4	3264.5	3176.9	6399.5	4899.56	4	3702.5	3431.37	7492	4735.69	4	1989	2131.89	8859.5	5058.9			rps2	994.276	1034.11	1040.58	1022.99	25.0771	1094.1	1137.71	1319.29	1183.7	119.433
matK_630	-	ctgatgaatccgtccaggttgctttactaatgggatgccctaatacatta	2407	50	42	yes	4	1745.5	3331.25	3532.5	3719.37	4	1399.5	3027.56	3496	3413.46	4	1404.5	2880.05	3858.5	3436.79	4	4427.5	4308.7	6911.5	5291.56	4	5164	4785.85	8125.5	5136.12	4	2544.5	2727.29	10610	6058.46			rps3	674.648	780.121	748.511	734.427	54.1291	428.148	510.43	715.116	551.231	147.771
matK_660	-	tgggatgccctaatacattacaaaatttatctttagccaacgatccaata	2437	50	34	yes	4	2589.5	4942.01	4899.5	5158.69	4	2112.5	4570.01	4896	4780.4	4	2230.5	4573.83	5538	4932.74	4	2123	2066.03	4080.5	3124.1	4	2523	2338.24	4371	2762.91	4	1436	1539.16	6083	3473.48			rps4	636.192	699.833	705.812	680.612	38.5853	469.041	558.104	732.072	586.406	133.78
matK_690	-	ctttagccaacgatccaataatagaagaaattggaattttgctatccaat	2467	50	32	yes	4	1126.5	2149.9	1545	1626.73	4	1052	2275.81	2121.5	2071.41	4	1240	2542.73	2892	2575.92	4	506.5	492.909	1484.5	1136.56	4	724	670.983	1592	1006.3	4	434	465.178	2373	1355.02			rps7	2204.53	2274.25	2174.07	2217.62	51.3577	2432.33	2630.61	2772.1	2611.68	170.673
matK_720	-	ttggaattttgctatccaatttgattctaacattatctattagaaatgag	2497	50	26	yes	4	709.5	1354.07	961.5	1012.36	4	632.5	1368.3	1114	1087.7	4	685	1404.65	1582	1409.1	4	575.5	560.058	2320	1776.23	4	847	784.975	2606.5	1647.57	4	343.5	368.177	2991.5	1708.19			rps8	1962.43	2208.58	2374.82	2181.94	207.479	1676.5	1739.66	2019.75	1811.97	182.69
matK_750	-	cattatctattagaaatgagttttctagcatttgactacgtaccactaaa	2527	50	30	yes	4	1873.5	3575.54	3564	3752.54	4	1619	3502.41	3784	3694.66	4	1647	3377.32	4274.5	3807.33	4	4291.5	4176.35	7861.5	6018.89	4	5050	4680.2	9023.5	5703.75	4	2203.5	2361.8	9957.5	5685.87			rps11	1316.99	1500.03	1484.11	1433.71	101.397	1471.58	1619.83	1866.41	1652.61	199.447
matK_780	-	tttgactacgtaccactaaagggtttaatcgcaaacttgacagataaccc	2557	50	40	yes	4	1343.5	2564.04	2517.5	2650.68	4	1222	2643.57	2976.5	2906.22	4	1203	2466.86	3599	3205.65	4	3945.5	3839.63	6816	5218.44	4	4975	4610.69	8483	5362.1	4	2542.5	2725.15	9598.5	5480.88			rps12	2532.45	2843.02	2855.67	2743.71	183.071	2613.07	2849.4	3156.69	2873.05	272.582
matK_810	-	gcaaacttgacagataacccagaaactctaaattatctttagataattga	2587	50	30	yes	4	1076.5	2054.48	1855.5	1953.66	4	872.5	1887.49	1932	1886.38	4	911	1868.08	2512	2237.46	4	1283	1248.57	3907	2991.26	4	1835.5	1701.09	4320	2730.67	4	854.5	915.886	5145	2937.87			rps14	13579.5	13326.5	13495.7	13467.2	128.904	13461.5	13326.6	13399.7	13395.9	67.5347
matK_840	-	aattatctttagataattgatttatattgaccttttgcgattgaaaccat	2617	50	24	yes	4	2233.5	4262.59	4262	4487.47	4	1749	3783.64	4440.5	4335.66	4	1671	3426.53	4897	4361.79	4	5540	5391.35	8025	6144.07	4	6442	5970.26	10373	6556.77	4	2997	3212.3	13308	7599.05			rps15	1047.23	1181.77	1229.44	1152.81	94.4966	842.789	929.251	1166.48	979.507	167.595
matK_870	-	ccttttgcgattgaaaccataccgaaaaataacattgccataaattaaca	2647	50	32	yes	4	3296.5	6291.3	6491	6834.38	4	2879	6228.19	7343.5	7170.11	4	2850.5	5845.2	7843.5	6986.26	4	6461	6287.63	9195	7039.84	4	7678	7115.75	11501	7269.77	4	4559	4886.51	15697.5	8963.49			rps16	1455.32	1447.62	1553.55	1485.5	59.0599	1468.1	1319.16	1726.34	1504.53	206.022
matK_900	-	aacattgccataaattaacaaaataatatttccatttattcatcagaagc	2677	50	24	yes	4	2793.5	5331.34	5504.5	5795.7	4	2411	5215.76	5838	5700.16	4	2566	5261.81	6408	5707.65	4	879	855.414	2210.5	1692.4	4	1160.5	1075.52	2220.5	1403.58	4	598.5	641.496	2853.5	1629.39			rps18	1724.88	1665.97	1753.87	1714.91	44.7898	1310.49	1264.47	1599.93	1391.63	181.854
matK_930	-	tccatttattcatcagaagcggcgtatcctttgttgccagaatgcatctt	2707	50	42	yes	4	1776	3389.46	3577	3766.23	4	1468.5	3176.83	3951.5	3858.2	4	1499	3073.83	4603	4099.92	4	5164	5025.43	9218	7057.45	4	5897	5465.17	10906	6893.67	4	2932.5	3143.17	12328.5	7039.75			rps19	1284.51	1285.73	1308.27	1292.84	13.381	1060.27	1079.89	1414.84	1185	199.289
matK_960	-	ttgttgccagaatgcatcttccgtgatatctaacataatgtatgaaagga	2737	50	36	yes	4	1365	2605.07	2554	2689.11	4	1344	2907.5	2939.5	2870.1	4	1355	2778.55	3534	3147.76	4	1932.5	1880.65	4395.5	3365.27	4	2730.5	2530.55	5797.5	3664.6	4	1602	1717.09	8432.5	4815.08			rpl2	5385.18	6220.77	5637.17	5747.71	428.62	5411.16	5773.53	5558.25	5580.98	182.25
matK_990	-	taacataatgtatgaaaggatccttgagcaaccctaggattgccggaaaa	2767	50	40	yes	4	301.5	575.407	0	0	4	230.5	498.644	0	0	4	223.5	458.306	404.5	360.291	4	924.5	899.693	2326	1780.82	4	1004	930.479	2397	1515.14	4	524.5	562.18	3130	1787.27			rpl14	1541.34	1524.42	1597.66	1554.47	38.3496	1384.48	1768.04	1669.15	1607.22	199.137
matK_1020	-	accctaggattgccggaaaattattaacaaaaactttgaaaaaatggtgt	2797	50	32	yes	4	776	1480.98	1110.5	1169.25	4	610	1319.62	1060.5	1035.46	4	667	1367.74	1636.5	1457.64	4	250	243.292	786.5	602.157	4	281.5	260.886	763.5	482.608	4	217	232.589	1192	680.649			rpl16	1256.22	1335.56	1333.15	1308.31	45.1258	1120.25	1221.33	1420.86	1254.15	152.965
matK_1050	-	aaactttgaaaaaatggtgtatttttccatagaatacaattcgctcaaaa	2827	50	26	yes	4	1293.5	2468.62	2193.5	2309.54	4	1133.5	2452.12	2380	2323.81	4	1159	2376.63	2859	2546.53	4	1970	1917.14	4356.5	3335.41	4	2795.5	2590.79	5111	3230.66	4	1291.5	1384.28	5770	3294.75			rpl20	1207.35	1329.9	1366.03	1301.09	83.1695	934.976	980.091	1264.51	1059.86	178.661
matK_1080	-	agaatacaattcgctcaaaaaggacttcataagatgtcgatcgtaaatgc	2857	50	36	yes	4	973	1856.95	1721	1812.04	4	838	1812.86	1903	1858.07	4	863	1769.66	2480	2208.95	4	1511	1470.46	3109	2380.3	4	1931.5	1790.06	3591.5	2270.18	4	1086.5	1164.55	4864.5	2777.7			rpl22	613.994	690.571	712.13	672.232	51.5748	412.046	470.681	744.102	542.276	177.228
matK_1110	-	aagatgtcgatcgtaaatgcgaagaccgcttgcgtagaaaaaaaaagatg	2887	50	40	yes	4	533.5	1018.17	621.5	654.378	4	445.5	963.757	748.5	730.827	4	479.5	983.256	1185.5	1055.93	4	898.5	874.391	1834	1404.14	4	1166	1080.62	2339	1478.48	4	706.5	757.254	3433	1960.29			rpl23	920.841	925.779	971.181	939.267	27.7481	509.955	619.573	894.963	674.83	198.363
matK_1140	-	tgcgtagaaaaaaaaagatggattcgtattcacatacataagaattatat	2917	50	26	yes	4	1883.5	3594.62	3251	3422.98	4	1490	3223.34	3354	3274.81	4	1584	3248.13	3893.5	3467.97	4	1102.5	1072.92	2781	2129.18	4	1400.5	1297.94	2778.5	1756.29	4	743.5	796.912	3922.5	2239.8			rpl32	6693.67	6708.99	6660.48	6687.71	24.7973	5833.86	4705.54	5151.48	5230.3	568.274
matK_1170	-	cacatacataagaattatataagaacaagaaaaatcttggattcaaaatt	2947	50	22	yes	4	621	1185.17	533	561.196	4	504	1090.31	598	583.881	4	579.5	1188.32	1204	1072.41	4	109	106.075	395.5	302.801	4	204	189.061	344.5	217.758	4	107	114.687	557.5	318.34			rpl33	2362.06	2366.85	2396.45	2375.12	18.6283	1856.88	1798.92	2124.86	1926.88	173.881
matK_1200	-	aaaatcttggattcaaaattgatttttttttaatataaaaattcttccaa	2977	50	16	yes	4	1415	2700.5	2213	2330.07	4	1269	2745.25	2763	2697.76	4	1290	2645.26	3031	2699.73	4	193	187.821	555	424.917	4	315	291.933	539	340.701	4	164.5	176.318	713.5	407.418			rpl36	2103.46	2372.44	2144.57	2206.82	144.891	1954.36	2210.55	2265.22	2143.37	165.957
matK_1230	-	taatataaaaattcttccaattacaatactcgtataaacagaaccgaaaa	3007	50	24	yes	4	2362	4507.83	4447.5	4682.78	4	2003.5	4334.2	4328.5	4226.3	4	2225	4562.56	5289.5	4711.4	4	1963.5	1910.81	3472.5	2658.6	4	2418.5	2241.4	4234	2676.31	4	1195.5	1281.38	5463	3119.45			accD	1177.75	1261.79	1155.53	1198.35	56.0476	1190.27	1197.54	1304.53	1230.78	63.9723
matK_1260	-	cgtataaacagaaccgaaaaaaatgcaaagaagaggcatcttttacccgg	3037	50	40	yes	4	525	1001.95	677.5	713.341	4	492	1064.35	861	840.671	4	511	1047.85	1258.5	1120.95	4	1916.5	1865.07	4583	3508.82	4	1929	1787.74	5793	3661.75	4	912.5	978.053	6338.5	3619.37			ccsA	1039.92	964.413	1017.22	1007.18	38.7399	749.873	678.087	891.328	773.096	108.5
matK_1290	-	aagaggcatcttttacccggtaacgtagggtttgaaccaagatttctaga	3067	50	42	yes	4	771.5	1472.39	1309	1378.25	4	617	1334.77	1176	1148.23	4	618.5	1268.29	1526.5	1359.66	4	2528.5	2460.65	5275.5	4039.01	4	2949	2733.05	6564.5	4149.42	4	1529.5	1639.38	7998.5	4567.26			clpP	2234.87	2344.49	2211.37	2263.58	71.0525	2785.24	2554.5	2850.51	2730.08	155.519
matK_1320	-	tttgaaccaagatttctagatggatggggtaaggtattagtacatctaac	3097	50	36	yes	4	1000	1908.48	1787.5	1882.06	4	889	1923.19	1629.5	1591.03	4	923	1892.69	2245.5	2000.08	4	1195	1162.93	2278.5	1744.46	4	1549.5	1436.03	2651.5	1676.01	4	664.5	712.237	3035.5	1733.31			matK	3122.66	3061.11	3042.64	3075.47	41.8974	3213.13	3125.86	3351.94	3230.31	114.011
matK_1350	-	aaggtattagtacatctaacacataattaaaatgtcctaatttgtcttct	3127	50	26	yes	4	1580	3015.4	2618	2756.5	4	1447.5	3131.4	2761	2695.81	4	1519.5	3115.87	3387.5	3017.27	4	1483	1443.21	3729.5	2855.37	4	1870	1733.06	3831	2421.57	4	957	1025.75	4711	2690.05			psbN	8514.44	7735.21	7740.45	7996.7	448.385	10498.6	9376.39	8669.25	9514.75	922.496
matK_1380	-	aatgtcctaatttgtcttctaaaaagggaaatattgaatgaattgattgt	3157	50	26	yes	4	1493.5	2850.31	2529	2662.79	4	1407	3043.79	2866	2798.33	4	1540	3157.9	3419.5	3045.77	4	230.5	224.315	580.5	444.44	4	409.5	379.513	562	355.24	4	349.5	374.608	1329	758.878			ycf1	812.703	846.564	792.351	817.206	27.3853	754.816	723.603	715.989	731.469	20.5739
matK_1410	-	atattgaatgaattgattgtaaattataagatttttttaattgttttcct	3187	50	16	yes	3	2838	5416.26	4623	4867.56	4	2500	5408.29	4358.5	4255.59	4	2773	5686.28	5170	4604.96	4	132	128.458	275	210.545	4	154.5	143.186	232.5	146.963	4	112.5	120.582	295.5	168.735			ycf2	875.461	961.637	933.94	923.679	43.9945	626.6	651.279	734.516	670.798	56.5438
matK_1440	-	atttttttaattgttttccttgaaaagaggatcctaatcttagggaaaat	3217	50	26	yes	4	608	1160.36	819.5	862.853	4	546.5	1182.25	762.5	744.497	4	604.5	1239.58	1225.5	1091.56	4	347	337.689	1073	821.506	4	566	524.553	1196	755.991	4	266	285.109	1548.5	884.215			ycf3	1776.34	1878.1	1858.53	1837.66	53.9952	2017	1911.26	2274.35	2067.54	186.748
matK_1470	-	atcctaatcttagggaaaatggaatttcgacaatcactgcaaataaaaca	3247	50	32	yes	4	1394	2660.42	2707	2850.2	4	1206.5	2610.04	2865.5	2797.84	4	1262	2587.84	3411.5	3038.65	4	2222.5	2162.86	4576	3503.46	4	3438.5	3186.7	5811.5	3673.44	4	1677	1797.47	6729.5	3842.64			ycf4	1395.2	1583.89	1474.8	1484.63	94.7282	1778.79	1917.27	2112.41	1936.16	167.606
matK_1500	-	caatcactgcaaataaaacagatatcatttgataatagaaaagactggta	3277	50	28	yes	4	916	1748.17	1460	1537.24	4	752	1626.81	1353.5	1321.54	4	896.5	1838.35	2055.5	1830.85	4	486.5	473.446	1163	890.412	4	621.5	575.988	1294	817.936	4	365.5	391.757	2124	1212.83			ycf10	1057.42	1174.45	1141.24	1124.37	60.3085	1129.12	1285.12	1595.1	1336.45	237.192
matK_1530	-	gataatagaaaagactggtatgccccaaaaaggaattttggttcacatcc	3307	50	38	yes	4	1454	2774.93	2733	2877.58	4	1443	3121.67	3242.5	3165.94	4	1523.5	3124.07	3715	3308.98	4	1007.5	980.466	2572.5	1969.55	4	1074.5	995.816	2926.5	1849.84	4	585	627.026	3187.5	1820.11			7 Data were summarized to obtain average RNA and ribosome footprint abundances for each ORF as described in the methods. Values shown in bold were used for plots.
matK_1560	-	aggaattttggttcacatccttagtgggaataatcaaacgattctgttca	3337	50	36	yes	4	1579.5	3014.44	2984.5	3142.38	4	1319.5	2854.5	3021.5	2950.16	4	1241	2544.78	3448	3071.16	4	5091	4954.39	11125	8517.48	4	6026	5584.72	12173	7694.54	4	2606.5	2793.75	14504.5	8282.27			8 To calculate relative translation efficiencies for individual reading frames, relative ribosome profiling data (shown in columns CP-CR, CU-CW) were normalized to relative total RNA data (shown in columns CA-CC, CF-CH).
matK_1590	-	taatcaaacgattctgttcatacattcgcaaaattaagcgtttcgtaatt	3367	50	30	yes	4	2030.5	3875.17	4240	4464.3	4	1757	3800.95	4279.5	4178.46	4	1847	3787.43	4797.5	4273.17	4	1470.5	1431.04	3775.5	2890.58	4	2105.5	1951.32	4544.5	2872.57	3	1061	1137.22	5974	3411.24
matK_1620	-	aaattaagcgtttcgtaattagtgaactatattttttgtcataatccgca	3397	50	28	yes	4	2790	5324.66	5747.5	6051.55	4	2326	5031.87	5683.5	5549.31	4	2259	4632.28	6031.5	5372.3	4	2144	2086.47	5009	3834.97	4	2723.5	2524.06	5314	3358.98	4	1236.5	1325.33	6151	3512.31
matK_1650	-	attttttgtcataatccgcattttccaagaaaatatagcgatttctattt	3427	50	26	yes	4	2395	4570.81	5044.5	5311.36	3	1968	4257.41	4548	4440.62	4	2199	4509.24	5521.5	4918.04	4	2250	2189.63	6140.5	4701.27	4	3465.5	3211.73	6865	4339.36	4	1917	2054.72	10158	5800.36
matK_1680	-	aaatatagcgatttctatttaatctatttaaaccatgatcataagcaagt	3457	50	24	yes	4	2969.5	5667.23	6176.5	6503.25	4	2600	5624.62	6057	5913.99	4	2586.5	5303.84	6607.5	5885.35	4	1112	1082.16	2460	1883.42	4	1561.5	1447.15	2737.5	1730.37	4	806	863.902	3404	1943.73			Summary correlations9
matK_1710	-	aaccatgatcataagcaagtacataaatatactcccgaaaaaaaagtgga	3487	50	32	yes	4	2137.5	4079.37	4712.5	4961.8	4	1922.5	4158.98	4999	4880.97	4	2106.5	4319.56	5732	5105.53	4	1217	1184.34	3270.5	2503.95	4	1953.5	1810.45	3933.5	2486.36	4	1107.5	1187.06	5319	3037.22
matK_1740	-	actcccgaaaaaaaagtggatatagaaaactctgttgccgagccccatcg	3517	50	46	yes	4	2614	4988.77	6454	6795.43	4	2495	5397.47	6923.5	6760.03	4	2560.5	5250.53	7149.5	6368.11	4	10821	10530.6	17488	13389.1	4	11440	10602.3	21429.5	13545.6	4	5807.5	6224.71	23688	13526.2			r-values								p-values
matK_1770	-	tctgttgccgagccccatcgaactctaaatatccttgaaatttatccatt	3547	50	40	yes	4	2981	5689.18	6301	6634.33	4	2595.5	5614.89	6365	6214.72	4	2786.5	5713.96	7507	6686.54	4	12324	11993.3	17504.5	13401.7	4	13531	12540.1	20714.5	13093.6	4	6573	7045.2	25911	14795.5
matK_1800	-	atccttgaaatttatccatttggattgaaattcgatttgaactgaaggta	3577	50	30	yes	4	935	1784.43	1450.5	1527.23	4	779.5	1686.31	1400	1366.94	4	830.5	1703.01	2058.5	1833.52	4	762.5	742.04	1898	1453.14	4	878	813.705	1976	1249.03	4	619	663.468	3627	2071.07			RNA								RNA
matK_1830	-	ttcgatttgaactgaaggtaaagtctttattttcttgagttctgaaatga	3607	50	30	yes	4	2127	4059.34	4396.5	4629.08	4	1677	3627.88	3975	3881.15	4	1775	3639.79	4533	4037.58	4	1119	1088.97	2423	1855.09	4	1382	1280.8	2604	1645.99	4	768	823.172	3229	1843.8
matK_1860	-	tttcttgagttctgaaatgacacatagtgcgatacagtcaaaataaggta	3637	50	34	no	4	1517	#N/A	2874	#N/A	4	1332	#N/A	3115	#N/A	4	1365	#N/A	3898.5	#N/A	3	3004	#N/A	2582	#N/A	4	4273	#N/A	3467	#N/A	4	4468.5	#N/A	4426	#N/A				WT-1	WT-2	WT-3	deap2-1	deap2-2	deap2-3			WT-1	WT-2
matK_1890	-	gatacagtcaaaataaggtattagactacgaaagctatagatatagatac	3667	50	30	no	4	1044.5	#N/A	1760	#N/A	4	903	#N/A	1911.5	#N/A	4	986.5	#N/A	2529.5	#N/A	4	1104.5	#N/A	2399.5	#N/A	4	1429.5	#N/A	3006.5	#N/A	4	1193	#N/A	3755	#N/A			WT-1	1	> 0,99	> 0,99	0.97458	0.981266	0.97348		WT-1	0	2.52953e-99
matK_1920	-	aaagctatagatatagatacctcataaacaggtagactgctaaccggatt	3697	50	36	no	4	1232.5	#N/A	2403	#N/A	4	1138.5	#N/A	2479	#N/A	4	1153.5	#N/A	2992	#N/A	4	8696.5	#N/A	7862	#N/A	4	10670	#N/A	11255	#N/A	4	10110.5	#N/A	12782	#N/A			WT-2	> 0,99	1	> 0,99	0.972067	0.978089	0.969683		WT-2	2.52953e-99	0
matK_1950	-	ggtagactgctaaccggattctctatctttaataggtttctgttcgttat	3727	50	38	no	4	3431	#N/A	7077.5	#N/A	4	2724.5	#N/A	6456.5	#N/A	4	3012.5	#N/A	7354	#N/A	4	5002	#N/A	7006.5	#N/A	4	5695	#N/A	8230.5	#N/A	4	4713.5	#N/A	10469	#N/A			WT-3	> 0,99	> 0,99	1	0.972593	0.978091	0.969986		WT-3	9.02017e-100	1.62582e-130
matK_1980	-	aataggtttctgttcgttatattatagaataacaaaacaagattattaga	3757	50	22	no	4	1311.5	#N/A	2237	#N/A	4	1170	#N/A	2250.5	#N/A	4	1286.5	#N/A	2874	#N/A	4	203.5	#N/A	946	#N/A	4	350.5	#N/A	832	#N/A	4	211.5	#N/A	1322.5	#N/A			deap2-1	0.97458	0.972067	0.972593	1	> 0,99	> 0,99		deap2-1	3.94405e-51	1.35326e-49
matK_2010	-	aacaaaacaagattattagaaatcctttatttttttaacctaatcgctct	3787	50	24	no	4	2468	#N/A	4710	#N/A	4	2277	#N/A	4742	#N/A	4	2185.5	#N/A	4992	#N/A	4	18862.5	#N/A	10098	#N/A	4	19105	#N/A	10370.5	#N/A	4	19446.5	#N/A	12333	#N/A			deap2-2	0.981266	0.978089	0.978091	> 0,99	1	> 0,99		deap2-2	4.08773e-56	1.48652e-53
matK_2040	-	ttttttaacctaatcgctcttttgattttggaaatatatatattttttat	3817	50	18	no	4	3377.5	#N/A	6946.5	#N/A	4	2986	#N/A	6758	#N/A	4	3335.5	#N/A	7382.5	#N/A	4	7698	#N/A	4996.5	#N/A	4	10056	#N/A	5645.5	#N/A	4	10728.5	#N/A	7672	#N/A			deap2-3	0.97348	0.969683	0.969986	> 0,99	> 0,99	1		deap2-3	1.93249e-50	2.91365e-48
matK_2070	-	gaaatatatatattttttatcaatatactgcttcttttacacactccaac	3847	50	24	no	4	4108	#N/A	8004.5	#N/A	4	3380.5	#N/A	7359	#N/A	4	3218.5	#N/A	7810	#N/A	4	40351	#N/A	17868	#N/A	4	40366	#N/A	22615	#N/A	4	38301	#N/A	20045	#N/A
matK_2100	-	cttcttttacacactccaacctaatccaaatggactagttaaaacaataa	3877	50	32	no	4	3930.5	#N/A	8487	#N/A	4	3747.5	#N/A	8887.5	#N/A	4	4023	#N/A	9612	#N/A	4	16405.5	#N/A	13031.5	#N/A	4	19600	#N/A	17343.5	#N/A	4	19029.5	#N/A	16926	#N/A			Ribosome profile								Ribosome profile
matK_2130	-	tggactagttaaaacaataattaggactcatgaaaaaattgataataaca	3907	50	24	no	4	2438	#N/A	5316.5	#N/A	4	2035	#N/A	4759	#N/A	4	2297.5	#N/A	5703.5	#N/A	4	796	#N/A	1046	#N/A	4	901.5	#N/A	1250.5	#N/A	4	970	#N/A	1760.5	#N/A
matK_2160	-	tgaaaaaattgataataacacgcaagaaaaaaatgccttcccatacccgt	3937	50	34	no	4	5281.5	#N/A	11709.5	#N/A	4	4794.5	#N/A	12370.5	#N/A	4	4558	#N/A	12016.5	#N/A	4	22561.5	#N/A	18558.5	#N/A	4	18053.5	#N/A	21339	#N/A	4	11088	#N/A	26540.5	#N/A				WT-1	WT-2	WT-3	deap2-1	deap2-2	deap2-3			WT-1	WT-2
matK_2190	-	aaatgccttcccatacccgtattaggcactaatctatttttaacatttaa	3967	50	32	no	4	3456	#N/A	7261.5	#N/A	4	3205.5	#N/A	7497	#N/A	4	3477	#N/A	7936	#N/A	4	17686	#N/A	14851.5	#N/A	4	16176.5	#N/A	18639	#N/A	4	8479.5	#N/A	21985	#N/A			WT-1	1	> 0,99	> 0,99	0.906855	0.925228	0.901459		WT-1	0	2.01044e-72
matK_2220	-	aatctatttttaacatttaattagttggggtaatttttcaaattacgaat	3997	50	20	no	4	1406.5	#N/A	2366.5	#N/A	4	1323.5	#N/A	2535.5	#N/A	4	1420	#N/A	3266	#N/A	3	763	#N/A	1568	#N/A	4	1195	#N/A	1835	#N/A	4	658.5	#N/A	2985	#N/A			WT-2	> 0,99	1	0.983721	0.936139	0.948653	0.934441		WT-2	2.01044e-72	0
matK_2250	-	taatttttcaaattacgaatggaagctcgtttctttttttttcctggaat	4027	50	28	no	4	2805	#N/A	6106.5	#N/A	4	2600	#N/A	5767.5	#N/A	4	2530.5	#N/A	6199.5	#N/A	4	2671	#N/A	4329.5	#N/A	4	3703	#N/A	5627.5	#N/A	4	2011.5	#N/A	6298	#N/A			WT-3	> 0,99	0.983721	1	0.879715	0.904767	0.876022		WT-3	3.0349e-70	2.05862e-58
matK_2280	-	ttctttttttttcctggaataaggaaaactggtttttttatccatccatt	4057	50	28	no	4	3034	#N/A	6049	#N/A	4	2550	#N/A	5312	#N/A	4	2651.5	#N/A	5813	#N/A	4	3593	#N/A	4521.5	#N/A	4	3694	#N/A	4109.5	#N/A	4	2729.5	#N/A	5469.5	#N/A			deap2-1	0.906855	0.936139	0.879715	1	> 0,99	> 0,99		deap2-1	3.03027e-30	3.09407e-36
matK_2310	-	ggtttttttatccatccatttatatttattcacttgacccaaattggaat	4087	50	28	no	4	4864.5	#N/A	10337	#N/A	4	4871.5	#N/A	11154.5	#N/A	4	5125	#N/A	11519.5	#N/A	4	13710	#N/A	8107.5	#N/A	4	16934.5	#N/A	11379.5	#N/A	4	16460	#N/A	12385.5	#N/A			deap2-2	0.925228	0.948653	0.904767	> 0,99	1	> 0,99		deap2-2	1.01215e-33	9.81244e-40
matK_2340	-	cacttgacccaaattggaattcttttttttttttcgacatcaaaataaga	4117	50	28	no	4	5152	#N/A	10544	#N/A	4	4677	#N/A	10068	#N/A	4	4852.5	#N/A	10857.5	#N/A	4	3080	#N/A	4407.5	#N/A	4	3388.5	#N/A	4703	#N/A	4	2360	#N/A	5428.5	#N/A			deap2-3	0.901459	0.934441	0.876022	> 0,99	> 0,99	1		deap2-3	2.32589e-29	8.1261e-36
matK_2370	-	ttttcgacatcaaaataagattgtaccgatcaggaaagcaaaaaaaaatg	4147	50	30	no	4	944	#N/A	1618.5	#N/A	4	730.5	#N/A	1324.5	#N/A	4	843.5	#N/A	2052	#N/A	4	826	#N/A	2133.5	#N/A	4	1144	#N/A	2388.5	#N/A	4	657	#N/A	3859.5	#N/A			9 Pearson's correlation r-values and p-values calculated based on ORF average signal intensities (columns AU-AW, AZ-BB, BE-BG, BJ-BL). Pearson’s r-values and p-values are given in nEm non-superscript format for n*10^m.
matK_2400	-	caggaaagcaaaaaaaaatgttatctgaattctcccttgatacgacatgc	4177	50	36	no	4	3640.5	#N/A	7183	#N/A	4	3223.5	#N/A	6597.5	#N/A	4	3489	#N/A	7694	#N/A	4	12278.5	#N/A	9331	#N/A	4	12441	#N/A	13223.5	#N/A	4	9092	#N/A	13526	#N/A
matK_2430	-	tctcccttgatacgacatgctattttttccattcattcctttcaggatca	4207	50	38	no	4	6710	#N/A	12581	#N/A	4	5927.5	#N/A	11819	#N/A	4	6428.5	#N/A	13072	#N/A	4	19948	#N/A	12776	#N/A	4	18554	#N/A	16636	#N/A	4	17066.5	#N/A	16990.5	#N/A
matK_2460	-	attcattcctttcaggatcagtcgtggtcttacaaactctaccgcagatc	4237	50	44	no	4	2191.5	#N/A	4482.5	#N/A	4	1928	#N/A	4489	#N/A	4	2167	#N/A	5154.5	#N/A	4	6590.5	#N/A	7887.5	#N/A	4	6384.5	#N/A	9585	#N/A	4	4292	#N/A	9800	#N/A
matK_2490	-	tacaaactctaccgcagatctggacgaatccttttcttcatacaaatgtg	4267	50	40	no	4	2934.5	#N/A	5830	#N/A	4	2473	#N/A	5550.5	#N/A	4	2565.5	#N/A	6251.5	#N/A	4	7788.5	#N/A	9387.5	#N/A	4	8571.5	#N/A	11304.5	#N/A	4	6339	#N/A	12402.5	#N/A
matK_2509	-	ctggacgaatccttttcttcatacaaatgtgtaaaagatgctagtcgcac	4286	50	40	no	4	3117.5	#N/A	5480	#N/A	4	2951	#N/A	5798.5	#N/A	4	3186	#N/A	6588	#N/A	4	4698	#N/A	5329	#N/A	4	6826	#N/A	6994	#N/A	4	5945.5	#N/A	7523	#N/A
trnK-ex1-in	-	agatgctagtcgcacttaaaagccgagtac	4310	30	47	no	4	1184	#N/A	2209	#N/A	4	1001	#N/A	2127	#N/A	4	1000.5	#N/A	2569.5	#N/A	4	1277	#N/A	2794	#N/A	4	1434.5	#N/A	3614.5	#N/A	4	711	#N/A	3543.5	#N/A
trnK-UUU-Ex1	-	ttaaaagccgagtactctaccgttgagttagcaaccc	4329	37	46	no	4	21914.5	#N/A	44213	#N/A	4	19660	#N/A	41468.5	#N/A	4	19195	#N/A	43618	#N/A	4	24562	#N/A	46605	#N/A	4	20337	#N/A	58276	#N/A	4	11514.5	#N/A	62848.5	#N/A
rps16_0	-	cccccaaaaaaaaaagaacgtactgcaaatatgtagatacaatcagaata	4373	50	32	no	4	2570	#N/A	5006	#N/A	4	2448.5	#N/A	4533.5	#N/A	4	2552.5	#N/A	5054	#N/A	4	1014	#N/A	2298	#N/A	4	1159.5	#N/A	2564.5	#N/A	4	695.5	#N/A	2694.5	#N/A
rps16_30	-	atgtagatacaatcagaataaagaaaaaaatacagtcgtgtgtgcgtcag	4403	50	34	no	4	1899	#N/A	4257.5	#N/A	4	1659.5	#N/A	3263.5	#N/A	4	1760.5	#N/A	3981.5	#N/A	4	1593.5	#N/A	2783	#N/A	4	1996.5	#N/A	3719	#N/A	4	1067.5	#N/A	3851	#N/A
rps16_60	-	tacagtcgtgtgtgcgtcagggataaatagatccatttatctatgagaga	4433	50	40	no	4	1425	#N/A	3064.5	#N/A	4	1338.5	#N/A	2670.5	#N/A	4	1418.5	#N/A	3041	#N/A	3	1929	#N/A	2689	#N/A	4	2396	#N/A	3452	#N/A	4	1413	#N/A	4384.5	#N/A
rps16_90	-	atccatttatctatgagagaattatatttggtccatacactgttgtcaat	4463	50	30	no	4	292	#N/A	0	#N/A	4	263	#N/A	0	#N/A	4	255.5	#N/A	282.5	#N/A	4	478.5	#N/A	1172	#N/A	4	517	#N/A	1361.5	#N/A	4	272.5	#N/A	1360.5	#N/A
rps16_120	-	gtccatacactgttgtcaatatgattatgaatttttcatatagtcaaaag	4493	50	28	no	4	226	#N/A	0	#N/A	4	183.5	#N/A	0	#N/A	4	214	#N/A	203	#N/A	4	221.5	#N/A	741.5	#N/A	4	278	#N/A	819.5	#N/A	4	152	#N/A	1016	#N/A
rps16_150	-	atttttcatatagtcaaaagaatagaaaaaataaataaataaaaaagctt	4523	50	14	no	4	0	#N/A	0	#N/A	4	0	#N/A	0	#N/A	4	0	#N/A	0	#N/A	4	0	#N/A	212	#N/A	4	0	#N/A	0	#N/A	4	0	#N/A	0	#N/A
rps16_180	-	ataaataaataaaaaagcttaacctcttggttcattagttcatacaatga	4553	50	24	no	4	197	#N/A	0	#N/A	4	174	#N/A	0	#N/A	4	144	#N/A	0	#N/A	4	533	#N/A	1541.5	#N/A	4	500	#N/A	1661	#N/A	4	226	#N/A	1961	#N/A
rps16_210	-	ttcattagttcatacaatgaatgaaaactaagccagttccagttaaggta	4583	50	32	no	4	117	#N/A	0	#N/A	4	106	#N/A	0	#N/A	4	0	#N/A	0	#N/A	4	537	#N/A	1402	#N/A	4	573.5	#N/A	1933	#N/A	4	389.5	#N/A	1910.5	#N/A
rps16_240	-	agccagttccagttaaggtaatctcaaatctttttatactttttagatcc	4613	50	32	no	4	448.5	#N/A	336.5	#N/A	4	473.5	#N/A	618.5	#N/A	4	453	#N/A	869	#N/A	4	688	#N/A	1168	#N/A	4	853	#N/A	1672	#N/A	4	791.5	#N/A	1860	#N/A
rps16_270	-	tttttatactttttagatccattttttttatggcctttaattttttattt	4643	50	16	no	4	323	#N/A	0	#N/A	4	281.5	#N/A	0	#N/A	4	309	#N/A	354	#N/A	4	381.5	#N/A	460	#N/A	4	385	#N/A	523	#N/A	4	370.5	#N/A	608.5	#N/A
rps16_300	-	tggcctttaattttttatttttttatgatgaagaaattattcataataat	4673	50	16	no	4	227.5	#N/A	0	#N/A	4	199	#N/A	0	#N/A	4	198	#N/A	125	#N/A	4	0	#N/A	0	#N/A	4	0	#N/A	0	#N/A	4	0	#N/A	0	#N/A
rps16_330	-	aagaaattattcataataatataatattattataatataataatatatat	4703	50	4	no	4	0	#N/A	0	#N/A	4	0	#N/A	0	#N/A	4	0	#N/A	0	#N/A	4	0	#N/A	0	#N/A	4	0	#N/A	0	#N/A	4	0	#N/A	0	#N/A
rps16_360	-	tataatataataatatatatatatttttttttattcagaattatatatta	4733	50	4	no	4	0	#N/A	0	#N/A	4	0	#N/A	0	#N/A	4	0	#N/A	0	#N/A	4	0	#N/A	0	#N/A	4	0	#N/A	0	#N/A	4	0	#N/A	0	#N/A
rps16_390	-	ttattcagaattatatattatatttatatacagtattattcttttctata	4763	50	12	no	4	0	#N/A	0	#N/A	4	0	#N/A	0	#N/A	4	0	#N/A	0	#N/A	4	0	#N/A	0	#N/A	4	0	#N/A	0	#N/A	4	0	#N/A	0	#N/A
rps16_420	-	cagtattattcttttctatataacaataacagtaaaattttgtatttata	4793	50	16	no	4	0	#N/A	0	#N/A	4	0	#N/A	0	#N/A	4	0	#N/A	0	#N/A	4	0	#N/A	129.5	#N/A	4	0	#N/A	0	#N/A	4	0	#N/A	0	#N/A
rps16_450	-	agtaaaattttgtatttataaaaaaattcgaatttatatactctagatcc	4823	50	18	no	4	0	#N/A	0	#N/A	4	0	#N/A	0	#N/A	4	0	#N/A	0	#N/A	4	0	#N/A	177.5	#N/A	4	0	#N/A	170	#N/A	4	0	#N/A	134	#N/A
rps16_480	-	aatttatatactctagatccaaaaaatttttcataaatttgtgtatgatt	4853	50	18	no	4	0	#N/A	0	#N/A	4	0	#N/A	0	#N/A	4	0	#N/A	0	#N/A	4	0	#N/A	235.5	#N/A	4	0	#N/A	133.5	#N/A	4	0	#N/A	141	#N/A
rps16_510	-	tcataaatttgtgtatgattataaaacatagtagttgttagcaaggtatt	4883	50	24	no	4	0	#N/A	0	#N/A	4	0	#N/A	0	#N/A	4	0	#N/A	0	#N/A	4	0	#N/A	0	#N/A	4	0	#N/A	0	#N/A	4	0	#N/A	0	#N/A
rps16_540	-	gtagttgttagcaaggtattttttagtattcgtaccttaggaggaatact	4913	50	34	no	4	0	#N/A	0	#N/A	4	0	#N/A	0	#N/A	4	0	#N/A	0	#N/A	4	315.5	#N/A	942	#N/A	4	340	#N/A	1818	#N/A	4	120.5	#N/A	991.5	#N/A
rps16_570	-	cgtaccttaggaggaatactaataataaatagaaattataataaatcaaa	4943	50	22	no	4	0	#N/A	0	#N/A	4	0	#N/A	0	#N/A	4	0	#N/A	0	#N/A	4	0	#N/A	0	#N/A	4	0	#N/A	0	#N/A	4	0	#N/A	0	#N/A
rps16_600	-	agaaattataataaatcaaaataaatatgatggaagtgaaagagaagagt	4973	50	22	no	4	0	#N/A	0	#N/A	4	0	#N/A	0	#N/A	4	0	#N/A	0	#N/A	4	0	#N/A	0	#N/A	4	0	#N/A	0	#N/A	4	0	#N/A	0	#N/A
rps16_630	-	tggaagtgaaagagaagagtagataaaattttatatcacgttatatacga	5003	50	28	no	4	0	#N/A	0	#N/A	4	0	#N/A	0	#N/A	4	0	#N/A	0	#N/A	4	0	#N/A	0	#N/A	4	0	#N/A	0	#N/A	4	0	#N/A	0	#N/A
rps16_660	-	ttatatcacgttatatacgagtctttcacatcctcttttttatatttcat	5033	50	26	no	4	507.5	#N/A	242	#N/A	4	524	#N/A	620	#N/A	4	485.5	#N/A	863	#N/A	4	1400.5	#N/A	2009.5	#N/A	4	1232	#N/A	2406	#N/A	4	948.5	#N/A	2732.5	#N/A
rps16_690	-	tcctcttttttatatttcattaatttcatttcgttttagtaagacttcat	5063	50	22	no	4	205.5	#N/A	0	#N/A	4	187.5	#N/A	0	#N/A	4	197.5	#N/A	0	#N/A	4	0	#N/A	316.5	#N/A	4	138.5	#N/A	327.5	#N/A	4	0	#N/A	291	#N/A
rps16_720	-	tcgttttagtaagacttcattccgtaaaaatcccagccttctttgaaata	5093	50	34	yes	4	594	1133.64	890	937.082	4	536	1159.54	1021	996.893	4	688.5	1411.83	1947.5	1734.65	4	1052	1023.77	2203.5	1687.04	4	1030	954.575	2618	1654.84	4	1035.5	1109.89	3000.5	1713.33
rps16_750	-	tcccagccttctttgaaatatcatgagctgttcttgttggttgagctcct	5123	50	44	yes	4	358.5	684.19	345.5	363.777	4	343.5	743.099	256.5	250.444	4	387.5	794.602	826.5	736.169	4	1132.5	1102.11	1464	1120.86	4	990.5	917.967	1903.5	1203.2	4	867	929.284	1606	917.048
rps16_780	-	ttcttgttggttgagctccttttttaagaaaatcgagaatagcagaaagg	5153	50	36	yes	4	0	0	0	0	4	0	0	0	0	4	0	0	0	0	4	0	0	200	153.123	4	0	0	172	108.721	4	0	0	177	101.069
rps16_810	-	aatcgagaatagcagaaaggtttaaaaaagtttgattagttatgggatca	5183	50	30	yes	4	0	0	0	0	4	0	0	0	0	4	0	0	0	0	4	0	0	180.5	138.194	4	0	0	0	0	4	0	0	0	0
rps16_840	-	tttgattagttatgggatcataaaaacccaccttactaagatctcttcct	5213	50	34	yes	4	390.5	745.261	295.5	311.132	4	417.5	903.185	469.5	458.415	4	386	791.527	755	672.484	4	1576.5	1534.2	2287.5	1751.35	4	1288.5	1194.14	2803.5	1772.09	4	833.5	893.378	2613	1492.06
rps16_870	-	ccttactaagatctcttccttctcttcggtatcgaacatcaattgcaagg	5243	50	42	yes	4	2962	5652.92	5808	6115.25	4	2501	5410.45	5307.5	5182.19	4	2880	5905.69	6780	6038.99	4	1918.5	1867.02	2980.5	2281.92	4	1606	1488.39	3339	2110.58	4	1873	2007.55	4348.5	2483.05
rps16_900	-	atcgaacatcaattgcaaggattcgataaacggctcgttgctttctacca	5273	50	42	yes	4	767.5	1464.76	1572	1655.16	4	602	1302.32	1256.5	1226.83	4	661.5	1356.46	1879.5	1674.08	4	2219	2159.46	2743.5	2100.47	4	2161	2002.75	3757.5	2375.11	4	2022.5	2167.79	3217.5	1837.24
rps16-ex1-ex2	-	ttcgataaacggctcgttgctttctaccac	5283	30	47	yes	4	1251	2387.51	2915.5	3069.73	4	1071	2316.91	2884.5	2816.39	4	1199	2458.65	3663	3262.66	4	3582	3485.88	4386.5	3358.38	4	3102	2874.84	5490	3470.22	4	3086	3307.7	5163	2948.15
rps16-in-ex2	-	ttcgataaacggctcgttgggatagatgta	5284	30	43	no	4	134.5	#N/A	0	#N/A	4	0	#N/A	0	#N/A	4	0	#N/A	0	#N/A	4	253	#N/A	575.5	#N/A	4	180.5	#N/A	493.5	#N/A	4	304.5	#N/A	677.5	#N/A
rps16-intron_0	-	gttgggatagatgtatatgaataataccccccctagaaacgtataagagg	5309	50	40	no	4	157.5	#N/A	0	#N/A	4	216	#N/A	106.5	#N/A	4	196	#N/A	322	#N/A	4	527.5	#N/A	1338	#N/A	4	416	#N/A	1425.5	#N/A	4	370.5	#N/A	1857.5	#N/A
rps16-intron_70	-	agaaaaaaaattcaaatagtaaattcaaatattaaatagagaaataaaaa	5379	50	12	no	4	0	#N/A	0	#N/A	4	0	#N/A	0	#N/A	4	0	#N/A	0	#N/A	4	0	#N/A	192.5	#N/A	4	0	#N/A	0	#N/A	4	0	#N/A	0	#N/A
rps16-intron_140	-	attaaaaccctaaatattttttccataaaaagcattcataacattcgtac	5449	50	24	no	4	269	#N/A	0	#N/A	4	191	#N/A	0	#N/A	4	163	#N/A	0	#N/A	4	216.5	#N/A	822	#N/A	4	176	#N/A	772	#N/A	4	0	#N/A	673.5	#N/A
rps16-intron_210	-	aactctcaaatatctcaccggagaatccttaagtactttttttattgagt	5519	50	32	no	4	106.5	#N/A	0	#N/A	4	0	#N/A	0	#N/A	4	0	#N/A	0	#N/A	4	329.5	#N/A	973.5	#N/A	4	295	#N/A	1029	#N/A	4	208.5	#N/A	1159	#N/A
rps16-intron_280	-	tttgtctcattgcaaattttagaatcaattttgattcttcagtttgatct	5589	50	26	no	4	0	#N/A	0	#N/A	4	0	#N/A	0	#N/A	4	0	#N/A	0	#N/A	4	272.5	#N/A	468	#N/A	4	257	#N/A	408	#N/A	4	216.5	#N/A	369.5	#N/A
rps16-intron_350	-	acaggatttccttttttcaagattctttatccttactttgaatctttagg	5659	50	30	no	4	269.5	#N/A	0	#N/A	4	309.5	#N/A	0	#N/A	4	355	#N/A	497.5	#N/A	4	228	#N/A	524.5	#N/A	4	314.5	#N/A	688	#N/A	4	259	#N/A	683.5	#N/A
rps16-intron_420	-	tattgaatcgttttattaaaaaagggcagcaacaagccccttattttgtt	5729	50	32	no	4	188	#N/A	0	#N/A	4	160.5	#N/A	0	#N/A	4	162	#N/A	139.5	#N/A	3	734	#N/A	1327	#N/A	4	507	#N/A	1595.5	#N/A	4	357	#N/A	1482	#N/A
rps16-intron_490	-	tacaaagaatcatacaaacgcttgattcacgcatgatagacttttgattc	5799	50	34	no	4	102.5	#N/A	0	#N/A	4	0	#N/A	0	#N/A	4	0	#N/A	0	#N/A	4	233.5	#N/A	726	#N/A	4	194	#N/A	695.5	#N/A	4	126	#N/A	681.5	#N/A
rps16-intron_560	-	gaaaatttccttttccattgtaaaattgcttgaaaggacttttttcaata	5869	50	26	no	4	0	#N/A	0	#N/A	4	0	#N/A	0	#N/A	4	0	#N/A	0	#N/A	4	194.5	#N/A	485	#N/A	4	180.5	#N/A	538	#N/A	4	104.5	#N/A	551.5	#N/A
rps16-intron_630	-	ttccaacttattaattcgcactaaccctaaatccttactcctgcgaaagg	5939	50	40	no	4	760.5	#N/A	1422.5	#N/A	4	647.5	#N/A	1740.5	#N/A	4	664.5	#N/A	2025.5	#N/A	4	1160	#N/A	2288	#N/A	4	1026.5	#N/A	2841	#N/A	4	854	#N/A	2958	#N/A
rps16-intron_700	-	ctcgagctccatcctgtactcttttttatattacaaaaaagtgtaggact	6009	50	36	no	4	182	#N/A	0	#N/A	4	167.5	#N/A	0	#N/A	4	202.5	#N/A	206.5	#N/A	4	700	#N/A	1219	#N/A	4	675.5	#N/A	1549.5	#N/A	4	451.5	#N/A	1602	#N/A
rps16-intron_770	-	atgtcgagccaagagcacctatattcctaatataaaaataaaagtggcgg	6079	50	38	no	4	107.5	#N/A	0	#N/A	4	0	#N/A	0	#N/A	4	0	#N/A	0	#N/A	4	139.5	#N/A	477.5	#N/A	4	131.5	#N/A	466.5	#N/A	4	126	#N/A	535	#N/A
rps16-intron_815	-	ggcggatgaaaaaatccacagcagataatgtccttcaattcaagtcgtac	6124	50	42	no	4	223	#N/A	0	#N/A	4	179.5	#N/A	0	#N/A	4	200	#N/A	104	#N/A	4	489.5	#N/A	1088.5	#N/A	4	499	#N/A	1254	#N/A	4	345.5	#N/A	1236.5	#N/A
rps16-ex1-in	-	caattcaagtcgtacgttgctttctaccac	6148	30	43	no	4	356	#N/A	183	#N/A	4	271	#N/A	154.5	#N/A	4	293.5	#N/A	753.5	#N/A	4	1234	#N/A	1861	#N/A	4	821	#N/A	1984	#N/A	4	836	#N/A	2298.5	#N/A
rps16_930	-	cggctcgttgctttctaccacatcgttttaaacgaagttttaccataaca	6168	50	40	yes	4	539.5	1029.62	722.5	760.721	4	551.5	1193.07	964	941.239	4	616	1263.16	1592	1418.01	4	1768.5	1721.05	2751	2106.21	4	1621.5	1502.76	3612.5	2283.46	4	1692	1813.55	4121	2353.15
rps16_960	-	aacgaagttttaccataacattcctctagtttgtgtaattgattcaatga	6198	50	30	no	4	288.5	#N/A	0	#N/A	4	229.5	#N/A	0	#N/A	4	231.5	#N/A	0	#N/A	4	388.5	#N/A	596	#N/A	4	354	#N/A	577.5	#N/A	4	311	#N/A	685.5	#N/A
rps16_990	-	ttgtgtaattgattcaatgatggaatcatgaatagtcatagttcagtcag	6228	50	32	no	4	0	#N/A	0	#N/A	4	0	#N/A	0	#N/A	4	0	#N/A	0	#N/A	4	0	#N/A	244	#N/A	4	104	#N/A	179.5	#N/A	4	0	#N/A	180.5	#N/A
rps16_1020	-	aatagtcatagttcagtcagtatataataatctataccttttctttctct	6258	50	26	no	4	271	#N/A	0	#N/A	4	298	#N/A	0	#N/A	4	295.5	#N/A	168.5	#N/A	4	549.5	#N/A	589.5	#N/A	4	561	#N/A	809	#N/A	4	479.5	#N/A	839	#N/A
rps16_1050	-	tctataccttttctttctctatgaatggaatagtttatttacgcgtaaag	6288	50	30	no	4	104.5	#N/A	0	#N/A	4	0	#N/A	0	#N/A	4	0	#N/A	0	#N/A	4	115.5	#N/A	271.5	#N/A	3	115	#N/A	224	#N/A	4	106.5	#N/A	340.5	#N/A
rps16_1080	-	tagtttatttacgcgtaaaggttcggtcagaatgaaaatgaattccatat	6318	50	32	no	4	0	#N/A	0	#N/A	4	0	#N/A	0	#N/A	4	0	#N/A	0	#N/A	4	133.5	#N/A	389	#N/A	4	0	#N/A	276	#N/A	4	0	#N/A	271	#N/A
rps16_1110	-	aatgaaaatgaattccatattagtttgaatagaaatctatatttatatat	6348	50	16	no	4	0	#N/A	0	#N/A	4	0	#N/A	0	#N/A	4	0	#N/A	0	#N/A	4	0	#N/A	114.5	#N/A	4	0	#N/A	0	#N/A	4	0	#N/A	0	#N/A
rps16_1140	-	agaaatctatatttatatataaataaataaatatagatttttttattaaa	6378	50	6	no	4	0	#N/A	0	#N/A	4	0	#N/A	0	#N/A	4	0	#N/A	0	#N/A	4	0	#N/A	0	#N/A	4	0	#N/A	0	#N/A	4	0	#N/A	0	#N/A
rps16_1170	-	atatagatttttttattaaaactcttagaatctgcggttctaccttactt	6408	50	26	no	4	322	#N/A	0	#N/A	4	330	#N/A	0	#N/A	4	302.5	#N/A	159	#N/A	4	606	#N/A	950.5	#N/A	4	670	#N/A	1155	#N/A	4	368.5	#N/A	1161.5	#N/A
rps16_1200	-	tctgcggttctaccttacttacccgcatcacacaaattaaaaaagcaaat	6438	50	38	no	4	620	#N/A	838	#N/A	4	537	#N/A	738	#N/A	4	579	#N/A	1345.5	#N/A	4	2216.5	#N/A	3169	#N/A	4	1917	#N/A	3903.5	#N/A	4	1545.5	#N/A	3995.5	#N/A
rps16_1230	-	cacaaattaaaaaagcaaatagattttttttgaattcggttgaaataatg	6468	50	22	no	4	243.5	#N/A	0	#N/A	4	197	#N/A	0	#N/A	4	204	#N/A	0	#N/A	4	0	#N/A	201.5	#N/A	4	0	#N/A	117.5	#N/A	4	0	#N/A	0	#N/A
rps16_1260	-	tgaattcggttgaaataatgaaaaattaagtttattcttcttttcatttc	6498	50	22	no	4	300	#N/A	0	#N/A	4	306	#N/A	0	#N/A	4	278	#N/A	0	#N/A	4	172	#N/A	248.5	#N/A	4	178.5	#N/A	219.5	#N/A	4	149.5	#N/A	269	#N/A
rps16_1290	-	tttattcttcttttcatttcaatattttattcttaaaaaatttggatttt	6528	50	14	no	4	152.5	#N/A	0	#N/A	4	169	#N/A	0	#N/A	4	128.5	#N/A	0	#N/A	4	0	#N/A	0	#N/A	4	0	#N/A	0	#N/A	4	0	#N/A	0	#N/A
rps16_1320	-	tcttaaaaaatttggatttttaaacagaaagagaaagatggtgtacaaag	6558	50	26	no	4	0	#N/A	0	#N/A	4	0	#N/A	0	#N/A	4	0	#N/A	0	#N/A	4	0	#N/A	0	#N/A	4	0	#N/A	0	#N/A	4	0	#N/A	0	#N/A
rps16_1350	-	gagaaagatggtgtacaaaggcaatagaagattgattctgtaatgactgt	6588	50	36	no	4	0	#N/A	0	#N/A	4	0	#N/A	0	#N/A	4	0	#N/A	0	#N/A	4	0	#N/A	271	#N/A	4	0	#N/A	159	#N/A	4	0	#N/A	177	#N/A
trnQ-UUG-1	-	ctgggacggaaggattcgaacctccgaatagcgggaccaaaacccgttgc	6641	50	58	no	4	25523	#N/A	45579.5	#N/A	4	20887	#N/A	44794	#N/A	4	22360.5	#N/A	48109	#N/A	4	5355	#N/A	16003	#N/A	4	4758	#N/A	19528.5	#N/A	4	5358.5	#N/A	25387	#N/A
trnQ-UUG-2	-	tccgaatagcgggaccaaaacccgttgccttaccgcttggctacgcccca	6663	50	60	no	4	59555	#N/A	55969.5	#N/A	4	55654	#N/A	63326.5	#N/A	4	59576.5	#N/A	58909	#N/A	4	33425.5	#N/A	65373.5	#N/A	4	29921.5	#N/A	65272.5	#N/A	4	16224	#N/A	65304	#N/A
psbK-psbI_985	+	gctatctacacgtgttaaaactttagcaccaatgtaatctatatttcatt	6775	50	30	no	4	0	#N/A	0	#N/A	4	0	#N/A	0	#N/A	4	0	#N/A	0	#N/A	4	178	#N/A	608	#N/A	4	113	#N/A	453	#N/A	4	0	#N/A	460	#N/A
psbK-psbI_960	+	atgatcaataaagtaagttttatttgctatctacacgtgttaaaacttta	6800	50	24	no	4	0	#N/A	0	#N/A	4	0	#N/A	0	#N/A	4	0	#N/A	0	#N/A	4	105	#N/A	281.5	#N/A	4	0	#N/A	186.5	#N/A	4	0	#N/A	198	#N/A
psbK-psbI_930	+	tcatacaatatcttaattgaattctatgtaatgatcaataaagtaagttt	6830	50	20	no	4	0	#N/A	0	#N/A	4	0	#N/A	0	#N/A	4	0	#N/A	0	#N/A	4	0	#N/A	0	#N/A	4	0	#N/A	0	#N/A	4	0	#N/A	0	#N/A
psbK-psbI_900	+	tctcttatgagaatgaaagaaataatattttcatacaatatcttaattga	6860	50	20	no	4	0	#N/A	0	#N/A	4	0	#N/A	0	#N/A	4	0	#N/A	0	#N/A	4	0	#N/A	110.5	#N/A	4	0	#N/A	0	#N/A	4	0	#N/A	0	#N/A
psbK-psbI_870	+	ttgaacttactcaatcaaaaatccttttattctcttatgagaatgaaaga	6890	50	26	no	4	647	#N/A	1262.5	#N/A	4	685	#N/A	1432.5	#N/A	4	685	#N/A	2035.5	#N/A	4	683	#N/A	4545.5	#N/A	4	1636	#N/A	4823.5	#N/A	4	771	#N/A	7238	#N/A
psbK-psbI_840	+	aataaagaaagatagtctaaaaagactttgttgaacttactcaatcaaaa	6920	50	24	no	4	769.5	#N/A	1427.5	#N/A	4	687	#N/A	1415.5	#N/A	4	673.5	#N/A	1819	#N/A	3	412	#N/A	1605	#N/A	4	619.5	#N/A	1468	#N/A	4	215.5	#N/A	1750.5	#N/A
psbK-psbI_810	+	gtttttaatatattttttatataaggaaaaaataaagaaagatagtctaa	6950	50	14	no	4	201	#N/A	0	#N/A	4	183	#N/A	0	#N/A	4	187	#N/A	115.5	#N/A	4	0	#N/A	0	#N/A	4	0	#N/A	0	#N/A	4	0	#N/A	0	#N/A
psbK-psbI_780	+	tgttcttgtggataatttaattttgattgagtttttaatatattttttat	6980	50	16	no	4	2081.5	#N/A	3715	#N/A	4	1888	#N/A	3263.5	#N/A	4	2272.5	#N/A	4704	#N/A	4	577	#N/A	1643.5	#N/A	4	1011	#N/A	1260	#N/A	4	394	#N/A	1820	#N/A
psbK-psbI_750	+	attaaatatattaagcataacaaaaattggtgttcttgtggataatttaa	7010	50	20	no	4	2890.5	#N/A	5340.5	#N/A	3	2293	#N/A	4593	#N/A	4	2758.5	#N/A	6253.5	#N/A	4	1046.5	#N/A	2585.5	#N/A	4	1793.5	#N/A	2501	#N/A	4	1033	#N/A	3633	#N/A
psbK-psbI_720	+	aagggtagaattaaaaaaaatacagatcaaattaaatatattaagcataa	7040	50	18	yes	4	1687.5	3220.56	2436	2564.87	4	1586	3431.02	2698.5	2634.79	4	1908	3912.52	3857	3435.46	4	138	134.297	332.5	254.567	4	214	198.329	317	200.375	4	185.5	198.826	458.5	261.81
psbK-psbI_690	+	caatttggcgactaaaaaagtgcttgaaaaaagggtagaattaaaaaaaa	7070	50	28	yes	4	362	690.87	0	0	4	346.5	749.589	204.5	199.672	4	360	738.211	644.5	574.061	4	361	351.313	591.5	452.862	4	477.5	442.533	854	539.813	4	840.5	900.881	1317.5	752.311
psbK-psbI_660	+	gattggattcaaaaaggcgtaggcctctggcaatttggcgactaaaaaag	7100	50	44	yes	4	181.5	346.389	0	0	4	156	337.477	0	0	4	158.5	325.018	195	173.688	4	2729.5	2656.26	2844.5	2177.8	4	2443	2264.1	3964.5	2505.96	4	3226.5	3458.29	4586.5	2618.96
psbK-psbI_630	+	gaaaagaggtattacgggcataacatctacgattggattcaaaaaggcgt	7130	50	40	yes	4	1298.5	2478.16	2301.5	2423.25	4	1138	2461.85	2257.5	2204.2	4	1278	2620.65	3072	2736.25	4	3819.5	3717.01	3927	3006.58	4	4005	3711.72	6029	3810.93	4	4886.5	5237.54	6308.5	3602.24
psbK-psbI_600	+	ggcttgccaaacaaaggctaagagaagaaagaaaagaggtattacgggca	7160	50	44	yes	4	341.5	651.746	364.5	383.783	4	287.5	621.953	288	281.2	4	251	514.697	742	660.905	4	1867.5	1817.39	2445.5	1872.31	4	1700.5	1575.97	3286	2077.08	4	1794	1922.88	3700.5	2113.04
psbK-psbI_570	+	gtattaagaattttatcgaaaacttacagcggcttgccaaacaaaggcta	7190	50	36	yes	4	1095	2089.79	2127.5	2240.05	4	973	2104.91	2308.5	2253.99	4	1096.5	2248.47	3105	2765.65	4	4005	3897.53	6084	4658.01	4	6011.5	5571.29	9368	5921.51	4	4377	4691.44	10880.5	6212.92
psbK-psbI_540	+	aaaatcaaaatcgtgaatttgtttaagacagtattaagaattttatcgaa	7220	50	22	no	4	2009	#N/A	3994.5	#N/A	3	1853	#N/A	4260	#N/A	4	2046.5	#N/A	5349	#N/A	3	262	#N/A	1325	#N/A	4	504.5	#N/A	1286	#N/A	4	263.5	#N/A	1795	#N/A
psbK-psbI_510	+	aagattttttggatcttttgaattgttggaaaaatcaaaatcgtgaattt	7250	50	24	no	4	1402	#N/A	2577	#N/A	4	1204.5	#N/A	2659.5	#N/A	4	1424.5	#N/A	3696.5	#N/A	3	542	#N/A	2508	#N/A	4	1116	#N/A	2498	#N/A	4	443	#N/A	3523	#N/A
psbK-psbI_480	+	atgtttgaattgagagttcgttcatacgtcaagattttttggatcttttg	7280	50	32	no	4	1698	#N/A	3660	#N/A	4	1546.5	#N/A	3597	#N/A	4	1859	#N/A	5166	#N/A	4	1592.5	#N/A	6525	#N/A	4	2804.5	#N/A	6506	#N/A	4	1250.5	#N/A	9139	#N/A
psbK-psbI_450	+	cagatttagtatggctaccaaaaaaattaaatgtttgaattgagagttcg	7310	50	30	no	4	831.5	#N/A	1586.5	#N/A	4	715	#N/A	1736	#N/A	4	775.5	#N/A	2629	#N/A	4	748	#N/A	2832.5	#N/A	4	1173.5	#N/A	3222	#N/A	4	488.5	#N/A	4765.5	#N/A
psbK-psbI_420	+	gaggataaaatttaggaaatagaaatgatccagatttagtatggctacca	7340	50	32	no	4	983	#N/A	1817.5	#N/A	4	745.5	#N/A	1666	#N/A	4	791.5	#N/A	2375	#N/A	4	3756	#N/A	12048.5	#N/A	4	4819.5	#N/A	12868.5	#N/A	4	1932.5	#N/A	18010	#N/A
psbK-psbI_390	+	atctaattaggttctttcatttagggaaaagaggataaaatttaggaaat	7370	50	26	no	4	992.5	#N/A	1838.5	#N/A	4	959.5	#N/A	2038	#N/A	4	991.5	#N/A	2609.5	#N/A	4	157.5	#N/A	599.5	#N/A	4	318	#N/A	534	#N/A	4	178	#N/A	945.5	#N/A
psbK-psbI_360	+	aacatctagatatttttttggtgaacttgaatctaattaggttctttcat	7400	50	26	no	4	1589.5	#N/A	3756	#N/A	4	1360	#N/A	3467	#N/A	4	1408.5	#N/A	4567	#N/A	4	2400	#N/A	8983.5	#N/A	4	3653.5	#N/A	7815.5	#N/A	4	1540.5	#N/A	12156	#N/A
psbK-psbI_330	+	atctttcatattcaaacagatttgcataccaacatctagatatttttttg	7430	50	26	no	4	1786	#N/A	4557	#N/A	4	1602.5	#N/A	4640.5	#N/A	4	1721	#N/A	5952	#N/A	4	5997	#N/A	16414.5	#N/A	4	9356	#N/A	18808.5	#N/A	4	4106	#N/A	26991.5	#N/A
psbK-psbI_300	+	aaagttatttgtaattaagataatagtcgaatctttcatattcaaacaga	7460	50	22	no	4	1837.5	#N/A	4400.5	#N/A	4	1581.5	#N/A	4284.5	#N/A	4	1769	#N/A	5805	#N/A	4	1381	#N/A	5443	#N/A	4	2209.5	#N/A	5703.5	#N/A	4	891	#N/A	8229.5	#N/A
psbK-psbI_270	+	ttttgataccaataaaaaaaaaggtttcagaaagttatttgtaattaaga	7490	50	20	no	4	1396	#N/A	3016.5	#N/A	4	1196	#N/A	3059.5	#N/A	4	1346.5	#N/A	4353.5	#N/A	4	0	#N/A	551	#N/A	4	197.5	#N/A	464	#N/A	4	0	#N/A	747	#N/A
psbK-psbI_240	+	agattctctatttttatatcaaatatctaattttgataccaataaaaaaa	7520	50	16	no	4	518.5	#N/A	746.5	#N/A	4	424.5	#N/A	672.5	#N/A	4	488.5	#N/A	1452.5	#N/A	4	189.5	#N/A	1164	#N/A	4	273	#N/A	853	#N/A	4	132	#N/A	1227.5	#N/A
psbK-psbI_210	+	ctccaagatcttactaaaaaaaaagagaatagattctctatttttatatc	7550	50	24	no	4	715	#N/A	1073	#N/A	4	666.5	#N/A	1464	#N/A	4	869.5	#N/A	2643	#N/A	4	288.5	#N/A	1123.5	#N/A	4	602	#N/A	1139	#N/A	4	544	#N/A	1966	#N/A
psbK-psbI_180	+	caaaaagtttgagagtaagcattacacaatctccaagatcttactaaaaa	7580	50	30	no	4	2221.5	#N/A	5012	#N/A	4	1835.5	#N/A	5684.5	#N/A	4	1839	#N/A	6360.5	#N/A	4	12205.5	#N/A	16122.5	#N/A	4	13945	#N/A	19076.5	#N/A	4	11886	#N/A	20635.5	#N/A
psbK-psbI_150	+	gagaaacaaagaatataactacagtgtatacaaaaagtttgagagtaagc	7610	50	30	yes	4	1460	2786.38	3151.5	3318.22	4	1263	2732.27	3420	3339.25	4	1383	2835.96	4396.5	3915.99	4	722.5	703.113	1367.5	1046.98	4	997	923.991	1674.5	1058.45	4	951	1019.32	2198.5	1255.37
psbK-psbI_120	+	gatcattagataggaatccaaatatgaagagagaaacaaagaatataact	7640	50	28	yes	4	814.5	1554.46	1585	1668.85	4	645	1395.34	1743	1701.85	4	684	1402.6	2400.5	2138.14	4	584	568.33	1111	850.6	4	874	809.998	1444.5	913.067	4	866	928.213	1774	1012.98
psbK-psbI_90	+	tttattcttcacgtcccggattacgtcctggatcattagataggaatcca	7670	50	42	yes	4	1151.5	2197.61	2655.5	2795.98	4	1124	2431.57	3558	3473.99	4	1131.5	2320.24	4540.5	4044.26	4	10046	9776.44	10244	7842.97	4	10836	10042.5	14235	8997.93	4	12219	13096.8	15272.5	8720.81
psbK-psbI_60	+	attaaataaagcaataaaaaaactttcttttttattcttcacgtcccgga	7700	50	26	no	4	1518	#N/A	3433.5	#N/A	4	1434.5	#N/A	4280.5	#N/A	4	1368.5	#N/A	4723	#N/A	4	14393	#N/A	18507.5	#N/A	4	15018.5	#N/A	23869	#N/A	4	14917	#N/A	24121.5	#N/A
psbK-psbI_30	+	aatcctaataaaattcgagcatttccacgaattaaataaagcaataaaaa	7730	50	24	no	4	2055	#N/A	4501	#N/A	4	1747	#N/A	5666.5	#N/A	4	1895	#N/A	6991.5	#N/A	4	2211.5	#N/A	9254.5	#N/A	4	3546	#N/A	9404	#N/A	4	1521	#N/A	13387	#N/A
psbK-psbI_0	+	cttctccttttgatggtgtgtaatagataaaatcctaataaaattcgagc	7760	50	32	no	4	6332	#N/A	13804	#N/A	4	5287.5	#N/A	15775	#N/A	4	6006.5	#N/A	19070.5	#N/A	4	2435	#N/A	6227	#N/A	4	3243	#N/A	6383.5	#N/A	4	2109	#N/A	9282	#N/A
trnS-GCU-2	-	gggaaagagagggattcgaaccctcggtacgattaactcgtacaatggat	7810	50	48	no	4	14157.5	#N/A	29892	#N/A	4	12533	#N/A	31437.5	#N/A	4	13115.5	#N/A	31508	#N/A	4	5011	#N/A	12415.5	#N/A	4	4656.5	#N/A	14963	#N/A	4	3320	#N/A	13866.5	#N/A
trnS-GCU-1	-	cgtacaatggattagcaatccaacgctttagtccactcagccatctctcc	7848	50	48	no	4	65352	#N/A	50814	#N/A	4	64288.5	#N/A	57109	#N/A	4	65296.5	#N/A	52763	#N/A	4	58182.5	#N/A	60489.5	#N/A	4	65360.5	#N/A	36982.5	#N/A	4	65390.5	#N/A	33907	#N/A
trnG-UCC-Ex1	+	ttttaccactaaactatacccgc	8656	23	39	no	4	27400	#N/A	39159.5	#N/A	4	25997	#N/A	41383.5	#N/A	4	27573	#N/A	41353.5	#N/A	4	22756.5	#N/A	29622.5	#N/A	4	21600	#N/A	41724	#N/A	4	15385	#N/A	46730	#N/A
trnG-ex1-in	+	aggaacgaatcacacttttaccactaaact	8669	30	37	no	4	13447.5	#N/A	24374	#N/A	4	10500	#N/A	19413.5	#N/A	4	13136	#N/A	19984	#N/A	4	28382.5	#N/A	23395	#N/A	4	28363	#N/A	25703	#N/A	4	20997	#N/A	30167.5	#N/A
trnG-intron_664	+	aaaccgagagaccctttaactattaaagggattaaaggaacgaatcacac	8694	50	38	no	4	6590	#N/A	13326	#N/A	4	5484	#N/A	10920.5	#N/A	4	6076.5	#N/A	10950	#N/A	4	2940.5	#N/A	5388	#N/A	4	6082	#N/A	6920	#N/A	4	4608	#N/A	8251.5	#N/A
trnG-intron_560	+	ttggatataaattacgagaatctataatcttccttgaatctttcattgaa	8798	50	26	no	4	9543.5	#N/A	16096.5	#N/A	4	8186	#N/A	15433.5	#N/A	4	8956	#N/A	15935	#N/A	4	10243	#N/A	7567.5	#N/A	4	12303	#N/A	9661.5	#N/A	4	14162.5	#N/A	11209	#N/A
trnG-intron_490	+	taaatagtcatccaattcaaaaattatgtttcggaatttcataatccaaa	8868	50	24	no	4	9465.5	#N/A	16579	#N/A	4	8791	#N/A	16692.5	#N/A	4	10248	#N/A	16967.5	#N/A	4	10081	#N/A	8545.5	#N/A	4	13558.5	#N/A	11756	#N/A	4	13289.5	#N/A	12940.5	#N/A
trnG-intron_420	+	atttagttacgattagaaagacacttttctagctttatccatggatcctc	8938	50	34	no	4	17526	#N/A	27281.5	#N/A	4	15009	#N/A	25531	#N/A	4	16098	#N/A	24313	#N/A	4	19111.5	#N/A	19891	#N/A	4	23665.5	#N/A	26293.5	#N/A	4	16732.5	#N/A	27049.5	#N/A
trnG-intron_350	+	aaaccaaagttctcgtttaatagctattttgcttcaatttttctatacca	9008	50	28	no	4	18051.5	#N/A	26967.5	#N/A	4	15397.5	#N/A	24379	#N/A	4	17423.5	#N/A	24994	#N/A	4	20009.5	#N/A	17805.5	#N/A	4	22744.5	#N/A	22578.5	#N/A	4	18977.5	#N/A	21337.5	#N/A
trnG-intron_280	+	aacggaatccttaggaaaagtatttggtttctaccgagctaaaacaatat	9078	50	34	no	4	7614	#N/A	13626.5	#N/A	4	6730	#N/A	13123.5	#N/A	4	7478	#N/A	14054	#N/A	4	15898.5	#N/A	11660	#N/A	4	15913	#N/A	17488.5	#N/A	4	15900.5	#N/A	16520	#N/A
trnG-intron_210	+	gatccttctagaagatagatcgggccaactcgaacaatctttctagttac	9148	50	42	no	4	10970.5	#N/A	18786.5	#N/A	4	9843	#N/A	17933	#N/A	4	10344.5	#N/A	17703	#N/A	4	9909	#N/A	13793	#N/A	4	12045	#N/A	16120.5	#N/A	4	9567.5	#N/A	15510	#N/A
trnG-intron_140	+	ttcgacccataacatctatgtgagcttttttccgtctgggtactttcaca	9218	50	42	no	4	11617.5	#N/A	19241.5	#N/A	4	9976	#N/A	18025.5	#N/A	4	11138	#N/A	18777.5	#N/A	4	16147	#N/A	12725	#N/A	4	16838.5	#N/A	16765.5	#N/A	4	16088	#N/A	16918	#N/A
trnG-intron_70	+	ggtttcattcggctcctttatgatggatggagaaattcccaaataaaaaa	9288	50	36	no	4	10328	#N/A	15984	#N/A	4	9449	#N/A	16658.5	#N/A	4	10523.5	#N/A	17490.5	#N/A	4	2372.5	#N/A	4954	#N/A	4	3395	#N/A	5730	#N/A	4	3019.5	#N/A	7824	#N/A
trnG-intron_0	+	ttttagtcgacgtcgattgatcatttttatatttttaacgtctctaattc	9358	50	28	no	4	13911.5	#N/A	19592	#N/A	4	10594.5	#N/A	18879.5	#N/A	4	11666.5	#N/A	18711.5	#N/A	4	1334.5	#N/A	3337	#N/A	4	1532.5	#N/A	3411.5	#N/A	4	942	#N/A	3888.5	#N/A
trnG-in-ex2	+	ttggaaggctaagggttttagtcgacgtcg	9382	30	50	no	4	1703.5	#N/A	3209	#N/A	4	1235	#N/A	2579.5	#N/A	4	1406.5	#N/A	3283.5	#N/A	4	590	#N/A	1371.5	#N/A	4	698.5	#N/A	1639.5	#N/A	4	463	#N/A	1869	#N/A
trnG-ex1-ex2	+	ttggaaggctaagggttttaccactaaact	9383	30	40	no	4	22578	#N/A	48408.5	#N/A	4	16394.5	#N/A	44456.5	#N/A	4	19150	#N/A	46891	#N/A	4	5060.5	#N/A	43942	#N/A	4	4364.5	#N/A	56934.5	#N/A	3	2742	#N/A	56973	#N/A
trnG-UCC-spliced	+	cgcatcgttagcttggaaggctaagggttttaccactaaactatacccgc	9385	50	48	no	4	42701.5	#N/A	61289.5	#N/A	4	35836.5	#N/A	64030	#N/A	4	39979.5	#N/A	63641.5	#N/A	4	10444	#N/A	49877.5	#N/A	4	8685	#N/A	64259.5	#N/A	4	6607.5	#N/A	56184.5	#N/A
trnG-UCC-Ex2	+	agcgggtagcgggaatcgaacccgcatcgttagcttggaaggctaaggg	9406	49	59	no	4	6567.5	#N/A	19841.5	#N/A	4	8462	#N/A	25241.5	#N/A	4	8413	#N/A	26438	#N/A	4	888	#N/A	4522.5	#N/A	4	1269.5	#N/A	7261	#N/A	4	1586	#N/A	7933	#N/A
trnR-UCU-2	+	tataccaaaggtttagaagacctatgtcctatccattagacaatggacgc	9615	50	40	no	4	15089	#N/A	35637.5	#N/A	4	14068	#N/A	33599.5	#N/A	4	14922.5	#N/A	35381	#N/A	4	4667.5	#N/A	20019	#N/A	4	4071.5	#N/A	25998	#N/A	4	2167.5	#N/A	27760	#N/A
trnR-UCU-1	+	tgcgtccaataggatttgaacctataccaaaggtttagaagacctatgtc	9637	50	40	no	4	12522.5	#N/A	32502	#N/A	4	11429	#N/A	31004	#N/A	4	12974	#N/A	33613.5	#N/A	4	1763	#N/A	13055	#N/A	4	3175	#N/A	14603.5	#N/A	4	1599	#N/A	16273.5	#N/A
rpoB-atpA_0	-	ctattggacgcaatataaatatatctatattgatatttatctattatttc	9675	50	20	no	4	1353	#N/A	2757.5	#N/A	4	1210	#N/A	2769.5	#N/A	4	1242.5	#N/A	2963.5	#N/A	4	636	#N/A	2403	#N/A	4	983.5	#N/A	2186	#N/A	4	383	#N/A	2964.5	#N/A
rpoB-atpA_30	-	tgatatttatctattatttccatttctatatattatatataatatctatt	9705	50	12	no	4	2330	#N/A	5133	#N/A	4	2020	#N/A	5058.5	#N/A	4	2415	#N/A	6481.5	#N/A	4	1253	#N/A	5613.5	#N/A	4	2087	#N/A	4984	#N/A	4	813	#N/A	7463.5	#N/A
rpoB-atpA_60	-	tattatatataatatctatttcgaaaaaagataagaaataaatagaataa	9735	50	12	no	4	0	#N/A	0	#N/A	4	0	#N/A	0	#N/A	4	0	#N/A	0	#N/A	4	0	#N/A	0	#N/A	4	0	#N/A	0	#N/A	4	0	#N/A	0	#N/A
rpoB-atpA_90	-	ataagaaataaatagaataagaaagaaattctgaatgctttaagatttaa	9765	50	18	no	4	396	#N/A	484.5	#N/A	4	336	#N/A	660	#N/A	4	366	#N/A	1147	#N/A	4	102.5	#N/A	507	#N/A	4	159	#N/A	490	#N/A	4	0	#N/A	695.5	#N/A
rpoB-atpA_120	-	ctgaatgctttaagatttaatattaaacagatattagttagatacttctt	9795	50	22	no	4	1134.5	#N/A	2720	#N/A	4	931.5	#N/A	2798.5	#N/A	4	1119.5	#N/A	3840.5	#N/A	4	752.5	#N/A	3974	#N/A	4	1299	#N/A	3604.5	#N/A	4	498	#N/A	5174.5	#N/A
rpoB-atpA_150	-	atattagttagatacttctttctattatatatacttgacttatagacttc	9825	50	22	no	4	1532.5	#N/A	3861	#N/A	4	1240	#N/A	4136	#N/A	4	1450	#N/A	5429	#N/A	4	2166	#N/A	8669.5	#N/A	4	3679	#N/A	8886	#N/A	4	1326.5	#N/A	11325.5	#N/A
rpoB-atpA_180	-	atacttgacttatagacttctatttctagaatttcttaaaaaattaatta	9855	50	18	no	4	1169.5	#N/A	2689.5	#N/A	4	1036.5	#N/A	3047	#N/A	4	1154	#N/A	4133.5	#N/A	4	1066.5	#N/A	4839.5	#N/A	4	1788.5	#N/A	4131	#N/A	4	847	#N/A	6869.5	#N/A
rpoB-atpA_210	-	atttcttaaaaaattaattaaaattaaagagtaaaattgactaaagaatc	9885	50	14	no	4	133.5	#N/A	0	#N/A	4	101.5	#N/A	0	#N/A	4	131	#N/A	276	#N/A	4	0	#N/A	0	#N/A	4	0	#N/A	0	#N/A	4	0	#N/A	0	#N/A
rpoB-atpA_240	-	gtaaaattgactaaagaatcaaaaattaagaataatccgtttcgtttttt	9915	50	22	no	4	1084.5	#N/A	2477.5	#N/A	4	977.5	#N/A	2942.5	#N/A	4	1053.5	#N/A	3723	#N/A	4	1030.5	#N/A	3419.5	#N/A	4	1790.5	#N/A	3440	#N/A	4	770.5	#N/A	4622	#N/A
rpoB-atpA_270	-	aataatccgtttcgttttttatactttctcctgaagtaggaaacgttcta	9945	50	32	yes	4	1209	2307.35	2893.5	3046.57	4	1162.5	2514.86	3516	3432.98	4	1347	2762.14	4808	4282.52	4	5121	4983.59	9739.5	7456.72	4	7180.5	6654.68	12436	7860.79	4	4853	5201.63	16419.5	9375.76
rpoB-atpA_300	-	ctgaagtaggaaacgttctagttgctcttgaataccttctttcaaaaagc	9975	50	38	yes	4	1262	2408.5	3087.5	3250.83	4	1144	2474.83	3687	3599.95	4	1119.5	2295.63	4280	3812.23	4	13577.5	13213.2	15383.5	11777.9	4	15551	14412.2	18273.5	11550.7	4	12140	13012.1	18960.5	10826.7
rpoB-atpA_330	-	aataccttctttcaaaaagctttctgcttcagcggttaatgtcttggtag	10005	50	38	yes	4	768.5	1466.67	1682.5	1771.51	4	684.5	1480.79	1971	1924.46	4	775.5	1590.23	2951	2628.48	4	3702	3602.66	5642.5	4319.99	4	4440	4114.87	6640.5	4197.45	4	4924.5	5278.27	10591.5	6047.89
rpoB-atpA_360	-	agcggttaatgtcttggtagaggctatgatttcttgaaactgaggtttat	10035	50	38	yes	4	851	1624.12	1893	1993.14	4	781	1689.55	2579	2518.11	4	853.5	1750.18	3279.5	2921.07	4	1812	1763.38	2118	1621.58	4	2429.5	2251.59	3046	1925.37	4	2727.5	2923.44	3677.5	2099.9
rpoB-atpA_390	-	ttcttgaaactgaggtttattcgtttttaagtaagtgcgtaattgaacga	10065	50	32	yes	4	1232	2351.25	2529	2662.79	4	1042	2254.18	3122.5	3048.78	4	1176.5	2412.52	4048	3605.58	4	1211.5	1178.99	1577	1207.38	4	1410	1306.75	2001	1264.83	4	1443.5	1547.2	2376	1356.73
rpoB-atpA_420	-	gtaagtgcgtaattgaacgagaaattttcttacttgtccaatttctaatc	10095	50	32	yes	4	1159.5	2212.88	2399	2525.91	4	1025.5	2218.48	2963	2893.04	4	1122	2300.76	3828.5	3410.07	4	7944	7730.84	9106.5	6972.09	4	8279.5	7673.2	11110	7022.62	4	7996	8570.42	11188.5	6388.79
rpoB-atpA_450	-	tacttgtccaatttctaatccatccagataaccatttgttccggtataaa	10125	50	34	yes	4	2045	3902.84	4934	5195.02	4	1839.5	3979.42	6311.5	6162.48	4	1956	4010.95	7415	6604.59	4	12153	11826.9	15364.5	11763.3	4	13852.5	12838.1	18225.5	11520.3	4	13199.5	14147.7	22157.5	12652.2
rpoB-atpA_480	-	accatttgttccggtataaatggtcattatctgttcttccactgtgaggg	10155	50	42	yes	4	1096	2091.69	2518.5	2651.73	4	1119	2420.75	3665	3578.47	4	1182	2423.79	4206	3746.31	4	3466	3373	4350	3330.43	4	4383.5	4062.5	6371.5	4027.42	4	4694	5031.21	7728	4412.8
rpoB-atpA_510	-	ctgttcttccactgtgaggggggctgattgggattgtttcagtaactcac	10185	50	50	yes	4	555	1059.21	1058.5	1114.5	4	457	988.636	1188.5	1160.44	4	486	996.585	1732.5	1543.15	4	6127	5962.59	5613	4297.4	4	5293	4905.4	6934	4382.98	4	5619.5	6023.2	7026.5	4012.23
rpoB-atpA_540	-	ggattgtttcagtaactcacgcaatcgttgacctcttgccaattgattct	10215	50	42	yes	4	1831.5	3495.38	5637.5	5935.73	4	1604	3469.96	5971.5	5830.51	4	1680	3444.99	7178.5	6393.94	4	24820	24154	20451.5	15658	4	20966.5	19431.2	25632.5	16202.3	4	20302.5	21761	24591.5	14042.1
rpoB-atpA_570	-	acctcttgccaattgattctgagtagctttatcgagatcagaagaaaatt	10245	50	36	yes	4	601	1147	981.5	1033.42	4	602.5	1303.4	1456.5	1422.11	4	634.5	1301.1	2131.5	1898.54	4	2396	2331.71	2966.5	2271.2	4	2899	2686.71	4309.5	2724.03	4	3560.5	3816.28	5361	3061.21
rpoB-atpA_600	-	atcgagatcagaagaaaattgggaaaaggcttctaattcagcgaattgag	10275	50	38	yes	4	116.5	222.338	0	0	4	0	0	0	0	4	0	0	0	0	4	850	827.192	1228	940.177	4	738	683.957	1527	965.216	4	986	1056.83	1958	1118.05
rpoB-atpA_630	-	ttctaattcagcgaattgagccaattccaattttaattttccagctacct	10305	50	34	yes	4	916.5	1749.12	1777	1871.01	4	850.5	1839.9	2234.5	2181.74	4	951	1950.11	2922	2602.65	4	16544.5	16100.6	11544	8838.28	4	16112	14932.1	15506.5	9801.65	4	17896	19181.6	14764	8430.45
rpoB-atpA_660	-	ttttaattttccagctacctgtttcatagctttaatttgagcggcggatc	10335	50	38	yes	4	513.5	980.004	908.5	956.561	4	443	958.349	1130.5	1103.81	4	490	1004.79	1884	1678.09	3	2769	2694.7	3174	2430.07	4	2513.5	2329.44	3901.5	2466.14	4	3463.5	3712.31	5215	2977.84
rpoB-atpA_690	-	tttaatttgagcggcggatcctactctcgagacagaaatccctacattaa	10365	50	42	yes	4	487.5	930.384	865.5	911.286	4	477	1031.9	1336.5	1304.94	4	480	984.282	1739	1548.94	4	11498	11189.5	13718	10502.7	4	13500	12511.4	17457	11034.6	4	10809	11585.5	18124.5	10349.3
rpoB-atpA_720	-	gacagaaatccctacattaatagcaggtctgattccagcattaaaaagat	10395	50	36	yes	4	362.5	691.824	401.5	422.74	4	321	694.425	563.5	550.195	4	354.5	726.933	1183.5	1054.15	4	5601	5450.71	9309.5	7127.51	4	6133	5683.89	10286	6501.77	4	6225.5	6672.73	14097.5	8049.87
rpoB-atpA_750	-	gattccagcattaaaaagatcggcggataagaatatttgtccatctgtaa	10425	50	36	yes	4	953	1818.78	1920.5	2022.1	4	852	1843.15	2353	2297.44	4	930	1907.05	3012	2682.81	4	4970	4836.64	5139.5	3934.89	4	5430.5	5032.83	6683.5	4224.64	4	6038	6471.76	6992.5	3992.82
rpoB-atpA_780	-	gaatatttgtccatctgtaatggaaattacattagtaggaatataagctg	10455	50	30	yes	4	366	698.503	293	308.5	4	335.5	725.793	366	357.358	3	362	742.312	964	858.642	4	537	522.591	1339	1025.16	4	833	772.001	1388	877.354	4	671.5	719.74	1942.5	1109.19
rpoB-atpA_810	-	attagtaggaatataagctgaaacatctcctgactgggtctcgacgattg	10485	50	42	yes	4	766.5	1462.85	1707	1797.3	4	776.5	1679.82	2397.5	2340.89	4	776.5	1592.28	2982.5	2656.53	4	7968	7754.19	12450.5	9532.31	4	9893.5	9169.01	15557	9833.57	4	8825.5	9459.52	18903.5	10794.2
rpoB-atpA_840	-	tgactgggtctcgacgattggtaaggcagtcatactcccttcacctaatt	10515	50	48	yes	4	2769.5	5285.53	6875	7238.7	4	2478.5	5361.78	7851	7665.63	4	2277.5	4670.21	8091	7206.71	4	20043.5	19505.7	20925	16020.5	4	20075	18604.9	24996	15800	4	15729.5	16859.5	25185.5	14381.3
rpoB-atpA_870	-	catactcccttcacctaattgagagcttaatttagcggctctttctaaaa	10545	50	38	yes	4	1027.5	1960.96	1951.5	2054.74	4	1075	2325.57	3023.5	2952.11	4	1150.5	2359.2	3629.5	3232.82	4	5065.5	4929.58	5657	4331.09	4	5245.5	4861.38	7337	4637.71	4	5079.5	5444.41	7881.5	4500.45
rpoB-atpA_900	-	tttagcggctctttctaaaagacgtgaatgtaaataaaaaacatctcctg	10575	50	34	yes	3	939	1792.06	2116	2227.94	4	751.5	1625.73	2398	2341.38	4	773.5	1586.13	3150.5	2806.17	4	4671	4545.66	4543	3478.2	4	4621.5	4283.07	6327.5	3999.61	4	5967	6395.66	7312.5	4175.54
rpoB-atpA_930	-	taaataaaaaacatctcctggataagcttcacgacccggcggtcttcgta	10605	50	44	yes	4	655	1250.05	1656.5	1744.13	4	598.5	1294.74	1852.5	1808.76	4	590.5	1210.87	2526.5	2250.37	4	9497	9242.17	11786	9023.55	4	9996	9264.01	14796	9352.54	4	9200.5	9861.45	17793	10160.1
rpoB-atpA_960	-	acgacccggcggtcttcgtaatagaagagacatttgtcgataagcttgtg	10635	50	48	yes	4	278	530.557	100.5	105.817	4	229.5	496.481	282	275.342	4	262.5	538.279	693	617.26	4	1816.5	1767.76	2130	1630.76	4	2163.5	2005.07	3034.5	1918.11	4	2646.5	2836.62	4165.5	2378.56
rpoB-atpA_990	-	catttgtcgataagcttgtgcttgtttggaaagatcatcataaattatta	10665	50	30	yes	4	1267.5	2419	2474.5	2605.4	3	1165	2520.26	2946	2876.44	4	1284.5	2633.98	3830	3411.41	4	3776	3674.68	4199.5	3215.21	4	4185.5	3879	5581.5	3528.06	4	4757.5	5099.27	6433	3673.33
rpoB-atpA_1020	-	aagatcatcataaattattaaagtgtgttgttcacggtacataaaatatt	10695	50	24	yes	4	1906.5	3638.52	3974	4184.23	4	1642	3552.17	4311.5	4209.7	4	1889	3873.56	5428	4834.76	4	4925.5	4793.33	4550	3483.55	4	5771	5348.4	6289.5	3975.59	4	6140.5	6581.63	7117.5	4064.19
rpoB-atpA_1050	-	ttcacggtacataaaatattcagccaaggctgctcctgtataaggcgcga	10725	50	46	yes	4	732	1397.01	1536	1617.26	4	752.5	1627.9	2099	2049.44	4	757.5	1553.32	2600	2315.84	3	2893	2815.37	3931	3009.64	4	2843.5	2635.27	5395	3410.18	4	2906.5	3115.3	5374.5	3068.91
rpoB-atpA_1080	-	tgctcctgtataaggcgcgaggtattgtaacgtagctggggaatcggccg	10755	50	56	yes	4	0	0	0	0	4	0	0	0	0	4	0	0	0	0	4	560	544.974	1143	875.1	4	590.5	547.259	1420.5	897.897	4	620	664.54	1839.5	1050.38
rpoB-atpA_1110	-	cgtagctggggaatcggccgtttcagctaccacaatagtgtattccattg	10785	50	50	yes	4	514.5	981.913	766.5	807.049	4	505.5	1093.56	1074	1048.64	4	492.5	1009.91	1520	1353.87	4	8034	7818.42	9363	7168.47	4	8194	7593.97	11652	7365.22	4	7570	8113.82	12345.5	7049.45
rpoB-atpA_1140	-	cacaatagtgtattccattgcccctcgttcctgtaaactggtcactacct	10815	50	46	yes	4	6442	12294.4	13962	14700.6	4	6098	13191.9	15831.5	15457.7	4	6360	13041.7	16064	14308.3	4	33728	32823	29064	22251.9	4	33798.5	31323.5	34076.5	21539.7	4	27180.5	29133.1	33949.5	19385.6
rpoB-atpA_1170	-	ctgtaaactggtcactacctgagccacggaagaagctttttgaccaatag	10845	50	46	yes	4	511	975.233	808.5	851.271	4	494	1068.68	1158	1130.66	4	524	1074.51	1669.5	1487.04	4	4848.5	4718.4	7471	5719.92	4	6298	5836.81	10611.5	6707.52	4	5353	5737.55	11716	6690
rpoB-atpA_1200	-	agaagctttttgaccaatagctacataaacacatattacattttggcctt	10875	50	32	yes	4	1060.5	2023.94	2116.5	2228.47	4	981	2122.21	2922	2853.01	4	1039	2130.56	3490.5	3109.01	4	6817	6634.08	7484	5729.87	4	7414.5	6871.55	9633.5	6089.33	4	7845	8408.58	10836.5	6187.79
rpoB-atpA_1230	-	acatattacattttggccttgttgattgagaattgtatctgtggctactg	10905	50	36	yes	4	1260	2404.68	2751	2896.53	4	1252	2708.47	3514.5	3431.52	4	1297.5	2660.64	4142	3689.31	4	5055	4919.36	5902.5	4519.05	4	5785	5361.37	7636	4826.71	4	5436	5826.52	8324.5	4753.41
rpoB-atpA_1260	-	aattgtatctgtggctactgctgttttaccggtctgtctgtcaccaataa	10935	50	42	yes	4	3188	6084.23	7532.5	7930.98	4	2817	6094.06	8043.5	7853.59	4	3217.5	6597.76	9431.5	8400.7	4	23758.5	23121	23575.5	18049.8	4	23458	21740.2	26553.5	16784.4	4	20919	22421.8	30712.5	17537.3
rpoB-atpA_1290	-	ggtctgtctgtcaccaataattaattctcgctggccgcgtcctataggga	10965	50	50	yes	4	1722.5	3287.36	4485	4722.26	4	1701.5	3680.88	5580.5	5448.74	4	1857.5	3808.97	6548.5	5832.8	4	7863	7652.01	10593	8110.17	4	10007.5	9274.67	15246.5	9637.3	4	9894	10604.8	16879	9638.14
rpoB-atpA_1320	-	ctggccgcgtcctatagggatcatggaatcaatagcaataagtcctgttt	10995	50	46	yes	4	826.5	1577.36	1556	1638.31	4	608.5	1316.38	1755	1713.56	4	622	1275.47	2362	2103.85	4	6149.5	5984.49	5813	4450.53	4	6123	5674.62	8115.5	5129.8	4	6459.5	6923.54	8293.5	4735.7
rpoB-atpA_1350	-	aatagcaataagtcctgtttgaagaggctcatatacagaacgtctcgaaa	11025	50	38	yes	4	600.5	1146.04	868.5	914.445	4	526.5	1138.99	1033.5	1009.1	4	603.5	1237.53	1752.5	1560.96	4	7673	7467.11	8535	6534.54	4	8177	7578.21	10293	6506.2	4	9607	10297.2	11203	6397.07
rpoB-atpA_1380	-	atatacagaacgtctcgaaataatacctggggcaggagattcaattaacc	11055	50	40	yes	4	304.5	581.132	201.5	212.16	4	300	648.995	442.5	432.052	4	331	678.744	918	817.669	4	2707	2634.36	3380	2587.78	4	3394.5	3145.93	5364	3390.58	4	3270	3504.91	5032	2873.34
rpoB-atpA_1410	-	ggcaggagattcaattaaccgagattcagaagcggaaatcttacctcgac	11085	50	46	yes	4	743	1418	1313	1382.46	4	734.5	1588.96	1833	1789.72	4	849.5	1741.97	2436	2169.76	4	8257	8035.44	9822	7519.88	4	9777.5	9061.51	15545	9825.98	4	9609.5	10299.8	14507	8283.7
rpoB-atpA_1440	-	agcggaaatcttacctcgaccatcaatagggttagccaaggcgtttataa	11115	50	44	yes	4	480	916.07	663	698.074	4	502	1085.98	1245	1215.6	4	529.5	1085.79	1657	1475.9	4	4462.5	4342.76	5073	3883.97	4	5046.5	4676.95	7446.5	4706.93	4	5912.5	6337.25	7654.5	4370.83
rpoB-atpA_1470	-	gttagccaaggcgtttataacacgccccaaataagcctcactcaccggta	11145	50	50	yes	4	1439	2746.3	3862	4066.31	4	1315.5	2845.84	4304.5	4202.87	4	1397	2864.67	4848	4318.15	4	17040	16582.8	16739.5	12816	4	16129	14947.9	20163.5	12745.3	4	16920	18135.5	20667	11801.1
rpoB-atpA_1500	-	ataagcctcactcaccggtatctgagcaatttttcccgtagctttgactg	11175	50	46	yes	4	1688	3221.51	4088	4304.26	4	1534	3318.53	4863	4748.18	4	1695.5	3476.77	6037	5377.2	4	17427.5	16959.9	18795.5	14390.1	4	18141	16812.6	22720	14361.3	4	19810.5	21233.7	26270.5	15000.8
rpoB-atpA_1530	-	ttttcccgtagctttgactgaacttccttcttggatcatcaaaccgtcac	11205	50	44	yes	4	2136	4076.51	5086.5	5355.58	4	2038.5	4409.92	5899	5759.72	4	2135	4378	7014	6247.42	4	27432	26695.9	26301	20136.5	4	27119.5	25133.6	30757.5	19441.8	4	22613	24237.5	32093	18325.6
rpoB-atpA_1560	-	ttggatcatcaaaccgtcacccattaatacaacaccaacattattggatt	11235	50	36	yes	4	3212	6130.04	7588.5	7989.94	4	2933	6345.01	7884	7697.85	4	3518	7213.97	10481.5	9335.95	4	20654	20099.8	17489	13389.9	4	21932.5	20326.4	23220.5	14677.7	4	25785.5	27637.9	26635	15209
rpoB-atpA_1590	-	aacaccaacattattggattctaaattaagggcaatacctatagtaccct	11265	50	34	yes	4	950.5	1814.01	2180.5	2295.85	4	878	1899.39	2636.5	2574.25	4	924.5	1895.77	3282.5	2923.75	4	6010	5848.73	7807	5977.17	4	6257.5	5799.27	8941	5651.6	4	6737	7220.98	9991.5	5705.29
rpoB-atpA_1620	-	ggcaatacctatagtaccctcctcaaattctactaattcacctgccatta	11295	50	40	yes	4	2716	5183.43	6769.5	7127.62	4	2894.5	6261.72	8629.5	8425.75	4	2744	5626.81	8517	7586.15	4	33292.5	32399.2	22356.5	17116.5	4	33615	31153.4	27613	17454.2	4	34733.5	37228.7	26478.5	15119.6
rpoB-atpA_1650	-	tactaattcacctgccattacttcatcaagaccataaatacgagcgatgc	11325	50	40	yes	4	1355.5	2586.94	3518	3704.11	4	1347	2913.99	4438	4333.22	4	1403.5	2878	5071	4516.78	4	7163.5	6971.28	8336.5	6382.56	4	8162.5	7564.77	11378.5	7192.34	4	8024.5	8600.97	12559.5	7171.65
rpoB-atpA_1680	-	accataaatacgagcgatgccatcgcccacttgaagtacggtaccggtat	11355	50	50	yes	4	595.5	1136.5	1172	1234	4	522	1129.25	1526	1489.97	4	545	1117.57	2271.5	2023.24	4	7078.5	6888.56	12189.5	9332.48	4	7325	6788.6	14079.5	8899.64	4	7692.5	8245.12	19125.5	10920.9
rpoB-atpA_1710	-	ttgaagtacggtaccggtatttacaatcgttacttctctattatattgct	11385	50	34	yes	4	1880	3587.94	4510.5	4749.11	4	1752.5	3791.21	4985.5	4867.79	4	1793	3676.7	5671	5051.2	4	14351	13965.9	13152	10069.4	4	13663	12662.5	16025.5	10129.7	4	13404.5	14367.5	16804.5	9595.6
rpoB-atpA_1740	-	tacttctctattatattgctcaatacgttcacggataatattactaattt	11415	50	26	yes	4	1508	2877.99	3614	3805.19	4	1392	3011.34	4643.5	4533.86	4	1484.5	3044.1	5592	4980.83	4	8508	8279.7	9329	7142.44	4	9272.5	8593.49	11696	7393.03	4	11268	12077.5	15981.5	9125.66
rpoB-atpA_1770	-	acggataatattactaatttcgtcggctctaatggttaccatgagtattg	11445	50	36	yes	4	803.5	1533.46	2159	2273.21	4	745	1611.67	2633.5	2571.32	4	775	1589.2	3517	3132.62	4	9632.5	9374.03	10056.5	7699.42	4	9769	9053.63	11497	7267.24	4	10680	11447.2	14600	8336.8
rpoB-atpA_1800	-	aatggttaccatgagtattgtcctgattcttttgttggaagaaaaaaaaa	11475	50	30	no	4	1419.5	#N/A	3477.5	#N/A	4	1269.5	#N/A	4087.5	#N/A	4	1382	#N/A	4926.5	#N/A	4	3612.5	#N/A	6727.5	#N/A	4	4377.5	#N/A	6975	#N/A	4	4498	#N/A	9307	#N/A
rpoB-atpA_1830	-	tttgttggaagaaaaaaaaataatgcctataataatcgtaaggaaataat	11505	50	22	no	4	1594	#N/A	3946.5	#N/A	4	1323	#N/A	4286	#N/A	4	1600.5	#N/A	5928	#N/A	4	201	#N/A	758.5	#N/A	4	304.5	#N/A	751	#N/A	4	264.5	#N/A	1077.5	#N/A
rpoB-atpA_1860	-	aataatcgtaaggaaataattaatcagttatttctttcatcgtaccaaac	11535	50	26	yes	4	2680.5	5115.68	7559.5	7959.41	4	2344.5	5071.9	7918.5	7731.54	4	2505	5136.72	8906.5	7933.08	4	14148	13768.4	16791	12855.5	4	15291	14171.3	19034	12031.4	4	11787.5	12634.3	20977.5	11978.4
rpoB-atpA_1890	-	tttctttcatcgtaccaaacatcccaatatttgcattaatagtacgtaaa	11565	50	30	yes	4	5249.5	10018.6	15244.5	16051	4	4280.5	9260.08	14171.5	13836.9	4	4772.5	9786.43	16833	14993.3	4	10000	9731.67	16337	12507.9	4	11948	11073.1	18244.5	11532.3	4	9457	10136.4	23818	13600.4
rpoB-atpA_1920	-	ttgcattaatagtacgtaaatgtaactcattactcaaacaactatttagg	11595	50	28	yes	4	2471.5	4716.81	6909.5	7275.02	4	2038.5	4409.92	7671	7489.88	4	2247.5	4608.69	8832.5	7867.17	4	2770	2695.67	6603.5	5055.75	4	3827.5	3547.22	8193	5178.79	4	2732.5	2928.8	12004.5	6854.74
rpoB-atpA_1950	-	tactcaaacaactatttagggttcctatagctccttgtaaagcttgttgg	11625	50	38	yes	4	2237	4269.27	6188.5	6515.88	4	1818.5	3933.99	6167	6021.39	4	1781	3652.1	6960	6199.32	4	5270.5	5129.08	10012	7665.35	4	6119.5	5671.38	12405	7841.19	4	5008.5	5368.31	12952.5	7396.06
rpoB-atpA_1980	-	ctccttgtaaagcttgttggaaaacccgttcgcggacttgattaattgtt	11655	50	42	yes	4	2460	4694.86	6827.5	7188.68	4	1992.5	4310.41	6990.5	6825.45	4	2053.5	4210.88	7926	7059.74	4	6148	5983.03	12163.5	9312.58	4	6937	6429.01	13749	8690.73	4	6865	7358.17	19192	10958.9
rpoB-atpA_2010	-	cgcggacttgattaattgttctttgttgctcaaaaagaatggtttcattt	11685	50	34	yes	4	4105.5	7835.26	10815.5	11387.7	4	3237	7002.66	10281.5	10038.7	4	4008	8218.75	13380.5	11918.1	4	4104	3993.88	7326	5608.91	4	5216.5	4834.5	8316	5256.54	4	5047.5	5410.11	12626.5	7209.91
rpoB-atpA_2040	-	caaaaagaatggtttcatttttgtaattttctaattgtttcaaagtttta	11715	50	20	yes	4	3836	7320.93	9235	9723.54	4	3087	6678.16	9526	9301.08	4	3347	6863.31	10662.5	9497.16	4	1347.5	1311.34	2684.5	2055.3	4	1716	1590.34	2705	1709.83	4	1337	1433.05	3200.5	1827.53
rpoB-atpA_2070	-	ctaattgtttcaaagttttataagttgaattaatcaaattcaatttttct	11745	50	18	yes	4	2358.5	4501.15	5532.5	5825.18	4	1897.5	4104.89	5584	5452.16	4	2318	4753.26	7303	6504.83	4	555.5	540.594	1474.5	1128.9	4	790.5	732.613	1360.5	859.971	4	583.5	625.418	1845.5	1053.81
rpoB-atpA_2100	-	taatcaaattcaatttttctcgttcgatttcagagtatccattcacgcga	11775	50	34	yes	4	3156.5	6024.12	8163	8594.83	4	2800	6057.29	9510.5	9285.95	4	2787	5714.99	10577.5	9421.45	4	9849	9584.72	16861	12909.1	4	12515	11598.5	19994	12638.2	4	9401	10076.4	22926.5	13091.4
rpoB-atpA_2130	-	cagagtatccattcacgcgaaacttatccgcttccgtttctacgttacgc	11805	50	48	yes	4	7116	13580.7	17380	18299.4	4	6562	14195.7	19278.5	18823.3	4	6496	13320.6	20389	18160.6	4	26322	25615.7	31458	24084.8	4	25206	23360.2	36803.5	23263.5	4	18982.5	20346.2	39281.5	22430.3
rpoB-atpA_2160	-	cttccgtttctacgttacgcaagcgcgcccgggcattttctaattgttga	11835	50	50	yes	4	1157.5	2209.07	2828	2977.61	4	953	2061.64	3132.5	3058.54	4	1004	2058.79	3705	3300.07	4	3303.5	3214.86	5712	4373.2	4	3548	3288.19	6847	4327.98	4	3032.5	3250.35	7768	4435.64
rpoB-atpA_2190	-	gggcattttctaattgttgaatagctccttcacgcagttcttctgaattt	11865	50	38	yes	4	5085	9704.62	11469.5	12076.3	4	4415.5	9552.12	11934.5	11652.7	4	4583	9397.84	13257	11808.1	4	26761.5	26043.4	30819.5	23595.9	4	29648	27476.9	35937.5	22716.1	4	17260.5	18500.5	40693	23236.3
rpoB-atpA_2220	-	cacgcagttcttctgaatttcgaatagtatttaatatcctctgctttcgg	11895	50	38	yes	4	4583	8746.56	10682.5	11247.6	4	3594	7774.96	11681.5	11405.7	4	3846	7886.56	13562.5	12080.2	4	10861	10569.6	14784.5	11319.3	4	11102	10289	17268.5	10915.4	4	9304	9972.39	20497	11704.1
rpoB-atpA_2250	-	ttaatatcctctgctttcggttatctaataaatcatttaacactcccttt	11925	50	30	yes	4	5441.5	10385	12307.5	12958.6	4	4426.5	9575.92	13534	13214.5	4	5148.5	10557.4	16092.5	14333.7	4	26336	25629.3	23616	18080.8	4	25550.5	23679.5	27734	17530.6	4	23158.5	24822.2	33240.5	18980.8
atpF-ex1-ex2	-	ctaataaatcatttaacactccctttccaa	11938	30	30	yes	4	2969.5	5667.23	7324.5	7711.98	4	2261.5	4892.34	7325.5	7152.54	4	2550	5229	8513	7582.59	4	19002	18492.1	17078.5	13075.6	4	17012.5	15766.7	20285.5	12822.4	4	15923	17066.9	20757	11852.5
atpF-in-ex2	-	ctaataaatcatttaatgaaagtagattat	11939	30	17	no	4	0	#N/A	0	#N/A	4	0	#N/A	0	#N/A	4	0	#N/A	0	#N/A	4	0	#N/A	0	#N/A	4	0	#N/A	0	#N/A	4	0	#N/A	0	#N/A
atpF-intron_0	-	atgaaagtagattatctttccattcattaaaaaaaaagttctatgatccc	11964	50	26	no	4	988	#N/A	1863	#N/A	3	778	#N/A	1876	#N/A	4	769.5	#N/A	2174	#N/A	4	567	#N/A	1648	#N/A	4	640.5	#N/A	1663.5	#N/A	4	356	#N/A	1947.5	#N/A
atpF-intron_70	-	ctttcgattcatttggctctcatgctcacttattccaatcaattatttat	12034	50	32	no	4	1835	#N/A	3880.5	#N/A	4	1700.5	#N/A	4221	#N/A	4	1853	#N/A	5165.5	#N/A	4	7838.5	#N/A	9218	#N/A	4	10279.5	#N/A	11689.5	#N/A	4	9359.5	#N/A	11917.5	#N/A
atpF-intron_140	-	tttcatgcaatgagcctaccctctcccgagtttttttattcaattcatat	12104	50	36	no	4	3146	#N/A	7253.5	#N/A	4	2865	#N/A	7805.5	#N/A	4	3086	#N/A	9262	#N/A	4	20922.5	#N/A	19715	#N/A	4	22155	#N/A	24912	#N/A	4	13726	#N/A	26542.5	#N/A
atpF-intron_210	-	aaaagatcaccaatccaagataaaaatattcggaggattcttctgaccaa	12174	50	34	no	4	629	#N/A	1123.5	#N/A	4	569	#N/A	1223	#N/A	4	563.5	#N/A	1746.5	#N/A	4	4961	#N/A	6759.5	#N/A	4	5366.5	#N/A	9122	#N/A	4	3530	#N/A	10810.5	#N/A
atpF-intron_280	-	gcaaagttgtttctttttttcttgaaatccaaagaattcttattatttta	12244	50	22	no	4	1579	#N/A	3308.5	#N/A	4	1327.5	#N/A	3298.5	#N/A	4	1462	#N/A	4032.5	#N/A	4	1849.5	#N/A	4359	#N/A	4	2578.5	#N/A	4695	#N/A	4	1747	#N/A	5338	#N/A
atpF-intron_350	-	cattataaaaaaagactcaaaaaattttatcgacatgagtgttttatatc	12314	50	22	no	4	455	#N/A	509	#N/A	4	403	#N/A	659	#N/A	4	420	#N/A	1124	#N/A	4	718	#N/A	1809	#N/A	4	998	#N/A	2075	#N/A	4	623.5	#N/A	2339	#N/A
atpF-intron_420	-	ttttgaaaattttattcatttttttatttagtctacatttagactatata	12384	50	14	no	4	650	#N/A	993.5	#N/A	4	496.5	#N/A	825.5	#N/A	4	585	#N/A	1522.5	#N/A	4	140.5	#N/A	474	#N/A	4	179	#N/A	326	#N/A	4	0	#N/A	455.5	#N/A
atpF-intron_490	-	tgcatctgaacttcaaacggtttagctttaaccatgttaattaattgtcc	12454	50	34	no	4	1161.5	#N/A	2384	#N/A	4	927.5	#N/A	2410	#N/A	4	892	#N/A	2863	#N/A	4	11434.5	#N/A	9334.5	#N/A	4	13873.5	#N/A	11869	#N/A	4	12760.5	#N/A	10823.5	#N/A
atpF-intron_560	-	atcaaagtaaagcggacttaccaaagaataacgaaaggctatggttctca	12524	50	38	no	4	632	#N/A	1067	#N/A	4	547	#N/A	1038.5	#N/A	4	551.5	#N/A	1562.5	#N/A	4	4972.5	#N/A	3963	#N/A	4	5056.5	#N/A	5823.5	#N/A	4	4931	#N/A	6047.5	#N/A
atpF-intron_665	-	atagtgccactgggtgaatccagcctattcttgaaatgaacaactcacac	12629	50	44	no	4	885	#N/A	1833	#N/A	4	757.5	#N/A	1994	#N/A	4	774	#N/A	2419	#N/A	4	10275.5	#N/A	10798	#N/A	4	12286.5	#N/A	13396.5	#N/A	4	11017	#N/A	13283	#N/A
atpF-ex1-in	-	atgaacaactcacacacactccctttccaa	12653	30	43	no	4	1921	#N/A	4980.5	#N/A	4	1671	#N/A	5195	#N/A	4	1667	#N/A	5839	#N/A	4	15813	#N/A	14041	#N/A	4	13353.5	#N/A	18058.5	#N/A	4	8782.5	#N/A	18966.5	#N/A
rpoB-atpA_2280	-	aatcatttaacactccctttccaaaaaagatcaatacaccgaaaactaca	12670	50	32	yes	4	5870.5	11203.7	14605	15377.6	4	4803	10390.4	15273	14912.4	4	5364	10999.3	17771	15828.8	4	26109.5	25408.9	20676	15829.9	4	27367	25363	26218.5	16572.7	4	25431	27257.9	29275.5	16716.7
rpoB-atpA_2310	-	tcaatacaccgaaaactacacttagatttattagatttgttgctaaaata	12700	50	26	yes	4	3587	6845.72	9354.5	9849.37	4	3045.5	6588.38	9996	9759.99	4	3320.5	6808.97	11597	10329.5	4	3482.5	3389.05	5962	4564.61	4	4390	4068.53	6670.5	4216.42	4	3261	3495.27	8487.5	4846.48
rpoB-atpA_2340	-	ttagatttgttgctaaaatatcggtattaaatccgaaactcccggcggat	12730	50	38	yes	4	1561.5	2980.09	4068.5	4283.73	4	1319	2853.41	4841.5	4727.19	4	1464.5	3003.08	5721.5	5096.18	4	2318	2255.8	4180.5	3200.66	4	2578	2389.22	5714.5	3612.13	4	2387	2558.48	6464.5	3691.32
rpoB-atpA_2370	-	atccgaaactcccggcggatggccagtgacccaagtaaacgaaagaatcg	12760	50	54	yes	4	661.5	1262.46	1736.5	1828.36	4	567	1226.6	2355	2299.4	4	595	1220.1	2899.5	2582.61	4	3063.5	2981.3	7013.5	5369.65	4	3758.5	3483.27	9174.5	5799.19	4	2810.5	3012.4	11054	6311.99
rpoB-atpA_2400	-	ccaagtaaacgaaagaatcggttaaatttttcatataatctcctcttcta	12790	50	30	yes	4	4551.5	8686.44	10479	11033.4	4	3608	7805.25	10364.5	10119.8	4	4267	8749.85	12528	11158.8	4	16435.5	15994.5	15217	11650.4	4	20525	19022	19387	12254.5	4	21135	22653.3	19528	11150.8
rpoB-atpA_2430	-	tcatataatctcctcttctagctaaactataaaaaaggaactctgtcctt	12820	50	32	no	4	3637.5	#N/A	9159.5	#N/A	4	3097.5	#N/A	10059	#N/A	4	3176	#N/A	11302.5	#N/A	4	4768	#N/A	13261.5	#N/A	4	6528	#N/A	13394.5	#N/A	4	3518	#N/A	16895	#N/A
rpoB-atpA_2460	-	aaaaaaggaactctgtccttttttttttattctttttattgaaaataaaa	12850	50	18	no	4	791.5	#N/A	1508	#N/A	4	585.5	#N/A	1495.5	#N/A	4	652.5	#N/A	2184	#N/A	4	188.5	#N/A	1146.5	#N/A	4	311	#N/A	1117	#N/A	4	129.5	#N/A	1372.5	#N/A
rpoB-atpA_2490	-	tctttttattgaaaataaaaagaaatttgaatttaataatttaatttacc	12880	50	12	no	4	135	#N/A	0	#N/A	4	0	#N/A	0	#N/A	4	103	#N/A	117	#N/A	4	0	#N/A	120.5	#N/A	4	0	#N/A	0	#N/A	4	0	#N/A	0	#N/A
rpoB-atpA_2520	-	atttaataatttaatttacctatttggatatttgtaaacagaatcaaaaa	12910	50	16	no	4	1428.5	#N/A	3754	#N/A	4	1159.5	#N/A	4079.5	#N/A	4	1349.5	#N/A	5419.5	#N/A	4	853	#N/A	3441	#N/A	4	1433.5	#N/A	3656	#N/A	4	470	#N/A	5025.5	#N/A
rpoB-atpA_2550	-	tttgtaaacagaatcaaaaacctattctatttacaaacgtattttccaaa	12940	50	24	no	4	1402.5	#N/A	3491	#N/A	4	1155.5	#N/A	3808.5	#N/A	4	1120.5	#N/A	4325	#N/A	4	1386	#N/A	6238.5	#N/A	4	1893.5	#N/A	5888.5	#N/A	4	700.5	#N/A	7421.5	#N/A
rpoB-atpA_2580	-	ttacaaacgtattttccaaaatttttaattttcaataataataatgagac	12970	50	18	no	4	1885	#N/A	5122	#N/A	4	1608	#N/A	5654.5	#N/A	4	1743.5	#N/A	6544	#N/A	4	159	#N/A	834.5	#N/A	4	254	#N/A	736	#N/A	4	129	#N/A	1050.5	#N/A
rpoB-atpA_2610	-	ttcaataataataatgagacttattagaattaagctagaatttgagacca	13000	50	24	no	4	2626.5	#N/A	8025.5	#N/A	4	2108	#N/A	7523.5	#N/A	4	2154.5	#N/A	8487	#N/A	4	1299	#N/A	6261	#N/A	4	2149.5	#N/A	6144.5	#N/A	4	957	#N/A	7715.5	#N/A
rpoB-atpA_2640	-	taagctagaatttgagaccaagttttatgtcaagttcaaaaaacctaaac	13030	50	30	no	4	4508.5	#N/A	13315	#N/A	4	3527.5	#N/A	12632	#N/A	4	3994.5	#N/A	15563	#N/A	4	4315	#N/A	17252	#N/A	4	6320	#N/A	16765	#N/A	4	2445.5	#N/A	21257.5	#N/A
rpoB-atpA_2670	-	caagttcaaaaaacctaaacctacttttttcgcaacactccttaaaaaaa	13060	50	30	no	4	8408.5	#N/A	20938	#N/A	4	7061	#N/A	20983.5	#N/A	4	7739	#N/A	23629	#N/A	4	28011	#N/A	46334.5	#N/A	4	35132.5	#N/A	47677.5	#N/A	4	14548.5	#N/A	63211	#N/A
rpoB-atpA_2700	-	cgcaacactccttaaaaaaaagtttctattaaactaaaagaataagggga	13090	50	30	no	4	2021.5	#N/A	5462.5	#N/A	3	1601	#N/A	4997	#N/A	4	1808.5	#N/A	6838.5	#N/A	4	304	#N/A	1208.5	#N/A	4	416.5	#N/A	1324.5	#N/A	4	227.5	#N/A	2043.5	#N/A
rpoB-atpA_2730	-	aaactaaaagaataaggggaaggaagaaagcgaatcgatgtgctaattcc	13120	50	38	no	4	2192.5	#N/A	4575	#N/A	4	1859	#N/A	4542.5	#N/A	4	1798	#N/A	4624.5	#N/A	4	3394	#N/A	11887.5	#N/A	4	4049	#N/A	11689.5	#N/A	4	1607.5	#N/A	12681.5	#N/A
rpoB-atpA_2760	-	cgaatcgatgtgctaattccccatcctcaaattagtccttcccaaggatt	13150	50	44	no	4	15472.5	#N/A	28118	#N/A	4	13748	#N/A	29624	#N/A	4	14043	#N/A	29905.5	#N/A	4	19222.5	#N/A	44225.5	#N/A	4	25672.5	#N/A	46571	#N/A	4	12350	#N/A	53893	#N/A
rpoB-atpA_2790	-	attagtccttcccaaggattgttgtctcaatgaataattgtaggagttaa	13180	50	34	no	4	6996	#N/A	14859.5	#N/A	4	6953.5	#N/A	16188	#N/A	4	7840.5	#N/A	17575.5	#N/A	4	1660	#N/A	6449.5	#N/A	4	2973	#N/A	7207	#N/A	4	1622.5	#N/A	11989	#N/A
rpoB-atpA_2820	-	tgaataattgtaggagttaaatcttgatagaattaaaaaaactacaaaaa	13210	50	20	no	4	4969	#N/A	10153.5	#N/A	4	3970	#N/A	9633.5	#N/A	4	4834.5	#N/A	11717	#N/A	3	739	#N/A	3887	#N/A	4	1486.5	#N/A	4087	#N/A	4	810.5	#N/A	6047.5	#N/A
rpoB-atpA_2850	-	aattaaaaaaactacaaaaaaaatccagaattttgtgatttctgggctta	13240	50	24	no	4	2777.5	#N/A	5516	#N/A	4	2460.5	#N/A	5556.5	#N/A	4	2681.5	#N/A	6070.5	#N/A	4	2214.5	#N/A	7340.5	#N/A	4	3120	#N/A	7376.5	#N/A	4	1600.5	#N/A	8141.5	#N/A
rpoB-atpA_2880	-	ttttgtgatttctgggcttaaacaaaaggattcgcaaataaaagcgctaa	13270	50	34	yes	4	4257.5	8125.35	9323	9816.2	4	3292.5	7122.72	9211.5	8994.01	4	3780	7751.22	11009	9805.79	4	2480.5	2413.94	4188.5	3206.78	4	2960	2743.24	4991.5	3155.12	4	2936	3146.92	7224.5	4125.29
rpoB-atpA_2910	-	ttcgcaaataaaagcgctaatgctacaaccaggccataaattgttaaagc	13300	50	38	yes	4	5522	10538.6	12606.5	13273.4	4	4744.5	10263.9	12211.5	11923.2	4	4926	10101.2	13621.5	12132.8	4	14254.5	13872	13189.5	10098.1	4	14183	13144.4	18007.5	11382.5	4	18702.5	20046.1	21262	12140.9
rpoB-atpA_2940	-	aggccataaattgttaaagcttccataaaagccaaactaagcaataaagt	13330	50	32	yes	4	7534	14378.5	15484	16303.1	4	6679.5	14449.9	16556	16165.1	4	6949.5	14250.6	16910.5	15062.3	4	7048	6858.88	8119.5	6216.42	4	7982.5	7397.95	11158	7052.96	4	8377	8978.8	11776	6724.26
rpoB-atpA_2970	-	gccaaactaagcaataaagtacctcgtatttttccttctgcctcaggttg	13360	50	42	yes	4	20649	39408.2	32606	34330.9	4	18140.5	39243.6	32883	32106.6	4	19102	39170.3	33474.5	29816	4	43966	42786.3	22416	17162.1	4	42519.5	39405.9	31079.5	19645.3	4	42522	45576.7	25064	14311.9
rpoB-atpA_3000	-	tttccttctgcctcaggttgtctcgcgataccttcgacagcttgacccgc	13390	50	56	yes	4	13284.5	25353.2	26323	27715.5	4	12040.5	26047.4	27618.5	26966.4	4	11851.5	24302.5	27831.5	24789.7	4	33152.5	32262.9	30013.5	22978.8	4	34488.5	31963	37133.5	23472.1	4	33127	35506.8	32567	18596.2
rpoB-atpA_3030	-	ccttcgacagcttgacccgcagctgtaccttgaccgactccaggtccaat	13420	50	58	yes	4	5096.5	9726.57	11068.5	11654	4	4458	9644.06	11641	11366.1	4	4641.5	9517.8	12707	11318.2	4	30958	30127.3	25676.5	19658.3	4	28868	26754	30847	19498.4	4	28657	30715.7	30580.5	17461.9
rpoB-atpA_3060	-	tgaccgactccaggtccaatagaagcaagcccaacagccaacccagcagc	13450	50	58	yes	4	3511.5	6701.63	9245	9734.07	4	2931.5	6341.76	10535	10286.3	4	2790.5	5722.16	9839.5	8764.11	4	35435.5	34484.7	26145	20017	4	34128	31628.9	32487	20535	4	28845.5	30917.7	32266	18424.3
rpoB-atpA_3090	-	ccaacagccaacccagcagcaataaccgaagcagcagaaaccagtggatt	13480	50	52	yes	4	2537.5	4842.77	5803.5	6110.51	4	1912.5	4137.34	5732	5596.66	4	2236.5	4586.14	7125	6346.29	4	5811	5655.07	8259.5	6323.61	4	6517.5	6040.23	11061	6991.65	4	9280	9946.67	15421	8805.61
rpoB-atpA_3120	-	gcagcagaaaccagtggattcatgataagttcctcacaccaaaataaaga	13510	50	40	no	4	10160	#N/A	18743.5	#N/A	4	9004	#N/A	18845	#N/A	4	10294.5	#N/A	20715	#N/A	4	20544.5	#N/A	20904.5	#N/A	4	21217.5	#N/A	29979.5	#N/A	4	23361.5	#N/A	25932.5	#N/A
rpoB-atpA_3150	-	tcctcacaccaaaataaagaaatagttaatgatacaatcatccaatgact	13540	50	30	no	4	13649	#N/A	19412	#N/A	4	10346.5	#N/A	18775	#N/A	4	13913.5	#N/A	21938	#N/A	4	2248	#N/A	6111.5	#N/A	4	3859	#N/A	6108	#N/A	4	3712.5	#N/A	7283	#N/A
rpoB-atpA_3180	-	gatacaatcatccaatgacttaggacgtaattctaattaagtaatcgcta	13570	50	32	no	4	1777.5	#N/A	3689.5	#N/A	4	1432	#N/A	3798	#N/A	4	1528	#N/A	4436.5	#N/A	4	1175.5	#N/A	3959.5	#N/A	4	1573	#N/A	4230.5	#N/A	4	849.5	#N/A	5444.5	#N/A
rpoB-atpA_3210	-	ttctaattaagtaatcgctaagattaatccagccaaaaaaaccaaaaact	13600	50	28	no	4	2065.5	#N/A	4998.5	#N/A	4	1887.5	#N/A	5781	#N/A	4	1892	#N/A	5925	#N/A	4	5597.5	#N/A	12376.5	#N/A	4	7566.5	#N/A	15002.5	#N/A	4	3437.5	#N/A	19091	#N/A
rpoB-atpA_3240	-	agccaaaaaaaccaaaaactttaattgaaatatgaaataatataataaaa	13630	50	16	no	4	2292.5	#N/A	5246	#N/A	4	1748	#N/A	5133.5	#N/A	4	2134.5	#N/A	6110.5	#N/A	4	210.5	#N/A	832	#N/A	4	322.5	#N/A	857.5	#N/A	4	192	#N/A	1007.5	#N/A
rpoB-atpA_3270	-	tatgaaataatataataaaattattgaatcataagaattactttgatagt	13660	50	14	no	4	290	#N/A	315.5	#N/A	4	204	#N/A	0	#N/A	4	281.5	#N/A	519	#N/A	4	0	#N/A	124	#N/A	4	0	#N/A	0	#N/A	4	0	#N/A	0	#N/A
rpoB-atpA_3300	-	ataagaattactttgatagtagttcctatccgcgggatttttaaaaatcc	13690	50	32	no	4	584.5	#N/A	1019.5	#N/A	4	539	#N/A	1206	#N/A	4	534.5	#N/A	1559.5	#N/A	4	3057	#N/A	9283.5	#N/A	4	4006	#N/A	11508.5	#N/A	4	1626.5	#N/A	12783.5	#N/A
rpoB-atpA_3330	-	cgcgggatttttaaaaatccataatatatatacgacttttttatgccatt	13720	50	28	no	4	2008.5	#N/A	4894	#N/A	4	1711.5	#N/A	5171.5	#N/A	4	1782	#N/A	5398.5	#N/A	4	1069.5	#N/A	3785	#N/A	4	1709	#N/A	3646	#N/A	4	777	#N/A	4348.5	#N/A
rpoB-atpA_3360	-	tacgacttttttatgccattttttttatgaaccattctttgaattcttcg	13750	50	28	no	4	4488.5	#N/A	10763.5	#N/A	4	4147	#N/A	11484	#N/A	4	4497.5	#N/A	11941	#N/A	4	3676	#N/A	9588	#N/A	4	5854	#N/A	10345.5	#N/A	4	2880.5	#N/A	12726	#N/A
rpoB-atpA_3390	-	accattctttgaattcttcgttctttttttatcattttttcagccaattc	13780	50	28	no	4	3112	#N/A	7313.5	#N/A	4	2756	#N/A	8052	#N/A	4	2915	#N/A	8691	#N/A	4	6413.5	#N/A	12878	#N/A	4	9639	#N/A	14405	#N/A	4	4144.5	#N/A	17654.5	#N/A
rpoB-atpA_3420	-	atcattttttcagccaattcacagataaaaaggaagaacttctaatcgaa	13810	50	30	no	4	1720.5	#N/A	4114.5	#N/A	4	1629	#N/A	5081.5	#N/A	4	1821	#N/A	6021	#N/A	4	1261.5	#N/A	3204	#N/A	4	2105	#N/A	3757	#N/A	4	1349	#N/A	6774.5	#N/A
rpoB-atpA_3450	-	aggaagaacttctaatcgaatccctatctaaatctaaatagaaattcaca	13840	50	30	no	4	1692	#N/A	4116	#N/A	4	1293.5	#N/A	3744	#N/A	4	1372.5	#N/A	4376	#N/A	4	2118.5	#N/A	7300.5	#N/A	4	2736	#N/A	6770.5	#N/A	4	1114	#N/A	7917.5	#N/A
rpoB-atpA_3480	-	aatctaaatagaaattcacaaaaatagtagagcagattcagattatatag	13870	50	24	no	4	864	#N/A	1923	#N/A	4	683.5	#N/A	1934.5	#N/A	4	732.5	#N/A	2262.5	#N/A	4	428.5	#N/A	2326.5	#N/A	4	712	#N/A	2743.5	#N/A	4	301	#N/A	3189.5	#N/A
rpoB-atpA_3510	-	agcagattcagattatatagatctttaactcatatatacctaggcaatat	13900	50	28	no	4	2002.5	#N/A	5502	#N/A	4	1751.5	#N/A	5520	#N/A	4	1774.5	#N/A	5990	#N/A	4	4281.5	#N/A	12885.5	#N/A	4	7252.5	#N/A	13888.5	#N/A	4	2902	#N/A	17194	#N/A
rpoB-atpA_3540	-	catatatacctaggcaatatcaaatatcacatatacaagtgtttcttaca	13930	50	28	no	4	2175	#N/A	4992	#N/A	4	1834.5	#N/A	4956.5	#N/A	4	2016.5	#N/A	5873.5	#N/A	4	2158	#N/A	8390.5	#N/A	4	3130.5	#N/A	8961	#N/A	4	1262.5	#N/A	11075	#N/A
rpoB-atpA_3570	-	atatacaagtgtttcttacataatgtaaaccaactattctataattaatt	13960	50	20	no	4	1671.5	#N/A	3245	#N/A	4	1443	#N/A	3573.5	#N/A	4	1616	#N/A	4025	#N/A	4	5300	#N/A	20619.5	#N/A	4	7495	#N/A	24480	#N/A	4	3309.5	#N/A	28961	#N/A
rpoB-atpA_3600	-	caactattctataattaattgggctaacctaaaaaagaatattaaaaaaa	13990	50	20	no	4	1469.5	#N/A	2645.5	#N/A	4	1143.5	#N/A	2696.5	#N/A	4	1253	#N/A	3252	#N/A	4	682.5	#N/A	1883.5	#N/A	4	716	#N/A	1729	#N/A	4	542	#N/A	2151	#N/A
rpoB-atpA_3630	-	aaaaaagaatattaaaaaaaaaaccattaatgatgaccttccatagactc	14020	50	24	no	4	1775.5	#N/A	3632	#N/A	4	1520	#N/A	3973	#N/A	3	1629	#N/A	4333	#N/A	4	11420.5	#N/A	15665.5	#N/A	4	12392	#N/A	19024.5	#N/A	4	9009	#N/A	18826.5	#N/A
rpoB-atpA_3660	-	tgatgaccttccatagactcacctatataagccgcagctaaagtggcaaa	14050	50	44	yes	4	1142	2179.48	2206.5	2323.23	4	984.5	2129.79	2704.5	2640.64	4	964.5	1977.79	2732	2433.41	4	4863.5	4733	6916.5	5295.39	4	4563.5	4229.32	7732	4887.39	4	4088	4381.68	9145	5221.92
rpoB-atpA_3690	-	gccgcagctaaagtggcaaaaatgagagcttgaatcccgcttgtaaataa	14080	50	44	yes	4	450	858.816	532.5	560.67	4	390.5	844.775	724	706.906	4	412.5	845.867	1054.5	939.251	4	5634	5482.82	8170	6255.09	4	6386	5918.36	10193	6442.99	4	5245.5	5622.33	11502	6567.8
rpoB-atpA_3720	-	tgaatcccgcttgtaaataatccaaggaacataacaggtataggaaccac	14110	50	40	yes	4	865.5	1651.79	1498.5	1577.77	4	602.5	1303.4	1442	1407.95	4	694	1423.11	1938	1726.19	4	3491.5	3397.81	4298	3290.62	4	3452.5	3199.68	5538	3500.57	4	3987.5	4273.96	6734.5	3845.49
rpoB-atpA_3750	-	ataacaggtataggaaccactaaaggtactaaagaaacaagaacaacaac	14140	50	34	yes	4	1061	2024.9	1869.5	1968.4	4	878	1899.39	2062	2013.31	4	987	2023.93	2661.5	2370.62	4	3043	2961.35	3417.5	2616.49	4	3379	3131.56	4597.5	2906.08	4	3458.5	3706.96	5673.5	3239.65
rpoB-atpA_3780	-	aaagaaacaagaacaacaacgactaattcatcggctaatatatttccgaa	14170	50	32	yes	4	1111	2120.32	1901.5	2002.09	4	923	1996.74	2137.5	2087.03	4	1017	2085.45	2620.5	2334.1	4	5072	4935.9	5219	3995.75	4	5281.5	4894.74	7497.5	4739.16	4	5652	6058.03	8127.5	4640.92
rpoB-atpA_3810	-	tcggctaatatatttccgaaaagtcgaaaactaagtgataggggttttgt	14200	50	36	yes	4	579	1105.01	705	742.296	4	511	1105.45	921	899.254	4	584	1197.54	1297.5	1155.69	4	360	350.34	721.5	552.392	4	726.5	673.299	1015	641.581	4	676	724.563	1323	755.451
rpoB-atpA_3840	-	ctaagtgataggggttttgtaaaatcttctaagatgttaatgggtaaaag	14230	50	32	yes	4	1047.5	1999.13	1921.5	2023.15	4	833.5	1803.12	2002	1954.73	4	970	1989.07	2557	2277.54	4	566.5	551.299	654	500.713	4	634	587.573	835	527.803	4	826.5	885.875	1236.5	706.059
rpoB-atpA_3870	-	aagatgttaatgggtaaaagaattggggttggttgaatgtatttactgaa	14260	50	32	yes	4	1226.5	2340.75	1990.5	2095.8	4	995.5	2153.58	1930	1884.43	4	1218.5	2498.64	2837.5	2527.38	4	1814.5	1765.81	1618.5	1239.15	4	1887	1748.82	2148	1357.75	4	2489	2667.81	2374.5	1355.87
rpoB-atpA_3900	-	ggttgaatgtatttactgaaataccctaatccttttttgctaagccccgc	14290	50	40	yes	4	3467	6616.7	7335.5	7723.56	4	2858.5	6183.84	7156.5	6987.53	4	3153	6465.5	8009.5	7134.12	4	15635.5	15216	15380.5	11775.6	4	14277.5	13232	17240.5	10897.7	4	13324	14281.2	19591	11186.7
rpoB-atpA_3930	-	ccttttttgctaagccccgcataaaaataggctactgatgtgagtaaagc	14320	50	42	yes	4	1082	2064.97	1994.5	2100.01	4	864.5	1870.19	2236	2183.21	4	962	1972.66	2634.5	2346.57	4	3546	3450.85	4287	3282.2	4	3611.5	3347.04	5637.5	3563.46	4	3927	4209.11	6658.5	3802.1
rpoB-atpA_3960	-	gctactgatgtgagtaaagctaaagcaaccgtcgtatttatatcattcgt	14350	50	38	yes	4	1274.5	2432.36	2103.5	2214.78	4	949	2052.99	2258.5	2205.17	4	1010.5	2072.12	2730	2431.63	4	7727.5	7520.15	8344.5	6388.69	4	7297.5	6763.11	11161.5	7055.18	4	9872	10581.2	14596.5	8334.81
rpoB-atpA_3990	-	gtcgtatttatatcattcgttggtgctgctaactccccttgaggtaactg	14380	50	44	yes	4	1913.5	3651.88	4147.5	4366.91	4	2015.5	4360.16	5473.5	5344.27	4	2016.5	4135.01	5849	5209.75	4	11526.5	11217.2	13311.5	10191.5	4	11475.5	10635.2	16809	10625	4	11886.5	12740.4	20620.5	11774.6
rpoB-atpA_4020	-	aactccccttgaggtaactggataattttccacggtaaaagggctcctga	14410	50	46	yes	4	703.5	1342.62	1211.5	1275.59	4	555.5	1201.72	1206	1177.53	4	566	1160.63	1509	1344.08	4	4065	3955.92	4620	3537.15	4	3957.5	3667.7	5834	3687.67	4	4140.5	4437.95	6129.5	3500.03
rpoB-atpA_4050	-	cacggtaaaagggctcctgaccagttagaaacaaaaataaataaaaacag	14440	50	36	yes	4	729.5	1392.24	1065	1121.34	4	598	1293.66	1218.5	1189.73	4	591.5	1212.92	1497	1333.39	4	5414	5268.73	6533	5001.77	4	5856.5	5427.64	8706.5	5503.37	4	4468	4788.98	9264.5	5290.16
rpoB-atpA_4080	-	acaaaaataaataaaaacagggttccaataaagggaacccatggaccata	14470	50	34	yes	4	0	0	0	0	4	0	0	0	0	4	0	0	0	0	4	1363.5	1326.91	1688	1292.36	4	1132	1049.11	2168.5	1370.71	4	1306	1399.82	2522	1440.1
rpoB-atpA_4110	-	aagggaacccatggaccatattcttctccaatctgggttttactcacgtc	14500	50	46	yes	4	2485.5	4743.53	5130	5401.38	4	2364.5	5115.16	6120	5975.5	4	2441	5005.48	6264	5579.39	4	20187.5	19645.8	16192	12396.9	4	19832.5	18380.2	21363	13503.5	4	20052.5	21493.1	19444.5	11103.1
rpoB-atpA_4140	-	atctgggttttactcacgtctcgaatgaattcaaggacaaattcaaagaa	14530	50	36	yes	4	1302	2484.84	2235.5	2353.76	4	934.5	2021.62	2102	2052.37	4	1079	2212.58	2847	2535.84	4	4636.5	4512.09	5250.5	4019.87	4	4734	4387.34	7037.5	4448.4	4	4938	5292.74	7553.5	4313.15
rpoB-atpA_4170	-	tcaaggacaaattcaaagaaattttggccgtcagttggaattgtttgtgg	14560	50	38	yes	4	433	826.372	294.5	310.079	4	370	800.427	403.5	393.973	4	369.5	757.692	757.5	674.711	4	1323.5	1287.99	1503.5	1151.1	4	1157.5	1072.74	1856	1173.18	4	1489	1595.97	2363	1349.31
rpoB-atpA_4200	-	tcagttggaattgtttgtggattgcgaatcgctagaactgcggaacctaa	14590	50	44	yes	4	671.5	1281.54	1027.5	1081.86	4	579	1252.56	1162.5	1135.05	4	716.5	1469.25	1733	1543.6	4	4234.5	4120.88	7328	5610.44	4	5646	5232.55	10390	6567.51	4	3809	4082.63	10718.5	6120.41
rpoB-atpA_4230	-	gctagaactgcggaacctaataagatagcaattacaacccaagaagtaat	14620	50	38	yes	4	927.5	1770.11	1204	1267.69	4	847.5	1833.41	1570.5	1533.42	4	1029	2110.05	2314.5	2061.54	4	4245	4131.09	4279	3276.07	4	4120.5	3818.76	5611.5	3547.02	4	4596	4926.17	6443	3679.04
rpoB-atpA_4260	-	attacaacccaagaagtaataagaacttgggcatggacctggaaaccccc	14650	50	46	yes	4	1089.5	2079.29	2398.5	2525.38	4	953.5	2062.72	2562.5	2502	4	898	1841.43	2687	2393.33	4	8862	8624.21	11966.5	9161.75	4	7249.5	6718.63	13435.5	8492.57	4	5155.5	5525.87	12955	7397.49
rpoB-atpA_4290	-	gcatggacctggaaaccccctatttgccaatagaaatgttggcctacttc	14680	50	48	yes	4	1622	3095.55	3312.5	3487.74	4	1480.5	3202.79	3921	3828.42	4	1519	3114.84	4268.5	3801.98	4	9996.5	9728.26	10490.5	8031.7	4	9184	8511.47	13069	8260.9	4	9058.5	9709.25	14857	8483.55
rpoB-atpA_4320	-	tagaaatgttggcctacttctacaccagatatctcatataacccttcttt	14710	50	36	yes	4	1925.5	3674.78	3574.5	3763.6	4	1716.5	3713.33	4218	4118.41	4	1799.5	3690.03	4279.5	3811.78	4	17158.5	16698.1	13636	10439.9	4	16057	14881.2	17576	11109.8	4	14935	16007.9	16284.5	9298.68
rpoB-atpA_4350	-	atctcatataacccttcttttattagtgtgttgatggaacatgataaaac	14740	50	30	yes	4	1988.5	3795.01	3650	3843.09	4	1654	3578.13	4086.5	3990.01	4	1933	3963.78	4982.5	4437.95	3	3721	3621.15	3870	2962.94	4	3732.5	3459.17	4920	3109.93	4	5622.5	6026.41	6520	3723.01
rpoB-atpA_4380	-	ttgatggaacatgataaaacattcatattgccctctgacagaaataagaa	14770	50	32	yes	4	1117.5	2132.73	2220	2337.44	4	1034	2236.87	2577	2516.15	4	1106	2267.95	3059	2724.67	4	6516	6341.16	8088	6192.31	4	8237	7633.82	11275	7126.92	4	8688.5	9312.67	12021.5	6864.44
rpoB-atpA_4410	-	ccctctgacagaaataagaactttaaattattttgattcaagaccccccc	14800	50	38	no	4	2680.5	#N/A	5743.5	#N/A	4	2579.5	#N/A	6864	#N/A	4	2560.5	#N/A	6683.5	#N/A	4	6166.5	#N/A	10852.5	#N/A	4	6053	#N/A	12595.5	#N/A	4	3787	#N/A	13806	#N/A
rpoB-atpA_4440	-	ttttgattcaagaccccccctttttttttacttatttacttaaattttat	14830	50	24	no	4	2571	#N/A	4802.5	#N/A	4	2375.5	#N/A	5755.5	#N/A	4	2564	#N/A	6053	#N/A	4	8391	#N/A	10267.5	#N/A	4	6783	#N/A	12552.5	#N/A	4	3897.5	#N/A	15598.5	#N/A
rpoB-atpA_4470	-	cttatttacttaaattttatattttagttttggatcccaactaaacaaat	14860	50	20	no	4	819	#N/A	1233.5	#N/A	4	748.5	#N/A	1568.5	#N/A	4	798.5	#N/A	1859	#N/A	4	970.5	#N/A	2636.5	#N/A	4	1468.5	#N/A	3100.5	#N/A	4	687.5	#N/A	3636	#N/A
rpoB-atpA_4500	-	tggatcccaactaaacaaatcacacaatatccccagttttttctctcttt	14890	50	36	no	4	2110.5	#N/A	4245.5	#N/A	4	1991	#N/A	5517.5	#N/A	4	2098	#N/A	5417.5	#N/A	4	10951	#N/A	13291.5	#N/A	4	10623.5	#N/A	16658.5	#N/A	4	6037.5	#N/A	18598	#N/A
rpoB-atpA_4530	-	ccccagttttttctctctttttcttttctacaattcaggagtagtaaccg	14920	50	38	no	4	1990	#N/A	4309.5	#N/A	4	1948.5	#N/A	5183	#N/A	4	2056	#N/A	5220.5	#N/A	4	3404.5	#N/A	5547	#N/A	4	4086	#N/A	6832	#N/A	4	2090	#N/A	7460.5	#N/A
rpoB-atpA_4560	-	caattcaggagtagtaaccgatttttgaaatcgaaatacagggagcccct	14950	50	42	no	4	726	#N/A	1474	#N/A	4	673.5	#N/A	1880	#N/A	4	675.5	#N/A	2060	#N/A	4	1668	#N/A	5833	#N/A	4	1729.5	#N/A	6939	#N/A	4	899	#N/A	6566.5	#N/A
rpoB-atpA_4590	-	tcgaaatacagggagcccctccctaaaaaaaaaattgatttatttatctt	14980	50	32	no	4	2113.5	#N/A	3928.5	#N/A	4	2329.5	#N/A	5001	#N/A	4	2233	#N/A	5337.5	#N/A	4	3475.5	#N/A	5882	#N/A	4	3161.5	#N/A	7107.5	#N/A	4	2352	#N/A	8667	#N/A
rpoB-atpA_4620	-	aaaattgatttatttatcttattattaatcaagaattttgtatatagcta	15010	50	14	no	4	0	#N/A	0	#N/A	4	0	#N/A	0	#N/A	4	0	#N/A	0	#N/A	4	0	#N/A	111.5	#N/A	4	0	#N/A	0	#N/A	4	0	#N/A	0	#N/A
rpoB-atpA_4650	-	aagaattttgtatatagctagaacggccctcacaaattgcgaatactaat	15040	50	34	yes	4	230	438.95	0	0	4	191.5	414.275	0	0	4	168	344.499	217.5	193.729	4	2487.5	2420.75	3942	3018.06	4	2108.5	1954.1	4383.5	2770.81	4	1380	1479.14	4757.5	2716.6
rpoB-atpA_4680	-	cacaaattgcgaatactaatttgttaagaatgaatcgaattgaagctata	15070	50	28	yes	4	0	0	0	0	4	0	0	0	0	4	0	0	0	0	4	129	125.539	287	219.732	4	162	150.137	245.5	155.18	4	147.5	158.096	248	141.611
rpoB-atpA_4710	-	tgaatcgaattgaagctatagcgtcatcatttgcgggaatagaaatatcc	15100	50	38	yes	4	0	0	0	0	4	0	0	0	0	4	0	0	0	0	4	674.5	656.401	1169	895.006	4	605.5	561.16	1388	877.354	4	510.5	547.174	1491.5	851.667
rpoB-atpA_4740	-	ttgcgggaatagaaatatccgcgagatcgggattacaatttgtatcgatt	15130	50	40	yes	4	0	0	0	0	4	0	0	0	0	4	0	0	0	0	4	607	590.712	1173	898.068	4	599.5	555.599	1349.5	853.018	4	444	475.897	1418	809.698
rpoB-atpA_4770	-	gattacaatttgtatcgattaaagaaatggttggaattcccaaagtgata	15160	50	30	yes	4	0	0	0	0	4	0	0	0	0	4	0	0	0	0	4	293.5	285.625	631.5	483.487	4	285	264.13	617.5	390.321	4	281	301.187	748	427.118
rpoB-atpA_4800	-	ttggaattcccaaagtgatacattctctaagagccgtatattcttcttgc	15190	50	38	yes	4	448	854.999	479	504.34	4	393.5	851.265	634	619.031	4	379	777.172	842	749.975	4	2637	2566.24	3914.5	2997.01	4	2486	2303.95	5267	3329.27	4	1923	2061.15	5243	2993.83
rpoB-atpA_4830	-	gagccgtatattcttcttgctgatcgaggatgattacaatatcaggcaat	15220	50	40	yes	4	0	0	0	0	4	0	0	0	0	4	0	0	0	0	4	794.5	773.181	1479.5	1132.73	4	790.5	732.613	1776	1122.61	4	846	906.776	2048.5	1169.72
rpoB-atpA_4860	-	tgattacaatatcaggcaatcccgtcatatatttaatcccgcctagatat	15250	50	36	yes	4	373	711.863	355	373.78	4	355	767.977	615.5	600.968	4	387.5	794.602	1090.5	971.316	4	3897	3792.43	4853	3715.54	4	3377	3129.71	5586.5	3531.22	4	4223	4526.38	6324.5	3611.38
rpoB-atpA_4890	-	atttaatcccgcctagatatgtttccaagcgagataattgtctcttcaac	15280	50	38	yes	4	215.5	411.277	0	0	4	206.5	446.725	0	0	4	257.5	528.026	524.5	467.176	3	1219	1186.29	1857	1421.75	4	1033.5	957.818	2127	1344.48	4	1310	1404.11	2397	1368.72
rpoB-atpA_4920	-	gagataattgtctcttcaacacagctgcatcccttttcggaagacggttg	15310	50	46	yes	4	550.5	1050.62	914.5	962.878	4	458.5	991.881	848	827.978	4	569.5	1167.81	1904.5	1696.35	4	1815.5	1766.78	2840	2174.35	4	1579.5	1463.84	3178	2008.81	4	1780.5	1908.41	4344	2480.48
rpoB-atpA_4950	-	cccttttcggaagacggttgaatccctctgtcttttgttcagttctcaag	15340	50	46	yes	4	882.5	1684.23	1568	1650.95	4	824	1782.57	1924	1878.57	4	948.5	1944.98	2561	2281.1	4	3998	3890.72	5160.5	3950.96	4	3480.5	3225.63	6055.5	3827.68	4	2924	3134.06	5970	3408.95
rpoB-atpA_4980	-	tcttttgttcagttctcaagtccctaaacttatgaagtcttttttcggta	15370	50	34	yes	4	244	465.669	0	0	4	266	575.442	291	284.129	4	354.5	726.933	765	681.391	4	2337	2274.29	2750	2105.45	4	2147.5	1990.24	3356	2121.33	4	2575	2759.99	3663.5	2091.91
rpoB-atpA_5010	-	tatgaagtcttttttcggtagtggaccaatttgttaacatgccgccgagc	15400	50	44	yes	4	336.5	642.203	424	446.43	4	293	633.852	457.5	446.698	4	316.5	649.011	855	761.555	4	1439	1400.39	3402.5	2605.01	4	1340	1241.87	3738.5	2363.1	4	1284	1376.24	4016	2293.19
rpoB-atpA_5040	-	ttgttaacatgccgccgagccattttttattaacataatgacaccgagcc	15430	50	42	yes	4	1155	2204.29	2549.5	2684.37	4	991	2143.85	2679.5	2616.23	4	1080.5	2215.66	3378	3008.81	4	1943	1890.86	3630.5	2779.57	4	1997	1850.76	4563.5	2884.58	4	1742	1867.14	4571.5	2610.39
rpoB-atpA_5070	-	taacataatgacaccgagcccgtattgcagcccgcgacactaaatcagct	15460	50	50	yes	4	834.5	1592.63	2415	2542.76	4	776.5	1679.82	3040	2968.22	4	861	1765.56	3179	2831.56	4	3432.5	3340.4	5814.5	4451.68	4	3110	2882.26	6708	4240.12	4	3290.5	3526.89	7441.5	4249.2
rpoB-atpA_5100	-	cccgcgacactaaatcagctgctttattttttgtcccaacaattaagaat	15490	50	38	yes	4	170.5	325.396	0	0	4	183	395.887	0	0	4	185.5	380.384	205	182.595	4	1807	1758.51	2207.5	1690.1	4	1525.5	1413.79	2719	1718.68	4	1574.5	1687.61	2870.5	1639.1
rpoB-atpA_5130	-	ttgtcccaacaattaagaattgttttcccctacttgccgcatcaaaaact	15520	50	38	yes	4	1339	2555.45	3438.5	3620.4	4	1337	2892.35	3939.5	3846.49	4	1344	2755.99	4672.5	4161.83	4	5138	5000.13	6547.5	5012.87	4	4340.5	4022.65	7703	4869.06	4	3826.5	4101.39	8643.5	4935.56
rpoB-atpA_5160	-	tacttgccgcatcaaaaactaaatcacaagcttctgataaaaaacgagca	15550	50	36	yes	4	0	0	0	0	4	0	0	0	0	4	0	0	0	0	4	1049	1020.85	2102	1609.33	4	1025.5	950.404	2485	1570.77	4	902.5	967.335	2425.5	1384.99
rpoB-atpA_5190	-	cttctgataaaaaacgagcagttctagtcagatttataatatgaatacct	15580	50	30	yes	4	127	242.377	0	0	4	0	0	0	0	4	0	0	0	0	4	715	695.814	1279	979.223	4	718.5	665.885	1650	1042.96	4	643	689.192	1651.5	943.03
rpoB-atpA_5220	-	gatttataatatgaatacctttacgctttgcagaaatataaggtgccatt	15610	50	30	yes	4	134	255.736	0	0	4	112	242.291	0	0	4	0	0	0	0	4	1127.5	1097.25	1498.5	1147.28	4	995.5	922.601	1614.5	1020.52	4	875	937.859	1760	1004.98
rpoB-atpA_5250	-	cagaaatataaggtgccattctaggattccatttcctcgtaccatgtcca	15640	50	42	yes	4	2081	3971.55	5885	6196.33	4	1950	4218.47	6019	5876.89	4	1866	3826.4	6234	5552.67	4	4945.5	4812.8	6091	4663.37	4	4995.5	4629.69	8420	5322.28	4	4266	4572.47	7496	4280.32
rpoB-atpA_5280	-	atttcctcgtaccatgtccaaaatgaactcctgctctcatcatctcttcc	15670	50	44	yes	4	2038.5	3890.44	4528	4767.54	4	1875	4056.22	4850	4735.49	4	2008	4117.58	5330	4747.47	4	9330.5	9080.13	9574.5	7330.39	4	8120.5	7525.85	12245	7740.06	4	8183	8770.86	13048.5	7450.88
rpoB-atpA_5310	-	ctgctctcatcatctcttccaaatcgatgttccaatatctttttgtcatt	15700	50	36	yes	4	823	1570.68	1343.5	1414.57	4	782	1691.71	1502	1466.54	4	945.5	1938.83	2308.5	2056.2	4	4111	4000.69	5133.5	3930.29	4	3897.5	3612.09	6558.5	4145.62	4	4121.5	4417.58	7631.5	4357.69
rpoB-atpA_5340	-	tccaatatctttttgtcatttcttttcacacttaaaaaggggggcacccc	15730	50	40	no	4	921	#N/A	1583	#N/A	4	904.5	#N/A	2099.5	#N/A	4	882.5	#N/A	2438.5	#N/A	4	1699	#N/A	2349	#N/A	4	1519.5	#N/A	2820.5	#N/A	4	1342	#N/A	2932.5	#N/A
rpoB-atpA_5370	-	cttaaaaaggggggcaccccaaactaaaataaaattttgttccgatggaa	15760	50	38	no	4	0	#N/A	0	#N/A	4	0	#N/A	0	#N/A	4	0	#N/A	0	#N/A	4	179.5	#N/A	748	#N/A	4	142.5	#N/A	871	#N/A	4	107	#N/A	830	#N/A
rpoB-atpA_5400	-	aaaattttgttccgatggaaccttctcttgtaccggggatggccatttat	15790	50	42	no	4	175.5	#N/A	0	#N/A	4	201.5	#N/A	0	#N/A	4	238.5	#N/A	378.5	#N/A	4	430	#N/A	913	#N/A	4	469.5	#N/A	1169.5	#N/A	4	338	#N/A	1303.5	#N/A
rpoB-atpA_5430	-	taccggggatggccatttatgcatgaaccaagccattattttgtattgat	15820	50	40	no	4	100.5	#N/A	0	#N/A	4	0	#N/A	0	#N/A	4	0	#N/A	0	#N/A	4	585.5	#N/A	1607	#N/A	4	654.5	#N/A	1675.5	#N/A	4	348	#N/A	1854.5	#N/A
rpoB-atpA_5460	-	agccattattttgtattgattattatctttattagtgttaacaaattacg	15850	50	22	no	4	0	#N/A	0	#N/A	4	0	#N/A	0	#N/A	4	0	#N/A	0	#N/A	4	0	#N/A	150	#N/A	4	0	#N/A	0	#N/A	4	0	#N/A	107.5	#N/A
rpoB-atpA_5490	-	attagtgttaacaaattacgaaagcaaatgactacagcaaacaacaaaaa	15880	50	28	no	4	0	#N/A	0	#N/A	4	0	#N/A	0	#N/A	4	0	#N/A	0	#N/A	3	1137	#N/A	1890	#N/A	4	1196	#N/A	2225.5	#N/A	4	619	#N/A	2342.5	#N/A
rpoB-atpA_5520	-	actacagcaaacaacaaaaactaaaattttaaatagtccgctattagaaa	15910	50	26	no	4	0	#N/A	0	#N/A	4	0	#N/A	0	#N/A	4	0	#N/A	0	#N/A	4	162.5	#N/A	819	#N/A	4	152	#N/A	810.5	#N/A	4	0	#N/A	802	#N/A
rpoB-atpA_5550	-	aaatagtccgctattagaaatcattaaatcctagaaaagtcagatttgga	15940	50	30	yes	4	0	0	0	0	4	0	0	0	0	4	0	0	0	0	3	171	166.412	534	408.839	4	218.5	202.5	573	362.193	4	143.5	153.809	833.5	475.94
rpoB-atpA_5580	-	ctagaaaagtcagatttggaaatagaagagtcacaaaattccctgtggta	15970	50	36	yes	4	708	1351.2	849	893.913	4	583.5	1262.3	683	666.874	4	582.5	1194.47	1059	943.259	4	976	949.811	1877.5	1437.44	4	943	873.945	2140	1352.69	4	655	702.055	2118	1209.41
rpoB-atpA_5610	-	tcacaaaattccctgtggtagaataaaatatctctcatatctccctcgaa	16000	50	36	yes	4	736	1404.64	1096	1153.98	4	655.5	1418.05	1202.5	1174.11	4	692.5	1420.03	1459.5	1299.99	4	3770	3668.84	4501	3446.04	4	2454.5	2274.76	4825	3049.88	4	2147	2301.24	5919	3379.83
rpoB-atpA_5640	-	tctctcatatctccctcgaataaagctaaattctttgtttttttttccaa	16030	50	30	yes	4	419.5	800.607	262.5	276.387	4	324.5	701.996	196	191.372	4	490.5	1005.81	1087	968.199	4	2682	2610.03	3040.5	2327.86	4	2010.5	1863.27	3481	2200.34	4	1702	1824.27	4264	2434.8
rpoB-atpA_5670	-	ttctttgtttttttttccaaaataatgttggtatgttgccgtgaacaatg	16060	50	30	yes	4	117.5	224.246	0	0	4	111.5	241.21	0	0	4	0	0	0	0	4	582.5	566.87	1281.5	981.137	4	621.5	575.988	1412.5	892.84	4	388.5	416.409	1582	903.344
rpoB-atpA_5700	-	gtatgttgccgtgaacaatgcaccaatcctttgttgaatccggtcccggc	16090	50	52	yes	4	679	1295.86	1624.5	1710.44	4	656	1419.14	1760	1718.44	4	670	1373.89	2205	1964.01	4	2495.5	2428.54	4833	3700.22	4	1962.5	1818.79	5702	3604.23	4	2143.5	2297.49	5927.5	3384.69
rpoB-atpA_5730	-	ttgttgaatccggtcccggcggggatcaccccccctagaacaacattttc	16120	50	56	yes	4	980	1870.31	2116.5	2228.47	4	965.5	2088.68	2532.5	2472.71	4	910.5	1867.06	2722.5	2424.95	4	4679.5	4553.93	9047.5	6926.91	4	3913.5	3626.92	10536.5	6660.11	4	2571.5	2756.23	9890	5647.33
rpoB-atpA_5760	-	ccccctagaacaacattttctttcaggcctttcaaccaatcgatacgacc	16150	50	46	yes	4	1040	1984.82	2184.5	2300.06	4	944	2042.17	2427	2369.7	4	977	2003.42	2846	2534.95	4	1840.5	1791.11	3894	2981.31	4	1864.5	1727.97	4826	3050.51	4	1603	1718.16	5465	3120.59
rpoB-atpA_5790	-	ttcaaccaatcgatacgaccccgaagagcagcttttgctaaaactcgagc	16180	50	48	yes	4	150.5	287.226	0	0	4	155.5	336.396	0	0	4	128	262.475	121.5	108.221	4	907	882.662	1731.5	1325.66	4	853.5	790.999	2336	1476.58	4	573	614.164	2365	1350.45
rpoB-atpA_5820	-	gcttttgctaaaactcgagcagtttcttgaaaacttgcttcggatataaa	16210	50	36	yes	4	0	0	0	0	4	0	0	0	0	4	0	0	0	0	4	250	243.292	688	526.744	4	283	262.276	727.5	459.852	4	180.5	193.467	857	489.359
rpoB-atpA_5850	-	aaacttgcttcggatataaaactttgagtattcaaagatgctcgagttat	16240	50	32	yes	4	0	0	0	0	4	0	0	0	0	4	0	0	0	0	4	425.5	414.083	796.5	609.813	4	425	393.878	916.5	579.319	4	284.5	304.938	952.5	543.891
rpoB-atpA_5880	-	ttcaaagatgctcgagttattcctaataaaacggctcgataacagattgc	16270	50	38	yes	4	244.5	466.623	0	0	4	219	473.766	0	0	4	175	358.853	139.5	124.254	4	665	647.156	1360	1041.24	4	603	558.843	1553.5	981.966	4	404.5	433.559	1661.5	948.74
rpoB-atpA_5910	-	acggctcgataacagattgcttcttctaaagcacgccccgttcgttctgc	16300	50	52	yes	4	5482.5	10463.2	13111.5	13805.1	4	5447.5	11784.7	14366.5	14027.3	4	4709	9656.21	13144.5	11707.9	4	13318	12960.6	15170.5	11614.8	4	11038	10229.7	17515	11071.2	4	11058	11852.4	19510.5	11140.8
rpoB-atpA_5940	-	gcacgccccgttcgttctgctcgtaataatccaataagttctccaggtaa	16330	50	48	yes	4	4088.5	7802.82	7706.5	8114.19	4	4418.5	9558.61	9227	9009.14	4	4656	9547.53	9975.5	8885.25	4	7157.5	6965.44	8649.5	6622.2	4	6673	6184.35	11110.5	7022.94	4	7137	7649.72	12644.5	7220.19
rpoB-atpA_5970	-	ccaataagttctccaggtaaaaaaacattagacattccctcttcggaaac	16360	50	38	yes	4	5189.5	9904.05	10610.5	11171.8	4	4524.5	9787.93	10026.5	9789.77	4	4482.5	9191.76	11630	10358.9	4	2607.5	2537.53	4597.5	3519.92	4	2529	2343.8	5976.5	3777.74	4	1414.5	1516.12	5658	3230.8
rpoB-atpA_6000	-	gacattccctcttcggaaaccaaaacttttgatgttatttgacgtacaat	16390	50	36	yes	4	1120	2137.5	1636	1722.55	4	1140	2466.18	1903	1858.07	4	1108.5	2273.08	2428.5	2163.08	4	1124.5	1094.33	2776	2125.35	4	1091	1011.11	3012.5	1904.2	4	805.5	863.366	3853	2200.12
rpoB-atpA_6030	-	gatgttatttgacgtacaataatttcgatatgcctattatgaatctgcac	16420	50	32	yes	4	188.5	359.748	0	0	4	164.5	355.866	0	0	4	134.5	275.804	0	0	4	769	748.365	1415.5	1083.73	4	783.5	726.125	1644	1039.17	4	468.5	502.157	1685	962.159
rpoB-atpA_6060	-	tgcctattatgaatctgcaccccctgggatcgataaaccttttgaatctt	16450	50	42	yes	4	642	1225.24	933	982.357	4	688.5	1489.44	1490.5	1455.31	4	795.5	1631.24	2130	1897.21	4	2204	2144.86	3736	2860.34	4	2144.5	1987.46	4672.5	2953.48	4	1638.5	1756.21	5236	2989.83
rpoB-atpA_6090	-	cgataaaccttttgaatcttattaaccaaagaaatacgactttgcactat	16480	50	30	yes	4	136.5	260.507	0	0	4	120.5	260.68	0	0	4	114	233.767	0	0	4	711.5	692.408	1566.5	1199.34	4	685.5	635.302	1717.5	1085.63	4	466.5	500.013	1928	1100.91
rpoB-atpA_6120	-	gaaatacgactttgcactatagttaactcagcaccaatcaagaatcccca	16510	50	40	yes	4	314	599.263	237	249.538	4	263	568.952	229.5	224.081	4	310	635.682	757.5	674.711	4	2399.5	2335.11	3983.5	3049.83	4	2111	1956.41	4558.5	2881.42	4	1285	1377.31	4697	2682.05
rpoB-atpA_6150	-	gcaccaatcaagaatccccaaggaattccaagaattcttgttatacactt	16540	50	38	yes	4	0	0	0	0	4	0	0	0	0	4	0	0	0	0	4	696	677.324	1501.5	1149.57	4	766	709.907	1965.5	1242.39	4	472	505.908	2004.5	1144.6
rpoB-atpA_6180	-	agaattcttgttatacacttgttccaacccttaatccgcttttctaagtt	16570	50	34	yes	4	926.5	1768.21	1684	1773.09	4	951.5	2058.4	1941.5	1895.66	4	1090.5	2236.17	2745	2444.99	4	2795.5	2720.49	3925	3005.04	4	2986.5	2767.8	5410	3419.66	4	2375	2545.62	6253	3570.55
rpoB-atpA_6210	-	ttaatccgcttttctaagttcaacgatattgaatcaatcgagcggacttc	16600	50	38	yes	4	0	0	0	0	4	0	0	0	0	4	0	0	0	0	4	773	752.258	1533.5	1174.07	4	782.5	725.199	2051.5	1296.75	4	444	475.897	2050.5	1170.86
rpoB-atpA_6240	-	gaatcaatcgagcggacttctaaaacttgttctacttttggaagaccttg	16630	50	40	yes	4	136.5	260.507	0	0	4	141	305.028	0	0	4	152	311.689	0	0	4	667.5	649.589	1475.5	1129.67	4	754	698.786	1800.5	1138.09	4	501.5	537.527	1962	1120.33
rpoB-atpA_6270	-	tctacttttggaagaccttgggttatatcaccggatctcgatttttcata	16660	50	38	yes	4	129.5	247.148	0	0	4	130	281.231	0	0	4	134	274.779	124	110.448	4	1062	1033.5	2023	1548.84	4	1032.5	956.891	2173.5	1373.87	4	641.5	687.585	2425.5	1384.99
rpoB-atpA_6300	-	ccggatctcgatttttcatatataaatgtaactaatgtatccccttcgta	16690	50	34	yes	4	473.5	903.665	650	684.386	4	457.5	989.717	734.5	717.158	4	425	871.499	1084	965.526	4	1410	1372.17	2184.5	1672.49	4	1226.5	1136.69	2439	1541.69	4	1052.5	1128.11	2841.5	1622.54
rpoB-atpA_6330	-	actaatgtatccccttcgtaaagaatttcgctgtaatgcccatgaacttt	16720	50	38	yes	4	365.5	697.549	226	237.956	4	409	884.796	570.5	557.03	4	472.5	968.902	1141	1016.3	4	2128.5	2071.39	3774.5	2889.82	4	2555	2367.9	4939	3121.94	4	1660	1779.25	5579	3185.69
rpoB-atpA_6360	-	ctgtaatgcccatgaacttttgctcccggagtagccaaatagggcttagc	16750	50	50	yes	4	115.5	220.429	0	0	4	116.5	252.026	0	0	4	108	221.463	114.5	101.986	4	718.5	699.22	1307.5	1001.04	4	450.5	417.511	1370.5	866.292	4	434.5	465.714	1410.5	805.415
rpoB-atpA_6390	-	gtagccaaatagggcttagcggatcttattactgcggaatccctttgaac	16780	50	46	yes	4	140.5	268.141	0	0	4	128	276.905	0	0	4	121.5	249.146	0	0	4	1123	1092.87	1976	1512.86	4	1013	938.819	2388	1509.45	4	593	635.601	2230	1273.36
rpoB-atpA_6420	-	actgcggaatccctttgaacaattaaaacttgacccgattttaggtgcgg	16810	50	44	yes	4	107	204.207	0	0	4	0	0	0	0	4	0	0	0	0	4	463	450.576	1180	903.427	4	419.5	388.781	1279	808.455	4	391	419.089	1653.5	944.172
rpoB-atpA_6450	-	tgacccgattttaggtgcggttcttttttagctatacatacattttcaca	16840	50	36	yes	4	189.5	361.657	0	0	4	170.5	368.845	0	0	4	202.5	415.244	252	224.458	4	747.5	727.442	1450	1110.14	4	837.5	776.171	1643	1038.54	4	590.5	632.921	1884	1075.79
rpoB-atpA_6480	-	gctatacatacattttcacaaaaaaattgtccaagactaattattgtgga	16870	50	28	yes	4	0	0	0	0	4	0	0	0	0	4	0	0	0	0	4	108	105.102	495.5	379.363	4	0	0	390.5	246.835	4	0	0	472	269.519
rpoB-atpA_6510	-	ccaagactaattattgtggacgtttcctcacaataattatgatgataatt	16900	50	30	yes	4	0	0	0	0	4	0	0	0	0	4	0	0	0	0	4	247.5	240.859	654	500.713	3	222	205.743	635	401.383	4	187.5	200.97	763	435.684
rpoB-atpA_6540	-	caataattatgatgataattttgatgaagaaaataccaattcaatttgaa	16930	50	20	yes	4	0	0	0	0	4	0	0	0	0	4	0	0	0	0	3	0	0	292	223.56	4	0	0	221.5	140.01	4	0	0	199	113.632
rpoB-atpA_6570	-	aaataccaattcaatttgaatggattcaaaacaacgttactatatgggtc	16960	50	30	yes	4	0	0	0	0	4	0	0	0	0	4	0	0	0	0	4	171.5	166.898	453	346.824	4	154	142.723	437	276.227	4	111.5	119.51	510.5	291.503
rpoB-atpA_6600	-	acaacgttactatatgggtcgagatttaaaattattccgttttcatcgat	16990	50	32	yes	4	0	0	0	0	4	0	0	0	0	4	0	0	0	0	4	273	265.675	622.5	476.596	4	260	240.961	597.5	377.679	4	199	213.296	714	407.704
rpoB-atpA_6630	-	attattccgttttcatcgattaaataagagttaattttttgaaaaatata	17020	50	18	yes	4	0	0	0	0	4	0	0	0	0	4	0	0	0	0	4	118	114.834	332.5	254.567	4	119.5	110.749	258.5	163.398	4	0	0	339.5	193.859
rpoB-atpA_6660	-	ttaattttttgaaaaatatattttaagttatcaagttgaaaatatttaat	17050	50	10	yes	4	0	0	0	0	4	0	0	0	0	4	0	0	0	0	4	0	0	0	0	4	0	0	0	0	4	0	0	0	0
rpoB-atpA_6690	-	tcaagttgaaaatatttaattaaagagatctgattataagttagtaaagg	17080	50	22	yes	4	0	0	0	0	4	0	0	0	0	4	0	0	0	0	4	0	0	0	0	4	0	0	0	0	4	0	0	0	0
rpoB-atpA_6720	-	tgattataagttagtaaaggcaaaaacgaataaaaatttgaaattggggt	17110	50	26	yes	4	0	0	0	0	4	0	0	0	0	4	0	0	0	0	4	153	148.895	331	253.419	4	0	0	316	199.743	4	0	0	303.5	173.303
rpoB-atpA_6750	-	taaaaatttgaaattggggtagctgttcctaaggggcccgacgaattttt	17140	50	40	yes	4	0	0	0	0	4	0	0	0	0	4	0	0	0	0	4	259	252.05	494.5	378.597	4	232	215.011	513	324.267	4	171.5	183.82	579	330.617
rpoB-atpA_6780	-	aaggggcccgacgaatttttaattgtaattagagtatttttttttattga	17170	50	28	yes	4	0	0	0	0	4	0	0	0	0	4	0	0	0	0	4	0	0	146.5	112.163	4	0	0	0	0	4	0	0	129.5	73.9463
rpoB-atpA_6810	-	agagtatttttttttattgattggtttatcacattgtgatgttttacatg	17200	50	24	yes	4	0	0	0	0	4	0	0	0	0	3	0	0	0	0	4	128.5	125.052	339.5	259.927	4	155.5	144.113	301.5	190.578	4	0	0	406	231.832
rpoB-atpA_6840	-	acattgtgatgttttacatgattaaatggacccattctaaaacaattaga	17230	50	28	yes	4	0	0	0	0	4	0	0	0	0	4	0	0	0	0	4	332.5	323.578	773.5	592.204	4	304	281.739	719.5	454.795	4	215.5	230.981	829.5	473.656
rpoB-atpA_6870	-	cccattctaaaacaattagatgatgataaaattaacaaagattgggactc	17260	50	30	yes	4	0	0	0	0	4	0	0	0	0	4	0	0	0	0	4	180.5	175.657	437.5	334.957	4	126	116.773	369.5	233.561	4	0	0	407.5	232.688
rpoB-atpA_6900	-	attaacaaagattgggactccttatttcgatttaagaacatgcgaatagt	17290	50	32	yes	4	0	0	0	0	4	0	0	0	0	4	0	0	0	0	4	303	294.87	700	535.931	4	313	290.079	647	408.968	4	210.5	225.622	760	433.971
rpoB-atpA_6930	-	tttaagaacatgcgaatagttccgtgattttgtctaagtgattgttgaag	17320	50	34	yes	4	0	0	0	0	4	0	0	0	0	4	0	0	0	0	4	159	154.734	448	342.996	4	174	161.258	428	270.538	4	120	128.621	543	310.061
rpoB-atpA_6960	-	tgtctaagtgattgttgaagaatgccagacttgggcgaaatcgaataaaa	17350	50	38	yes	4	0	0	0	0	4	0	0	0	0	4	0	0	0	0	4	210.5	204.852	542.5	415.347	4	151.5	140.406	586	370.41	4	0	0	532.5	304.065
rpoB-atpA_6990	-	ttgggcgaaatcgaataaaacggattcatgtgatctgcagagatcaatcc	17380	50	42	yes	4	0	0	0	0	4	0	0	0	0	4	0	0	0	0	4	335	326.011	769.5	589.142	4	325.5	301.664	922.5	583.112	4	190	203.649	850.5	485.647
rpoB-atpA_7020	-	tgatctgcagagatcaatcccgaatctggcgaattattcctttttcttat	17410	50	38	yes	4	105.5	201.345	0	0	4	108	233.638	0	0	4	105	215.312	0	0	4	1462	1422.77	2344.5	1794.99	4	1367.5	1267.36	3234.5	2044.52	4	923.5	989.843	3207.5	1831.53
rpoB-atpA_7050	-	gaattattcctttttcttatatatgaaatatgggatttcactaagccaat	17440	50	26	yes	4	0	0	0	0	4	0	0	0	0	4	0	0	0	0	4	238.5	232.1	454	347.59	4	241.5	223.815	478.5	302.459	4	153	163.991	554	316.342
rpoB-atpA_7080	-	tgggatttcactaagccaattcttatgaaatcttgaatcaaaccctttgt	17470	50	34	yes	4	120	229.018	0	0	4	128	276.905	0	0	4	105	215.312	0	0	4	633.5	616.501	1392.5	1066.12	4	710	658.008	1702.5	1076.15	4	410.5	439.99	1569.5	896.206
rpoB-atpA_7110	-	tcttgaatcaaaccctttgtacttacttcaacaaagaaagcacggacctc	17500	50	40	yes	4	288	549.642	101	106.343	4	256	553.809	168	164.033	4	243	498.293	621.5	553.574	4	845	822.326	1925	1473.81	4	802.5	743.734	2224.5	1406.1	4	557	597.014	2192	1251.66
rpoB-atpA_7140	-	acaaagaaagcacggacctcctcgagagaagaatttttgtcccaattcaa	17530	50	42	yes	4	426	813.012	694	730.714	4	370	800.427	653	637.582	4	461	945.321	1386	1234.52	4	1400	1362.43	2665.5	2040.75	4	1180.5	1094.05	3066.5	1938.33	4	1044.5	1119.54	3644.5	2081.06
rpoB-atpA_7170	-	gaatttttgtcccaattcaagactaaacaagttcgaactaattgaatact	17560	50	30	yes	4	0	0	0	0	4	0	0	0	0	4	0	0	0	0	4	471	458.362	1096	839.116	4	478	442.997	1336	844.485	4	250.5	268.496	1339.5	764.873
rpoB-atpA_7200	-	gttcgaactaattgaatacttgtgtcagaaattcctcgagttggtttgcc	17590	50	40	yes	4	245.5	468.532	0	0	4	231.5	500.808	0	0	4	214	438.826	309.5	275.674	4	797.5	776.101	1702.5	1303.46	4	754	698.786	2064.5	1304.97	4	542.5	581.473	2166	1236.82
rpoB-atpA_7230	-	attcctcgagttggtttgccatttccataaaggatatagttgaaaactcg	17620	50	38	yes	4	0	0	0	0	4	0	0	0	0	4	0	0	0	0	4	410.5	399.485	1123	859.787	4	369.5	342.442	1120	707.951	4	334.5	358.53	1489.5	850.525
rpoB-atpA_7260	-	aggatatagttgaaaactcgaagttgaatattatccttttcccgaaagag	17650	50	34	yes	4	2284	4358.97	3665	3858.88	4	2372	5131.39	4456	4350.79	4	2536	5200.29	4986	4441.07	4	477.5	464.687	1112.5	851.748	4	461	427.242	1424	900.109	4	335.5	359.602	1342	766.301
rpoB-atpA_7290	-	ttatccttttcccgaaagagatcttgtgggaagagtgttgccaaatttat	17680	50	38	yes	4	214	408.415	0	0	4	200.5	433.745	0	0	4	212.5	435.75	0	0	4	394	383.428	926	708.961	4	415	384.61	956.5	604.603	4	240	257.241	1029	587.573
rpoB-atpA_7320	-	aagagtgttgccaaatttatactgtccgctatctcataggtggctacggg	17710	50	46	yes	4	189.5	361.657	0	0	4	155.5	336.396	0	0	4	158.5	325.018	202.5	180.368	4	304	295.843	706	540.525	4	273.5	253.472	805.5	509.156	4	301.5	323.159	894.5	510.772
rpoB-atpA_7350	-	atctcataggtggctacgggccgcaccaaaacaaaaaactttttcttggt	17740	50	44	yes	4	138	263.37	0	0	4	106	229.312	0	0	4	116.5	238.893	102	90.8521	4	410	398.998	1259.5	964.294	4	339.5	314.639	1287	813.512	4	250	267.96	1326	757.165
rpoB-atpA_7380	-	acaaaaaactttttcttggttggtgtaatccgttggacataaatccaatt	17770	50	32	yes	4	0	0	0	0	4	0	0	0	0	4	0	0	0	0	4	981	954.677	1662.5	1272.84	4	826.5	765.977	1973	1247.13	4	396	424.448	1973.5	1126.9
rpoB-atpA_7410	-	cgttggacataaatccaatttttaaattttttggattccttcgagttttt	17800	50	28	yes	4	0	0	0	0	4	0	0	0	0	4	0	0	0	0	4	280	272.487	622.5	476.596	4	241.5	223.815	592	374.203	4	198.5	212.76	626.5	357.74
rpoB-atpA_7440	-	ttggattccttcgagtttttttttcctcttcctggcggtatcaagatgcc	17830	50	44	yes	4	3017	5757.88	6446.5	6787.53	3	3269	7071.88	7549	7370.76	4	3431	7035.56	8055	7174.65	4	2301	2239.26	3760.5	2879.1	4	2546.5	2360.02	5253	3320.42	4	2614.5	2802.32	5948.5	3396.68
rpoB-atpA_7470	-	cctggcggtatcaagatgccactgtgtcgggatattttatctgtcttgtc	17860	50	48	yes	4	130.5	249.057	0	0	4	107.5	232.557	0	0	4	103.5	212.236	0	0	4	886.5	862.713	1341.5	1027.07	4	907.5	841.045	1762.5	1114.07	4	618	662.397	1789	1021.54
rpoB-atpA_7500	-	gatattttatctgtcttgtccggaaaatggatatcccctgaaaatatttt	17890	50	32	yes	4	121	230.926	0	0	4	117.5	254.19	0	0	4	114	233.767	0	0	4	907	882.662	1569.5	1201.63	4	877	812.779	1753.5	1108.39	4	698.5	748.68	2117	1208.84
rpoB-atpA_7530	-	atatcccctgaaaatattttgagttcaatcctttttttttttttctctac	17920	50	26	yes	4	6096	11634.1	13188.5	13886.2	4	3329	7201.68	7857	7671.49	4	2144	4396.46	5627.5	5012.45	4	1030	1002.36	1564.5	1197.81	4	1069	990.719	2024	1279.37	4	979.5	1049.87	2175	1241.96
rpoB-atpA_7560	-	ctttttttttttttctctactcggatcaacccgccgacttggcttcttat	17950	50	40	yes	4	2919	5570.85	6413	6752.26	4	2586	5594.34	5968	5827.09	4	3284.5	6735.15	8297	7390.2	4	8602	8371.18	10960	8391.16	4	8389	7774.69	12812	8098.46	4	10221	10955.3	13801.5	7880.85
rpoB-atpA_7590	-	ccgccgacttggcttcttatatttaaagtgagtcgtgtatccactccaat	17980	50	44	yes	4	254.5	485.708	0	0	4	255	551.646	0	0	4	260.5	534.178	486.5	433.329	4	2386	2321.98	2986.5	2286.51	4	2119	1963.83	3737	2362.15	4	1598	1712.8	4120	2352.58
rpoB-atpA_7620	-	agtcgtgtatccactccaatgatactatagttctgtaccattatggcaga	18010	50	40	yes	4	0	0	0	0	4	0	0	0	0	4	0	0	0	0	4	795	773.668	1044.5	799.686	4	633.5	587.11	1230	777.482	4	572.5	613.628	1693.5	967.012
rpoB-atpA_7650	-	ttctgtaccattatggcagaggattcgggtaaaatatgcacttcctcagg	18040	50	44	yes	4	526	1003.86	946	996.045	4	499	1079.49	1028.5	1004.22	4	502	1029.39	1431.5	1275.05	4	792.5	771.235	1622	1241.83	4	880	815.559	2298	1452.56	4	622.5	667.22	2123.5	1212.55
rpoB-atpA_7680	-	aaaatatgcacttcctcaggaatgaaaaaaaagcgatctactttcatttc	18070	50	32	yes	4	109	208.024	0	0	4	130	281.231	0	0	4	140	287.082	117.5	104.658	4	778.5	757.611	1568.5	1200.87	4	832	771.074	1869.5	1181.71	4	483.5	518.234	1860	1062.09
rpoB-atpA_7710	-	aagcgatctactttcatttcgtattttgtcttaattttttggactcctcg	18100	50	34	yes	4	425.5	812.058	382.5	402.735	4	534.5	1156.29	862.5	842.136	4	449	920.714	987.5	879.573	4	1314.5	1279.23	2229.5	1706.94	4	1227	1137.15	2670	1687.7	4	1011.5	1084.17	2713	1549.16
rpoB-atpA_7740	-	ttaattttttggactcctcgatactcaatcatatcctctttttggatgat	18130	50	32	yes	4	229.5	437.996	0	0	4	261.5	565.707	0	0	4	302	619.277	550	489.889	4	1540.5	1499.16	2267	1735.65	4	1420	1316.02	2954	1867.22	4	882	945.362	3091	1765
rpoB-atpA_7770	-	atatcctctttttggatgattgaatccgcctttagagtcccatatttaag	18160	50	36	yes	4	291.5	556.322	140	147.406	4	263.5	570.034	195.5	190.884	4	278.5	571.088	665.5	592.766	4	1274	1239.81	2937.5	2249	4	1079.5	1000.45	3199	2022.09	4	878.5	941.611	3611	2061.93
rpoB-atpA_7800	-	tttagagtcccatatttaagaattccggaactctttcttcggtatctagg	18190	50	38	yes	4	206	393.147	0	0	4	184	398.05	0	0	4	171	350.65	271	241.382	4	705.5	686.569	1343.5	1028.61	4	642.5	595.451	1661.5	1050.23	4	485.5	520.378	1590	907.912
rpoB-atpA_7830	-	ctctttcttcggtatctaggatcatcaaaaaaagcaaaaatactatttct	18220	50	30	yes	4	0	0	0	0	4	0	0	0	0	4	0	0	0	0	4	565.5	550.326	1141.5	873.951	4	572.5	530.577	1290	815.408	4	352	377.287	1227.5	700.92
rpoB-atpA_7860	-	aaagcaaaaatactatttctacggaaaataccatttatgggtatttcaac	18250	50	28	yes	4	0	0	0	0	4	0	0	0	0	4	0	0	0	0	4	102.5	99.7496	374	286.341	4	0	0	289	182.677	4	0	0	336	191.861
rpoB-atpA_7890	-	ccatttatgggtatttcaaccgagatacctgactgcggtatgaattcttt	18280	50	40	yes	4	0	0	0	0	4	0	0	0	0	4	0	0	0	0	4	549	534.269	1310	1002.96	4	521.5	483.311	1435	907.062	4	391	419.089	1511.5	863.088
rpoB-atpA_7920	-	gactgcggtatgaattctttctcttgctcttgaatcgattggaatggaat	18310	50	40	yes	4	123.5	235.697	0	0	4	0	0	0	0	4	127.5	261.45	0	0	4	560	544.974	955.5	731.546	4	448	415.194	895	565.729	4	517	554.141	1305.5	745.459
rpoB-atpA_7950	-	tgaatcgattggaatggaatgagaaatctatttcttcgtctttttgctaa	18340	50	32	yes	4	115.5	220.429	0	0	4	173	374.254	0	0	4	171	350.65	143	127.371	4	430	418.462	756	578.806	4	543.5	503.7	1058	668.761	4	399.5	428.2	978.5	558.737
rpoB-atpA_7980	-	tttcttcgtctttttgctaataaatccgagttctcatgaaaaatagcaga	18370	50	32	yes	4	132	251.919	0	0	4	120.5	260.68	0	0	4	120	246.07	0	0	4	392.5	381.968	1022	782.46	4	422.5	391.561	1092	690.252	4	291	311.905	1207.5	689.499
rpoB-atpA_8010	-	ttctcatgaaaaatagcagaatatattaaattataatgactagtacctaa	18400	50	22	yes	4	0	0	0	0	4	0	0	0	0	4	0	0	0	0	4	0	0	196.5	150.444	4	0	0	117.5	74.2717	4	0	0	108.5	61.955
rpoB-atpA_8040	-	ttataatgactagtacctaagtttccattcaattctgaataatcgtaaat	18430	50	26	yes	4	0	0	0	0	4	0	0	0	0	4	0	0	0	0	4	691.5	672.945	1346	1030.52	4	749.5	694.615	1499.5	947.833	4	439.5	471.073	1647	940.46
rpoB-atpA_8070	-	aattctgaataatcgtaaatccctaatttttttggatcggcaaaatcgga	18460	50	32	yes	4	0	0	0	0	4	0	0	0	0	4	0	0	0	0	4	254.5	247.671	706	540.525	4	236.5	219.181	684	432.356	4	174	186.5	722.5	412.558
rpoB-atpA_8100	-	tttggatcggcaaaatcggaactaaaaaatttttggctcacttgatcatt	18490	50	34	yes	4	0	0	0	0	4	0	0	0	0	4	0	0	0	0	4	246	239.399	575.5	440.612	4	208.5	193.232	623.5	394.114	4	148.5	159.168	574.5	328.048
rpoB-atpA_8130	-	ttttggctcacttgatcattattcactgagaggctagaaatagattttct	18520	50	34	yes	4	0	0	0	0	4	0	0	0	0	4	0	0	0	0	4	230	223.828	537.5	411.519	4	255	236.327	568.5	359.348	4	162.5	174.174	602	343.75
rpoB-atpA_8160	-	aggctagaaatagattttctttcggcggaaagaaagggtatattcatttg	18550	50	36	yes	4	0	0	0	0	4	0	0	0	0	4	0	0	0	0	4	110.5	107.535	293.5	224.708	4	122	113.066	267	168.77	4	0	0	296.5	169.306
rpoB-atpA_8190	-	agaaagggtatattcatttgatcttgatctttatggatcgaaaaacgaat	18580	50	30	yes	4	0	0	0	0	4	0	0	0	0	4	0	0	0	0	4	103	100.236	304.5	233.13	4	100.5	93.1405	232	146.647	4	0	0	265.5	151.604
rpoB-atpA_8220	-	ttatggatcgaaaaacgaattagactagatccacatgaacctccggataa	18610	50	38	yes	4	0	0	0	0	4	0	0	0	0	4	0	0	0	0	4	1541.5	1500.14	2537.5	1942.75	4	1501.5	1391.55	3377	2134.6	4	906	971.086	3264.5	1864.08
rpoB-atpA_8250	-	ccacatgaacctccggataatatccataaatgacttgtttttggtaagag	18640	50	38	yes	4	0	0	0	0	4	0	0	0	0	4	0	0	0	0	4	334.5	325.524	785.5	601.392	4	332	307.688	873.5	552.139	4	285	305.474	1045	596.71
rpoB-atpA_8280	-	tgacttgtttttggtaagaggtggacattactatatgtaaattcgggtgc	18670	50	38	yes	4	131	250.011	0	0	4	0	0	0	0	4	0	0	0	0	4	187.5	182.469	477.5	365.582	4	153	141.796	517.5	327.111	4	145.5	155.953	585.5	334.329
rpoB-atpA_8310	-	ctatatgtaaattcgggtgcatgggacacatcagtactccagtgcatttc	18700	50	44	yes	4	0	0	0	0	4	0	0	0	0	4	0	0	0	0	4	810.5	788.752	1752.5	1341.74	4	727.5	674.226	2013.5	1272.73	4	570.5	611.484	1797.5	1026.4
rpoB-atpA_8340	-	tcagtactccagtgcatttcgccctctgagtcagaataaatatattttct	18730	50	38	yes	4	1131.5	2159.44	2423.5	2551.71	4	1285.5	2780.94	3352.5	3273.34	4	1296	2657.56	3916.5	3488.45	4	2252	2191.57	3967	3037.2	4	2252	2087.09	4968	3140.27	4	1911.5	2048.82	5320	3037.79
rpoB-atpA_8370	-	tcagaataaatatattttctaaccctctctttaaaatgaaaagtgtatgt	18760	50	24	yes	4	123.5	235.697	0	0	4	151.5	327.742	0	0	4	171	350.65	127.5	113.565	4	515	501.181	946	724.273	4	560.5	519.455	1093	690.884	4	511.5	548.246	1107	632.112
rpoB-atpA_8400	-	ttaaaatgaaaagtgtatgttccctcgcgaatctcagcaatcacttgttc	18790	50	38	yes	4	317	604.988	160.5	168.991	4	277.5	600.32	142	138.647	4	283.5	581.341	593	528.189	4	2572	2502.99	3574	2736.31	4	2289.5	2121.84	4207.5	2659.56	4	1543	1653.85	4310.5	2461.36
rpoB-atpA_8430	-	atctcagcaatcacttgttctgattccacatattgatcattttgaactaa	18820	50	32	yes	4	0	0	0	0	4	118.5	256.353	0	0	4	127.5	261.45	0	0	4	891.5	867.578	1603	1227.28	4	918	850.776	1839.5	1162.75	4	608.5	652.214	2039	1164.3
rpoB-atpA_8460	-	tattgatcattttgaactaaaagaaaactttttggtggaatagtcacgct	18850	50	30	yes	4	0	0	0	0	4	0	0	0	0	4	0	0	0	0	4	304.5	296.329	704	538.994	4	336	311.395	818	517.057	4	205.5	220.263	749	427.689
rpoB-atpA_8490	-	tttggtggaatagtcacgctatgtataatatcttcgctctcaataattac	18880	50	34	yes	4	159.5	304.402	0	0	4	163.5	353.702	0	0	4	157	321.942	158	140.732	4	1279	1244.68	1787.5	1368.54	4	1334.5	1236.78	2391	1511.35	4	878	941.075	2137	1220.26
rpoB-atpA_8520	-	tcttcgctctcaataattacagacaagtctatataacatagaaaggcagg	18910	50	36	yes	4	0	0	0	0	4	0	0	0	0	4	0	0	0	0	4	160.5	156.193	508.5	389.316	4	131	121.407	447.5	282.864	4	125	133.98	646	368.875
rpoB-atpA_8550	-	atataacatagaaaggcaggatgcccgtgacgtgtacgtgtaggatgaac	18940	50	46	yes	4	0	0	0	0	4	0	0	0	0	4	0	0	0	0	4	698.5	679.757	983.5	752.984	4	617.5	572.281	1153.5	729.126	4	424	454.46	1315.5	751.169
rpoB-atpA_8580	-	cgtgtacgtgtaggatgaaccaaatcctcattgaatttgatttttccatt	18970	50	36	yes	4	0	0	0	0	4	0	0	0	0	4	0	0	0	0	4	719	699.707	1342	1027.46	4	790.5	732.613	1607	1015.78	4	561	601.302	1436	819.976
rpoB-atpA_8610	-	ttgaatttgatttttccattataaggggctcgtacatgttcggcagtacc	19000	50	40	yes	4	0	0	0	0	4	0	0	0	0	4	0	0	0	0	4	1003.5	976.573	1531	1172.16	4	961	890.627	1822.5	1152	4	595	637.744	1685	962.159
rpoB-atpA_8640	-	cgtacatgttcggcagtacctcctgtaaatactccgccggtatgaaaagt	19030	50	48	yes	4	250	477.12	0	0	4	210	454.296	0	0	4	209	428.573	558.5	497.46	4	1527.5	1486.51	2512	1923.23	4	1109.5	1028.25	2651.5	1676.01	4	1044.5	1119.54	3210.5	1833.24
rpoB-atpA_8670	-	actccgccggtatgaaaagttcttaatgttagttgagtccccggttcgcc	19060	50	50	yes	4	4844.5	9245.63	12468	13127.6	4	4653.5	10067	12809	12506.6	4	4279	8774.46	12778.5	11381.9	4	7470.5	7270.04	12077.5	9246.73	4	5794.5	5370.18	15897	10048.5	4	5836	6255.25	16215.5	9259.28
rpoB-atpA_8700	-	agttgagtccccggttcgccgatcgattgacccgcgataatacctacagc	19090	50	56	yes	4	1624	3099.37	3774.5	3974.18	4	1955.5	4230.37	4985.5	4867.79	4	1692.5	3470.62	4502.5	4010.41	4	2809.5	2734.11	4830	3697.93	4	2553.5	2366.51	6722.5	4249.29	4	1951	2091.16	6341.5	3621.09
rpoB-atpA_8730	-	cccgcgataatacctacagcttcccccaattcaacgaggtcaccatgagt	19120	50	52	yes	4	3028.5	5779.83	8571	9024.42	4	3535.5	7648.41	11036	10775.4	4	3520	7218.07	12320.5	10974	4	3739.5	3639.16	6025	4612.84	4	2856.5	2647.32	7217	4561.86	4	3344.5	3584.77	9953	5683.3
rpoB-atpA_8760	-	tcaacgaggtcaccatgagtgggactccgaccataacataatcgacagat	19150	50	48	yes	4	0	0	0	0	4	0	0	0	0	4	0	0	0	0	4	938.5	913.317	1579	1208.91	4	907	840.582	1954.5	1235.44	4	830	889.626	1855.5	1059.52
rpoB-atpA_8790	-	ccataacataatcgacagatccaagatgtactccgacaagtaaagggagt	19180	50	42	yes	4	0	0	0	0	4	0	0	0	0	4	0	0	0	0	4	207	201.446	506.5	387.785	4	243.5	225.669	568.5	359.348	4	337.5	361.746	786.5	449.102
rpoB-atpA_8820	-	ctccgacaagtaaagggagttcgaatggatattgattgtgttccaaaggt	19210	50	42	yes	4	0	0	0	0	4	0	0	0	0	4	0	0	0	0	4	246	239.399	414.5	317.348	4	238.5	221.035	451	285.077	4	215.5	230.981	489	279.226
rpoB-atpA_8850	-	attgattgtgttccaaaggttattaatcgattgacaagtccaatcccaag	19240	50	36	yes	4	196	374.062	0	0	4	182	393.724	0	0	4	150.5	308.613	103.5	92.1882	4	1033	1005.28	1629.5	1247.57	4	1053.5	976.354	2142.5	1354.27	4	852.5	913.743	2085.5	1190.85
rpoB-atpA_8880	-	ttgacaagtccaatcccaagatcttgatttcgaaaggcgacacatcggga	19270	50	46	yes	4	0	0	0	0	4	0	0	0	0	4	0	0	0	0	4	454.5	442.304	1361	1042	4	446	413.34	1625	1027.16	4	403.5	432.487	1622	926.185
rpoB-atpA_8910	-	cgaaaggcgacacatcgggaacctatatatatatcgtctgctaagacacg	19300	50	46	yes	4	0	0	0	0	4	0	0	0	0	4	0	0	0	0	4	570	554.705	974	745.71	4	482.5	447.167	1079	682.035	4	423	453.388	1135.5	648.386
rpoB-atpA_8940	-	atatcgtctgctaagacacgaccaattaatgtttggataaaaattctttc	19330	50	32	yes	4	0	0	0	0	4	0	0	0	0	4	0	0	0	0	4	524.5	510.426	1025	784.757	4	506.5	469.41	1111	702.262	4	451.5	483.935	1563	892.495
rpoB-atpA_8970	-	gtttggataaaaattctttctgacatcatccgatttttatttcgaggact	19360	50	32	yes	4	0	0	0	0	4	0	0	0	0	4	0	0	0	0	4	807.5	785.832	1417	1084.88	4	652	604.255	1663	1051.18	4	491.5	526.809	1680	959.303
rpoB-atpA_9000	-	cgatttttatttcgaggactcaccgaaatccctcggatagtgccacaatc	19390	50	46	yes	4	106.5	203.253	0	0	4	0	0	0	0	4	0	0	0	0	4	1352	1315.72	2309	1767.81	4	1042	965.696	2681.5	1694.97	4	751	804.951	2690.5	1536.31
rpoB-atpA_9030	-	cctcggatagtgccacaatctgttctacgtacaacaatatgttgaactac	19420	50	42	yes	4	0	0	0	0	4	0	0	0	0	4	0	0	0	0	4	480.5	467.607	962	736.523	4	426	394.805	957.5	605.235	4	341	365.497	1048.5	598.708
rpoB-atpA_9060	-	acaacaatatgttgaactacttcaacaagtcgacgcgtaagatatccagc	19450	50	40	yes	4	0	0	0	0	4	0	0	0	0	4	0	0	0	0	4	363	353.26	1036.5	793.561	4	332	307.688	1179.5	745.561	4	202	216.511	1075	613.84
rpoB-atpA_9090	-	cgacgcgtaagatatccagcatctgatgtgcgtacagcagtatctacaac	19480	50	48	yes	4	0	0	0	0	4	0	0	0	0	4	0	0	0	0	4	848	825.246	1643.5	1258.29	4	758.5	702.956	1867.5	1180.45	4	381.5	408.907	1764.5	1007.55
rpoB-atpA_9120	-	cgtacagcagtatctacaactcctttacgggctccatagcaagaaataat	19510	50	42	yes	4	337	643.158	301	316.923	4	279	603.565	251.5	245.562	4	311	637.733	697.5	621.268	4	1783	1735.16	2758	2111.57	4	1704.5	1579.68	3510	2218.67	4	1288	1380.53	3870	2209.82
rpoB-atpA_9150	-	gctccatagcaagaaataatatattctgttaaagacagtccttcgcgtaa	19540	50	36	yes	4	143	272.913	0	0	4	106.5	230.393	0	0	4	112	229.666	0	0	4	770	749.339	1573	1204.31	4	750.5	695.542	1848.5	1168.44	4	528	565.931	1929	1101.49
rpoB-atpA_9180	-	aaagacagtccttcgcgtaaattgctttgaataggtaaatcaatcatttg	19570	50	34	yes	4	127	242.377	0	0	4	106.5	230.393	0	0	4	121	248.121	0	0	4	463	450.576	975.5	746.859	4	512	474.507	1100.5	695.625	4	376	403.011	1334	761.733
rpoB-atpA_9210	-	ataggtaaatcaatcatttgtccttggggatccgacattaatcctctcat	19600	50	38	yes	4	274	522.923	0	0	4	243.5	526.768	0	0	4	285.5	585.443	539	480.091	4	1042	1014.04	1749.5	1339.45	4	958	887.847	1990.5	1258.19	4	803.5	861.223	2344.5	1338.74
rpoB-atpA_9240	-	tccgacattaatcctctcatacctactaattgatgtacttgagatgcatt	19630	50	36	yes	4	185.5	354.023	0	0	4	177	382.907	0	0	4	233	477.787	387	344.704	4	739.5	719.657	1222	935.583	4	693.5	642.716	1522	962.055	4	672.5	720.812	2046	1168.29
rpoB-atpA_9270	-	tgatgtacttgagatgcatttcccctagctcccgaaaaagacatcatatg	19660	50	42	yes	4	1032.5	1970.51	2207	2323.75	4	1064.5	2302.85	3002	2931.12	4	1113	2282.3	3601	3207.44	4	3304	3215.34	4482	3431.49	4	3088.5	2862.33	5985	3783.11	4	2368.5	2538.65	6776.5	3869.48
rpoB-atpA_9300	-	cccgaaaaagacatcatatggactggattgaaggggtccgtcatcctaaa	19690	50	46	yes	4	288.5	550.596	0	0	4	246	532.176	0	0	4	201.5	413.193	231	205.753	4	927.5	902.612	1441	1103.25	4	833.5	772.464	1617.5	1022.42	4	584.5	626.49	1557.5	889.354
rpoB-atpA_9330	-	aaggggtccgtcatcctaaaattaggattcatttcttgtcgcaaatattc	19720	50	38	yes	4	188.5	359.748	0	0	4	160.5	347.212	0	0	4	182	373.207	232	206.644	4	854.5	831.571	1433	1097.13	4	775.5	718.711	1616.5	1021.79	4	718	769.58	1884.5	1076.08
rpoB-atpA_9360	-	atttcttgtcgcaaatattcacttgtagcataccatatctcaatagattg	19750	50	32	yes	4	0	0	0	0	4	0	0	0	0	4	0	0	0	0	4	720.5	701.167	1287	985.348	4	900.5	834.558	1595	1008.2	4	563	603.445	1755.5	1002.41
rpoB-atpA_9390	-	taccatatctcaatagattggcgtaatttttctaccgcatgtacattccc	19780	50	38	yes	4	260.5	497.159	0	0	4	300	648.995	385.5	376.398	4	188	385.51	442.5	394.138	4	1913.5	1862.16	2914	2231.01	4	1664.5	1542.61	3528.5	2230.36	4	1022	1095.42	3580	2044.23
rpoB-atpA_9420	-	tctaccgcatgtacattcccataatgatggtgtttttccaaaatccaact	19810	50	38	yes	4	123	234.743	0	0	4	124	268.251	0	0	4	129	264.526	0	0	4	1901	1849.99	2367.5	1812.6	4	1669	1546.78	3033.5	1917.47	4	1100	1179.02	3410.5	1947.44
rpoB-atpA_9450	-	tgtttttccaaaatccaactttgttgttcagcatcttggacaagccagcc	19840	50	42	yes	4	180.5	344.481	0	0	4	199	430.5	0	0	4	183.5	376.283	375.5	334.461	4	1472	1432.5	2790	2136.07	4	1365	1265.04	3246.5	2052.11	4	893	957.152	3437.5	1962.86
rpoB-atpA_9480	-	gcatcttggacaagccagcccttagaaggtatcgttaaaagatcatcaat	19870	50	42	yes	4	0	0	0	0	4	0	0	0	0	4	0	0	0	0	4	841.5	818.92	1348	1032.05	4	780	722.882	1532.5	968.692	4	560	600.23	1850	1056.38
rpoB-atpA_9510	-	atcgttaaaagatcatcaattcctaatgaaatggatgtagcagtggcttg	19900	50	36	yes	4	0	0	0	0	4	0	0	0	0	4	0	0	0	0	4	136.5	132.837	349.5	267.583	4	107	99.1645	288	182.045	4	0	0	288	164.452
rpoB-atpA_9540	-	atggatgtagcagtggcttgctggaaacccagagtctttacttgatctag	19930	50	46	yes	4	0	0	0	0	4	0	0	0	0	4	0	0	0	0	4	577	561.517	1262.5	966.591	4	526.5	487.945	1288.5	814.46	4	369.5	396.045	1495.5	853.951
rpoB-atpA_9570	-	agagtctttacttgatctaggatgtgtgatgtatatgccatcccgaagtg	19960	50	42	yes	4	122.5	233.789	0	0	4	127	274.741	0	0	4	0	0	0	0	4	503	489.503	1013	775.569	4	550	509.724	1268	801.502	4	401.5	430.343	1410.5	805.415
rpoB-atpA_9600	-	gtatatgccatcccgaagtgatctattaatcggctaataagtcgtttaat	19990	50	36	yes	4	0	0	0	0	4	0	0	0	0	4	0	0	0	0	4	635	617.961	1172.5	897.685	4	588	544.942	1223	773.057	4	432.5	463.57	1593.5	909.911
rpoB-atpA_9630	-	cggctaataagtcgtttaatagcagttccatctatcactttattgtgaaa	20020	50	34	yes	4	0	0	0	0	4	0	0	0	0	4	0	0	0	0	4	875.5	852.008	1586.5	1214.65	4	932	863.751	2023.5	1279.05	4	677	725.635	2037	1163.16
rpoB-atpA_9660	-	tctatcactttattgtgaaataccagattggcccgttccgccataagtac	20050	50	42	yes	4	3192.5	6092.82	9025	9502.44	4	3336.5	7217.91	10155.5	9915.72	4	3303	6773.09	11127.5	9911.34	4	7645.5	7440.35	16747	12821.8	4	6724	6231.61	20434	12916.3	4	7160.5	7674.9	17690	10101.2
rpoB-atpA_9690	-	gcccgttccgccataagtacctccatattctgctgaatgggattcgacaa	20080	50	50	no	4	1323.5	#N/A	2440	#N/A	4	1538.5	#N/A	3493.5	#N/A	4	1668.5	#N/A	4214.5	#N/A	4	1983	#N/A	3843.5	#N/A	4	1794.5	#N/A	4634.5	#N/A	4	2054	#N/A	6050.5	#N/A
rpoB-atpA_9720	-	tgctgaatgggattcgacaatgagtttgagtcaatgattgcaaaacttcc	20110	50	40	no	4	145.5	#N/A	0	#N/A	4	115.5	#N/A	0	#N/A	4	109	#N/A	0	#N/A	4	501.5	#N/A	1177	#N/A	4	512	#N/A	1185.5	#N/A	4	230.5	#N/A	1181	#N/A
rpoB-atpA_9750	-	tcaatgattgcaaaacttccttttctcgatcttgatttgcgtagaatttt	20140	50	32	no	4	411.5	#N/A	125.5	#N/A	4	439	#N/A	556.5	#N/A	4	519	#N/A	1056	#N/A	4	808	#N/A	1971	#N/A	4	1035	#N/A	2303.5	#N/A	4	666.5	#N/A	2601	#N/A
rpoB-atpA_9780	-	cttgatttgcgtagaattttaggtcaggaactatggtccgatttgaatcg	20170	50	40	no	4	0	#N/A	0	#N/A	4	0	#N/A	0	#N/A	4	0	#N/A	0	#N/A	4	146	#N/A	417.5	#N/A	4	151.5	#N/A	469	#N/A	4	102.5	#N/A	552.5	#N/A
rpoB-atpA_9810	-	ctatggtccgatttgaatcggagaggtccgaattcacacgggtgtcctag	20200	50	52	no	4	2507.5	#N/A	4907	#N/A	4	2412	#N/A	4974.5	#N/A	4	2239.5	#N/A	5020	#N/A	4	873.5	#N/A	2222.5	#N/A	4	1026	#N/A	3542	#N/A	4	726.5	#N/A	2489.5	#N/A
rpoB-atpA_9840	-	aattcacacgggtgtcctagaattccttttttttaatagcatattattag	20230	50	30	no	4	182.5	#N/A	0	#N/A	4	143	#N/A	0	#N/A	4	142	#N/A	0	#N/A	4	430	#N/A	1013	#N/A	4	442.5	#N/A	1019.5	#N/A	4	257	#N/A	1055.5	#N/A
rpoB-atpA_9870	-	ttttaatagcatattattaggtatcatatgaacaggcttgagaaaaacct	20260	50	28	yes	4	116	221.384	0	0	4	0	0	0	0	3	0	0	0	0	4	274	266.648	698.5	534.783	4	301	278.958	740	467.753	4	171.5	183.82	755	431.116
rpoB-atpA_9900	-	aacaggcttgagaaaaaccttgtatagcttcctcgatttctcgataaaaa	20290	50	36	yes	4	596.5	1138.41	840.5	884.964	4	554	1198.48	1193	1164.83	4	579	1187.29	1402.5	1249.22	4	1336.5	1300.64	3088	2364.22	4	1386.5	1284.97	3619.5	2287.88	4	827.5	886.947	3487.5	1991.41
rpoB-atpA_9930	-	cctcgatttctcgataaaaagaaatatgaccaactgtggttcgaatatat	20320	50	34	yes	4	0	0	0	0	4	0	0	0	0	4	0	0	0	0	4	363.5	353.746	1070.5	819.592	4	294	272.471	1059.5	669.709	4	214.5	229.909	1174.5	670.656
rpoB-atpA_9960	-	caactgtggttcgaatatatatacaaaaattttctttttttacacttctt	20350	50	24	yes	4	172.5	329.213	0	0	4	154.5	334.232	0	0	4	143	293.234	0	0	4	489	475.879	1200	918.74	4	535	495.823	1376.5	870.085	4	372	398.724	1434	818.834
rpoB-atpA_9990	-	tttctttttttacacttcttactattagatagtgtgcataaatctcatga	20380	50	26	yes	4	137	261.462	0	0	4	116	250.945	0	0	4	113	231.716	0	0	4	485.5	472.473	1164	891.177	4	532.5	493.506	1318	833.107	4	327	350.491	1393	795.422
rpoB-atpA_10020	-	agtgtgcataaatctcatgatagttaccaaaagattcatagtgaacttcg	20410	50	34	yes	4	0	0	0	0	4	0	0	0	0	4	0	0	0	0	4	314	305.574	983	752.601	4	286.5	265.52	955.5	603.971	4	225.5	241.7	1113	635.539
rpoB-atpA_10050	-	aagattcatagtgaacttcgataggaacttctcttgaagcaataacgcgt	20440	50	38	yes	4	0	0	0	0	4	0	0	0	0	4	0	0	0	0	4	531	516.752	1281	980.755	4	520	481.921	1631	1030.95	4	311	333.342	1740	993.564
rpoB-atpA_10080	-	ctcttgaagcaataacgcgttgatctaattgccaccgaagccacaaagga	20470	50	46	yes	4	167	318.716	0	0	4	161	348.294	0	0	4	159	326.043	374	333.124	4	987.5	961.002	2538	1943.13	4	911.5	844.752	3166	2001.23	4	668.5	716.524	3413.5	1949.16
rpoB-atpA_10110	-	gccaccgaagccacaaaggactatctaaattgatttttttctgtcgataa	20500	50	38	yes	4	168.5	321.579	0	0	4	142	307.191	0	0	4	154	315.79	134	119.355	4	575.5	560.058	1148.5	879.31	4	570.5	528.723	1418.5	896.633	4	520.5	557.892	1688	963.872
rpoB-atpA_10140	-	tgatttttttctgtcgataagctccaattgcatcataggaattgcaaaaa	20530	50	32	yes	4	103	196.573	0	0	4	0	0	0	0	4	0	0	0	0	4	781	760.043	1301	996.067	4	684.5	634.375	1325.5	837.848	4	575.5	616.843	1664	950.167
rpoB-atpA_10170	-	catcataggaattgcaaaaaaagggttctttcgtatacttatagtttgtt	20560	50	30	yes	4	198.5	378.833	0	0	4	181	391.56	0	0	4	173	354.752	0	0	4	659.5	641.804	1605	1228.81	4	761	705.273	1889	1194.04	4	594	636.672	2153.5	1229.68
rpoB-atpA_10200	-	tcgtatacttatagtttgtttcgtaaattctttcattttgatagtttttt	20590	50	22	yes	4	193.5	369.291	0	0	4	174.5	377.499	0	0	4	189	387.561	0	0	4	440	428.193	622.5	476.596	4	553.5	512.968	737	465.857	4	504	540.207	796.5	454.813
rpoB-atpA_10230	-	tttcattttgatagttttttcgattacatggattatatctgtttgcacaa	20620	50	26	yes	4	227	433.225	0	0	4	200	432.663	0	0	4	186	381.409	0	0	4	438.5	426.734	994.5	761.406	4	560.5	519.455	1049	663.072	4	368.5	394.973	1031	588.715
rpoB-atpA_10260	-	gattatatctgtttgcacaaatacctcgacgagtgccgctcgttaataca	20650	50	42	yes	4	235.5	449.447	0	0	4	205.5	444.562	129.5	126.442	4	177	362.954	342.5	305.067	4	1319	1283.61	2935.5	2247.47	4	1149	1064.86	3332.5	2106.47	4	685	734.21	3433.5	1960.58
rpoB-atpA_10290	-	gagtgccgctcgttaatacatagagtccaataagcatatcttgagtcggt	20680	50	44	yes	4	103	196.573	0	0	4	0	0	0	0	4	0	0	0	0	4	542	527.457	1183	905.724	4	494.5	458.288	1171	740.188	4	448.5	480.72	1518	866.799
rpoB-atpA_10320	-	taagcatatcttgagtcggtaccgaaatgggatctccaatagctggagat	20710	50	44	yes	4	0	0	0	0	4	0	0	0	0	4	0	0	0	0	4	237.5	231.127	643	492.291	4	239.5	221.962	780.5	493.353	4	166.5	178.461	853	487.075
rpoB-atpA_10350	-	gatctccaatagctggagataagagattcatatgagaaaacataagtaaa	20740	50	32	yes	4	0	0	0	0	4	0	0	0	0	4	0	0	0	0	4	0	0	292.5	223.943	4	0	0	181	114.41	4	0	0	259.5	148.178
rpoB-atpA_10380	-	tatgagaaaacataagtaaacgagcctctgcttgagcctctaaagataaa	20770	50	36	yes	4	185.5	354.023	0	0	4	174	376.417	0	0	4	173.5	355.777	239.5	213.324	4	889	865.145	1702.5	1303.46	4	677	627.424	1727.5	1091.95	4	514.5	551.461	2145	1224.82
rpoB-atpA_10410	-	cttgagcctctaaagataaaggcacatgaacagccatttgatccccatca	20800	50	44	yes	4	869	1658.47	1534	1615.15	4	826	1786.9	1580.5	1543.18	4	773	1585.1	1953	1739.55	4	2914.5	2836.3	5190	3973.55	4	2543	2356.78	6144.5	3883.93	4	1766.5	1893.4	5906.5	3372.69
rpoB-atpA_10440	-	cagccatttgatccccatcaaagtctgcattgaaccccttacaaactaat	20830	50	42	yes	4	732	1397.01	1326	1396.15	4	787.5	1703.61	1841	1797.53	4	827	1695.84	2375.5	2115.87	4	4431	4312.1	6677.5	5112.4	4	3971.5	3680.67	8686.5	5490.73	4	3058.5	3278.22	9382.5	5357.54
rpoB-atpA_10470	-	tgaaccccttacaaactaatggatgtaaacaaatagtgcgtccttccact	20860	50	40	yes	4	16946.5	32342	43241	45528.5	4	13876	30018.2	42953	41938.8	4	12933.5	26521.3	44806.5	39909.5	4	11019.5	10723.8	15251	11676.4	4	8546	7920.19	19247	12166	4	5998.5	6429.43	17643	10074.4
rpoB-atpA_10500	-	aaatagtgcgtccttccactaaaataggttggaatgactgtatgcctaat	20890	50	38	yes	4	1093	2085.97	2566.5	2702.27	4	1012	2189.28	2721	2656.75	4	1088	2231.04	4067.5	3622.95	4	1177.5	1145.9	2187.5	1674.79	4	1036	960.135	2561	1618.81	4	797.5	854.792	3312.5	1891.48
rpoB-atpA_10530	-	ggaatgactgtatgcctaatctatgtagggtaggtgctctattcagtaat	20920	50	40	yes	4	145	276.73	0	0	4	0	0	0	0	4	0	0	0	0	4	1106.5	1076.81	2653.5	2031.56	4	1083	1003.69	2971.5	1878.28	4	730.5	782.978	3408.5	1946.3
rpoB-atpA_10560	-	taggtgctctattcagtaatacgggatgcccctgcatgacttcttgaagg	20950	50	48	yes	4	316	603.08	242	254.802	4	297.5	643.587	284	277.295	4	317	650.036	751.5	669.366	4	1194.5	1162.45	2479	1897.96	4	1114.5	1032.89	2974.5	1880.18	4	871	933.572	3624	2069.35
rpoB-atpA_10590	-	cctgcatgacttcttgaaggatttcccagacaatcggctttttttcacga	20980	50	44	yes	4	212.5	405.552	0	0	4	207	447.807	0	0	4	193.5	396.789	297.5	264.985	4	2092.5	2036.35	3318.5	2540.7	4	1925.5	1784.5	3725.5	2354.89	4	1231	1319.43	3866	2207.54
rpoB-atpA_10620	-	caatcggctttttttcacgaatttgactcttagcaactcctatgttcgaa	21010	50	38	yes	4	259.5	495.25	0	0	4	248	536.502	0	0	4	273.5	560.836	579	515.719	4	1612.5	1569.23	2416	1849.73	4	1557.5	1443.45	3196.5	2020.51	4	1145.5	1227.79	3357.5	1917.18
rpoB-atpA_10650	-	tagcaactcctatgttcgaagccaggtgttgtctaattaaaccacgaatt	21040	50	40	yes	4	177.5	338.755	0	0	4	134.5	290.966	0	0	4	135.5	277.855	0	0	4	1281.5	1247.11	2445	1871.93	4	1299.5	1204.34	2753.5	1740.49	4	866	928.213	3032.5	1731.6
rpoB-atpA_10680	-	gtctaattaaaccacgaattacaaatgtctggaagagctctattgctatt	21070	50	34	yes	4	0	0	0	0	4	0	0	0	0	4	0	0	0	0	4	224.5	218.476	629.5	481.956	4	185.5	171.916	573	362.193	4	157	168.279	608	347.176
rpoB-atpA_10710	-	ggaagagctctattgctatttcgcgaggcaatccacagcgatgtaatgaa	21100	50	46	yes	4	0	0	0	0	4	0	0	0	0	4	0	0	0	0	4	774	753.231	1485.5	1137.32	4	804.5	745.588	2012.5	1272.1	4	567.5	608.269	2221.5	1268.51
rpoB-atpA_10740	-	atccacagcgatgtaatgaaagtgaaggtccaacgacaatcaccgagcgc	21130	50	50	yes	4	156.5	298.677	0	0	4	116.5	252.026	0	0	4	114	233.767	142	126.48	4	642.5	625.26	1593	1219.63	4	535	495.823	1895	1197.83	4	385	412.658	1780.5	1016.69
rpoB-atpA_10770	-	caacgacaatcaccgagcgccccgaataatcgacccgtttcccaagcaga	21160	50	56	yes	4	2293	4376.14	7811.5	8224.74	4	2513.5	5437.5	10041.5	9804.41	4	2270.5	4655.86	8305	7397.32	4	10081.5	9810.98	14609	11184.9	4	8955	8299.24	17758	11224.8	4	9231	9894.15	16869	9632.43
rpoB-atpA_10800	-	cgacccgtttcccaagcagagtctcgcgaaatcttccctctttgccttca	21190	50	54	yes	4	8644.5	16497.9	20091	21153.8	4	8760	18950.7	20853.5	20361.1	4	7781.5	15956.6	20083	17888.1	4	13343.5	12985.5	15991	12243	4	10831	10037.9	18810.5	11890.1	4	9352	10023.8	18290	10443.8
rpoB-atpA_10830	-	atcttccctctttgccttcaattacatctgaaaatgacttgtaaacctta	21220	50	34	yes	4	6275.5	11976.7	9417	9915.17	4	7664	16579.7	11506	11234.3	4	9060.5	18579.3	13239	11792.1	4	3827	3724.31	5633	4312.72	4	3605	3341.01	7159.5	4525.51	4	3538	3792.17	9317	5320.14
rpoB-atpA_10860	-	aaaatgacttgtaaaccttattatgaccatccctcatgggttgtccacgg	21250	50	42	yes	4	800.5	1527.74	2138	2251.1	4	794.5	1718.75	2529.5	2469.78	4	768.5	1575.88	3103	2763.86	4	2572.5	2503.47	3449	2640.61	4	2400.5	2224.71	5063	3200.32	4	2466	2643.16	4932.5	2816.53
rpoB-atpA_10890	-	ccctcatgggttgtccacggattccattatcaagaagtgtatccacggct	21280	50	50	yes	4	344.5	657.471	370	389.574	4	315	681.445	549.5	536.526	4	312	639.783	858.5	764.672	4	2856.5	2779.85	3605	2760.05	4	2736	2535.65	5287.5	3342.22	4	2792.5	2993.11	4882	2787.69
rpoB-atpA_10920	-	caagaagtgtatccacggcttcttgtaccaatttttcctgacacattact	21310	50	40	yes	4	331	631.707	288.5	303.762	4	339	733.364	485	473.549	4	341.5	700.275	883	786.494	4	2377	2313.22	3542	2711.81	4	2187	2026.85	4310.5	2724.66	4	1800.5	1929.85	4255.5	2429.95
rpoB-atpA_10950	-	atttttcctgacacattactaattcccccggtgtagatctacttgttgtt	21340	50	38	yes	4	318	606.896	181.5	191.102	4	420	908.593	671	655.157	4	472	967.877	1132	1008.28	4	2654	2582.79	3828.5	2931.16	4	2696.5	2499.04	5134	3245.2	4	2182	2338.75	5540.5	3163.7
rpoB-atpA_10980	-	gtgtagatctacttgttgttaatagatcggtaagagtattgttccgatag	21370	50	36	yes	4	0	0	0	0	4	0	0	0	0	4	0	0	0	0	4	221.5	215.556	590	451.714	4	243.5	225.669	558.5	353.027	4	213	228.302	678.5	387.433
rpoB-atpA_11010	-	taagagtattgttccgatagataactcttctatagagttcattaatatct	21400	50	28	yes	4	0	0	0	0	4	0	0	0	0	4	0	0	0	0	4	467	454.469	891.5	682.547	4	447	414.267	850.5	537.6	4	338.5	362.818	1106.5	631.827
rpoB-atpA_11040	-	tatagagttcattaatatctgaactcattagtttacccccttctatctga	21430	50	32	yes	4	638	1217.61	808	850.744	4	537	1161.7	909	887.538	4	528.5	1083.74	1270.5	1131.64	4	3242.5	3155.49	4011.5	3071.27	4	2606	2415.17	4487.5	2836.55	4	2300.5	2465.77	5087.5	2905.03
rpoB-atpA_11070	-	gtttacccccttctatctgaatgatgggtctcaactcgggaggaagaacc	21460	50	50	yes	4	0	0	0	0	4	115	248.781	0	0	4	0	0	0	0	4	385	374.669	1051	804.663	4	380	352.173	1325	837.531	4	341.5	366.033	1494.5	853.38
rpoB-atpA_11100	-	tcaactcgggaggaagaaccggtaagagacataaaaccatccattcgggt	21490	50	48	yes	4	112	213.75	0	0	4	0	0	0	0	4	0	0	0	0	4	553.5	538.648	1266	969.27	4	477.5	442.533	1450.5	916.86	4	326	349.42	1465.5	836.821
rpoB-atpA_11130	-	ataaaaccatccattcgggttctatatttgttcgaataaaatgcttagct	21520	50	32	yes	4	167.5	319.67	0	0	4	126.5	273.66	0	0	4	123.5	253.247	0	0	4	536.5	522.104	954.5	730.781	4	448.5	415.657	952	601.758	4	331.5	355.315	1172	669.228
rpoB-atpA_11160	-	ttcgaataaaatgcttagctaattccatacgtctaactaaaaaatctttt	21550	50	26	yes	4	154.5	294.86	0	0	4	135.5	293.129	0	0	4	113.5	232.742	0	0	4	856.5	833.518	2261	1731.06	4	930.5	862.361	2329	1472.16	4	493.5	528.953	2380.5	1359.3
rpoB-atpA_11190	-	gtctaactaaaaaatcttttcttcttacaatttttcgatcttcccattca	21580	50	28	yes	4	585	1116.46	668.5	703.865	4	657.5	1422.38	1319	1287.86	4	559	1146.28	1360.5	1211.81	4	2044.5	1989.64	2866	2194.26	4	1699.5	1575.05	3372.5	2131.75	4	1391.5	1491.46	3610	2061.36
rpoB-atpA_11220	-	tttttcgatcttcccattcattccccgtaggcccttcttctcctaattgt	21610	50	44	yes	4	24893.5	47508.7	40150.5	42274.5	4	24583	53180.8	45099.5	44034.7	4	22259	45644	42540	37890.7	4	19727	19197.7	21265.5	16281.2	4	17018	15771.8	27183	17182.4	4	12762.5	13679.3	24293.5	13871.9
rpoB-atpA_11250	-	gcccttcttctcctaattgtttccattctaccaacgaattttctataata	21640	50	34	yes	4	3865	7376.27	7259	7643.01	4	4855.5	10504	9161.5	8945.19	4	4724	9686.97	9470	8435	4	5256	5114.97	6889.5	5274.71	4	5608	5197.33	9362.5	5918.03	4	5614	6017.3	10494	5992.22
rpoB-atpA_11280	-	ccaacgaattttctataataattcgcaaatctaaatcggctaattgttct	21670	50	30	yes	4	121	230.926	0	0	4	103.5	223.903	0	0	4	0	0	0	0	4	333	324.065	983.5	752.984	4	382.5	354.49	1077	680.771	4	255.5	273.855	1063	606.988
rpoB-atpA_11310	-	ctaaatcggctaattgttctcggatagcacccgccccagtagaaatttct	21700	50	46	yes	4	1205	2299.72	3076.5	3239.25	4	1083.5	2343.95	3594	3509.14	4	1044	2140.81	3765.5	3353.96	4	5296.5	5154.38	9287.5	7110.66	4	4593	4256.66	10216	6457.53	4	3988	4274.49	11022.5	6294
rpoB-atpA_11340	-	ccgccccagtagaaatttctcgatttcgaaatatatcgaaaccttgagta	21730	50	40	yes	4	170.5	325.396	0	0	4	170	367.764	0	0	4	182	373.207	278.5	248.062	4	353.5	344.015	975	746.476	4	326	302.127	986.5	623.566	4	341	365.497	1170	668.086
rpoB-atpA_11370	-	atatatcgaaaccttgagtagtaaaaaaaagtgggatgctgtatttccag	21760	50	34	yes	4	158	301.54	0	0	4	158.5	342.886	0	0	4	176.5	361.929	0	0	4	364.5	354.719	818.5	626.657	3	322	298.42	732	462.697	4	222	237.948	955	545.318
rpoB-atpA_11400	-	gtgggatgctgtatttccaggattgaatttcatattcaaataaacctcgt	21790	50	36	yes	4	157	299.631	0	0	4	123.5	267.17	0	0	4	113	231.716	0	0	4	649.5	632.072	1211.5	927.544	4	633	586.646	1229	776.85	4	420	450.172	1405	802.275
rpoB-atpA_11430	-	catattcaaataaacctcgtaatcgtaagaaagtaggttttttagttatg	21820	50	28	yes	4	0	0	0	0	4	0	0	0	0	4	0	0	0	0	4	119	115.807	353	270.263	4	129	119.554	310	195.951	4	105	112.543	444.5	253.816
rpoB-atpA_11460	-	aagtaggttttttagttatgggcctagcaaaagaaaaatcgcagtatact	21850	50	34	yes	4	0	0	0	0	4	0	0	0	0	4	0	0	0	0	4	167	162.519	409.5	313.52	4	209	193.695	539.5	341.018	4	150.5	161.312	477.5	272.659
rpoC1-ex1-ex2	-	cctagcaaaagaaaaatcgcagtatactag	21861	30	37	yes	4	0	0	0	0	4	0	0	0	0	4	0	0	0	0	4	0	0	0	0	4	0	0	0	0	4	0	0	0	0
rpoC1-in-ex2	-	cctagcaaaagaaaaattgggatagggtcc	21862	30	43	no	4	0	#N/A	0	#N/A	4	0	#N/A	0	#N/A	4	0	#N/A	0	#N/A	4	175.5	#N/A	493	#N/A	4	158.5	#N/A	516.5	#N/A	4	107.5	#N/A	498.5	#N/A
rpoC1-intron_0	-	attgggatagggtccactataagatctcccccctcaaaaccggacatgaa	21887	50	48	no	4	1570	#N/A	3472	#N/A	4	1790	#N/A	4847	#N/A	4	1670	#N/A	4813	#N/A	4	4326.5	#N/A	8725.5	#N/A	4	4259	#N/A	11328	#N/A	4	3333.5	#N/A	12229.5	#N/A
rpoC1-intron_70	-	aagtagttataccaaataaagaaaggggtctcgctttcaaatttcatttt	21957	50	30	no	4	381.5	#N/A	121.5	#N/A	4	328	#N/A	154.5	#N/A	4	343	#N/A	587	#N/A	4	446	#N/A	952.5	#N/A	4	433.5	#N/A	1109	#N/A	4	284.5	#N/A	1114.5	#N/A
rpoC1-intron_140	-	caaaaagaatctacgccttactcaagttctcagtgcaaaccaaccaacat	22027	50	40	no	4	859.5	#N/A	1410	#N/A	4	683.5	#N/A	1232	#N/A	4	687	#N/A	1599	#N/A	4	3964.5	#N/A	4487.5	#N/A	4	3893	#N/A	5836.5	#N/A	4	2980.5	#N/A	5707.5	#N/A
rpoC1-intron_210	-	ttctttgatttctatttaaattctttagtgaattaaaaattacgacagaa	22097	50	20	no	4	118	#N/A	0	#N/A	4	0	#N/A	0	#N/A	4	0	#N/A	0	#N/A	4	0	#N/A	178	#N/A	4	0	#N/A	118	#N/A	4	0	#N/A	145	#N/A
rpoC1-intron_280	-	tagtctacttcccttcgaatgccggaatactctttaccttaagtgaaagg	22167	50	42	no	4	335	#N/A	209	#N/A	4	296	#N/A	215.5	#N/A	4	367.5	#N/A	848.5	#N/A	4	1046	#N/A	1859.5	#N/A	4	1013.5	#N/A	2271.5	#N/A	4	1059.5	#N/A	2751.5	#N/A
rpoC1-intron_350	-	ggatttatttgtctatgtattgttccattcgatcttttaggtcctgcgtc	22237	50	38	no	4	1891	#N/A	3792.5	#N/A	4	1718	#N/A	3508.5	#N/A	4	1841.5	#N/A	4386	#N/A	4	3704	#N/A	4355.5	#N/A	4	3235	#N/A	5397.5	#N/A	4	3359.5	#N/A	5668	#N/A
rpoC1-intron_420	-	atattcttaaagcttatatgcgatgtatagacttctgcaaccatgacata	22307	50	32	no	4	112	#N/A	0	#N/A	4	0	#N/A	0	#N/A	4	0	#N/A	0	#N/A	4	1117	#N/A	1644.5	#N/A	4	1044.5	#N/A	2027	#N/A	4	675	#N/A	1901.5	#N/A
rpoC1-intron_490	-	ataaaataatataaaactataaaaaaccaaatttattttcttttagaaag	22377	50	12	no	4	0	#N/A	0	#N/A	4	0	#N/A	0	#N/A	4	0	#N/A	0	#N/A	4	0	#N/A	127	#N/A	4	0	#N/A	0	#N/A	4	0	#N/A	0	#N/A
rpoC1-intron_560	-	acaaaacaaggtcttcttttcacgaggtacgcctatcaatttgaatttct	22447	50	36	no	4	321	#N/A	0	#N/A	4	259	#N/A	0	#N/A	4	314.5	#N/A	659.5	#N/A	4	1298	#N/A	1867.5	#N/A	4	992.5	#N/A	1942	#N/A	4	832	#N/A	2149	#N/A
rpoC1-intron_630	-	gcctttttttttatttgggagtattgaatacacccacaattctgagcttc	22517	50	36	no	4	216.5	#N/A	0	#N/A	4	218.5	#N/A	0	#N/A	4	201	#N/A	287.5	#N/A	4	1128.5	#N/A	1834	#N/A	4	781	#N/A	2033.5	#N/A	4	654	#N/A	2075.5	#N/A
rpoC1-intron_741	-	agagtttatcattcttaatctgtaaaagaaaaatttcgatcaaatcacac	22628	50	26	no	4	0	#N/A	0	#N/A	4	0	#N/A	0	#N/A	4	0	#N/A	0	#N/A	4	154	#N/A	632	#N/A	4	147	#N/A	587.5	#N/A	4	115.5	#N/A	521	#N/A
rpoC1-ex1-in	-	tcgatcaaatcacacatcgcagtatactag	22652	30	40	no	4	0	#N/A	0	#N/A	4	0	#N/A	0	#N/A	4	0	#N/A	0	#N/A	4	512.5	#N/A	1163	#N/A	4	436	#N/A	1261.5	#N/A	4	265	#N/A	1201.5	#N/A
rpoB-atpA_11490	-	aagaaaaatcgcagtatactaggccttctaattctttaagaggtttatct	22671	50	32	yes	4	0	0	0	0	4	0	0	0	0	4	0	0	0	0	4	571.5	556.165	1126.5	862.467	4	584.5	541.698	1193	754.094	4	418.5	448.565	1526	871.367
rpoB-atpA_11520	-	attctttaagaggtttatctaaaagattcgcaatataactaggaagacgt	22701	50	30	yes	4	0	0	0	0	4	0	0	0	0	4	0	0	0	0	4	190.5	185.388	518.5	396.972	4	218.5	202.5	528	333.748	4	162	173.638	593.5	338.897
rpoB-atpA_11550	-	caatataactaggaagacgtttcaaataccatacatgagttacaggacat	22731	50	34	yes	4	0	0	0	0	4	0	0	0	0	4	0	0	0	0	4	866	842.763	1575.5	1206.23	4	874	809.998	1969.5	1244.92	4	517	554.141	2088	1192.28
rpoB-atpA_11580	-	atacatgagttacaggacatgtcagttttatgtatcccatttgatatctt	22761	50	32	yes	4	127.5	243.331	0	0	4	101.5	219.577	0	0	4	0	0	0	0	4	767	746.419	1282.5	981.903	4	607.5	563.014	1368.5	865.028	4	457	489.83	1448.5	827.114
rpoB-atpA_11610	-	tgtatcccatttgatatcttcgtatccgagaatcaacaaattcaactcca	22791	50	36	yes	4	162	309.174	0	0	4	119.5	258.516	0	0	4	151.5	310.664	122	108.666	4	2036.5	1981.85	3499	2678.89	4	1838	1703.41	4025	2544.2	4	1157.5	1240.65	4115	2349.72
rpoB-atpA_11640	-	aatcaacaaattcaactccacattgttcacaaaactttgggtcttctttt	22821	50	32	yes	4	443.5	846.411	482.5	508.025	4	417.5	903.185	477	465.738	4	406.5	833.564	897.5	799.41	4	1119.5	1089.46	1857.5	1422.13	4	1131	1048.18	2355.5	1488.91	4	945.5	1013.42	2598	1483.49
rpoB-atpA_11670	-	aaaactttgggtcttctttttcatctccgatcactcgataatttccacaa	22851	50	36	yes	4	2776.5	5298.89	4836.5	5092.36	4	2516	5442.9	5229.5	5106.03	4	2398	4917.31	4983.5	4438.84	4	3051	2969.13	4386.5	3358.38	4	2998	2778.46	5453.5	3447.15	4	2425.5	2599.75	5596	3195.39
rpoB-atpA_11700	-	tcactcgataatttccacaagcgcaaattccactctttataggtccaaaa	22881	50	38	yes	4	327.5	625.027	330.5	347.984	4	302.5	654.403	279	272.413	4	280	574.164	597	531.752	4	2362.5	2299.11	3649.5	2794.12	4	2523	2338.24	4883	3086.54	4	1738.5	1863.39	4806	2744.29
rpoB-atpA_11730	-	cactctttataggtccaaaaatcctttcacaaaataatccatctttttcc	22911	50	32	yes	4	330.5	630.752	178	187.416	4	380.5	823.142	530	517.486	4	366	750.515	721	642.2	4	1567	1524.95	2059	1576.4	4	1777.5	1647.34	2995	1893.14	4	1381	1480.21	2966	1693.63
rpoB-atpA_11760	-	aaaataatccatctttttccggtttattggttttgtaatgaaaagtatag	22941	50	26	yes	4	148.5	283.409	0	0	4	146	315.844	0	0	4	164	336.296	122.5	109.112	4	337	327.957	691	529.041	4	338.5	313.712	672	424.771	4	308	330.126	738.5	421.694
rpoB-atpA_11790	-	ttttgtaatgaaaagtatagggttttgtcacctctccaactatctctcca	22971	50	36	yes	4	1378	2629.88	3731.5	3928.9	4	1392	3011.34	4162.5	4064.22	4	1326	2719.08	4101.5	3653.24	4	6174	6008.33	8006.5	6129.91	4	5873	5442.93	10591.5	6694.88	4	3830	4105.14	8491.5	4848.77
rpoB-atpA_11820	-	cctctccaactatctctccattaggtattattttagtggcccaagcactt	23001	50	42	yes	4	1537.5	2934.29	3699	3894.68	4	1534	3318.53	3889.5	3797.67	4	1576.5	3232.75	4409.5	3927.57	4	2372.5	2308.84	3678.5	2816.32	4	2237	2073.19	5075.5	3208.22	4	1801.5	1930.92	4981.5	2844.51
rpoB-atpA_11850	-	ttttagtggcccaagcacttatttgctgaggagaaactaagccaattcgg	23031	50	44	yes	4	106.5	203.253	0	0	4	0	0	0	0	4	0	0	0	0	4	260	253.023	773	591.821	4	220.5	204.353	752	475.339	4	183.5	196.682	936.5	534.755
rpoB-atpA_11880	-	gagaaactaagccaattcggagttgttgatgtttataccgatcgatcata	23061	50	38	yes	4	0	0	0	0	4	0	0	0	0	4	0	0	0	0	4	381.5	371.263	802	614.024	4	382.5	354.49	748	472.81	4	280.5	300.651	910.5	519.908
rpoB-atpA_11910	-	gtttataccgatcgatcatataagaaattttgtgattcattccgattaaa	23091	50	28	no	4	0	#N/A	0	#N/A	4	0	#N/A	0	#N/A	4	0	#N/A	0	#N/A	4	225	#N/A	547	#N/A	4	201.5	#N/A	419	#N/A	4	148	#N/A	495.5	#N/A
rpoB-atpA_11940	-	tgtgattcattccgattaaacttccttcctattaatctggaaattcttct	23121	50	32	yes	4	783	1494.34	1020.5	1074.49	4	732.5	1584.63	1104	1077.93	4	836	1714.29	1712.5	1525.34	4	1681.5	1636.38	2598	1989.07	4	1696	1571.8	3415	2158.62	4	1209	1295.85	3580	2044.23
rpoB-atpA_11970	-	attaatctggaaattcttctcagatacaaggaaatgattcagttccagag	23151	50	34	yes	4	0	0	0	0	4	0	0	0	0	4	0	0	0	0	4	192	186.848	561	429.511	4	174.5	161.722	545.5	344.81	4	119.5	128.085	542	309.49
rpoB-atpA_12000	-	gaaatgattcagttccagagccaaagatcgtagttctcgaacaagtaatc	23181	50	40	yes	4	0	0	0	0	4	0	0	0	0	4	0	0	0	0	4	470.5	457.875	1153.5	883.139	4	421	390.171	1118	706.687	4	323.5	346.74	1276	728.614
rpoB-atpA_12030	-	tagttctcgaacaagtaatcgaaaagattccggagcatcttctggtttag	23211	50	40	yes	4	0	0	0	0	4	0	0	0	0	4	0	0	0	0	4	458.5	446.197	956	731.929	4	432.5	400.829	1036.5	655.171	4	338	362.282	1131	645.817
rpoB-atpA_12060	-	cggagcatcttctggtttaggtattgttcctccaatgatagtggtaccaa	23241	50	44	yes	4	344	656.517	215.5	226.9	4	390.5	844.775	416.5	406.666	4	429.5	880.727	938.5	835.929	4	977.5	951.271	1654	1266.33	4	1041.5	965.232	2091.5	1322.04	4	868.5	930.892	2259	1289.92
rpoB-atpA_12090	-	tccaatgatagtggtaccaagtacttcttggcgagctctaatatgatcag	23271	50	42	yes	4	0	0	0	0	4	0	0	0	0	4	0	0	0	0	4	335	326.011	817.5	625.891	4	300	278.031	790	499.358	4	165.5	177.389	803.5	458.81
rpoB-atpA_12120	-	gcgagctctaatatgatcagatttataagtaagcatctcttgtaaaatat	23301	50	30	yes	4	0	0	0	0	4	0	0	0	0	4	0	0	0	0	4	170	165.438	358.5	274.473	4	160	148.283	282	178.252	4	128	137.195	330.5	188.72
rpoB-atpA_12150	-	aagcatctcttgtaaaatatgagcaacaccaaacccctccagagcccaaa	23331	50	44	yes	4	5302.5	10119.7	15298	16107.3	4	4330	9367.16	15383	15019.8	4	3945	8089.57	13834.5	12322.5	4	12781	12438	22324.5	17092	4	11490	10648.6	28367	17930.8	4	8993.5	9639.58	26469	15114.2
rpoB-atpA_12180	-	aaacccctccagagcccaaacctccatttcgcctacccgctgccccccct	23361	50	64	yes	4	47431.5	90522	47972	50509.8	4	48185.5	104240	51133.5	49926.2	4	45616	93539.6	51188	45593.5	4	57384.5	55844.7	46433	35549.9	4	53178.5	49284.3	50876.5	32159	4	37033	39693.4	54205.5	30952.1
rpoB-atpA_12210	-	gcctacccgctgccccccctgcttggaacggcctctaaggggttgttgtg	23391	50	66	yes	4	1283	2448.58	2848	2998.66	4	1336	2890.19	3254	3177.17	4	1468.5	3011.29	4020	3580.64	4	1143	1112.33	2633	2015.87	3	1077	998.133	3013	1904.51	4	1530	1639.91	5533	3159.42
rpoB-atpA_12240	-	gcctctaaggggttgttgtgtaacaagtgcataatgtccactagaacgtc	23421	50	46	yes	4	0	0	0	0	4	0	0	0	0	4	0	0	0	0	4	465	452.523	1067.5	817.296	4	424	392.951	970.5	613.452	4	390	418.017	1323	755.451
rpoB-atpA_12270	-	ataatgtccactagaacgtccgtgtattttatcatcaacctgatgaatta	23451	50	34	yes	4	0	0	0	0	4	0	0	0	0	4	0	0	0	0	4	1032.5	1004.79	2165	1657.56	4	952	882.286	2368.5	1497.13	4	731.5	784.05	3067.5	1751.59
rpoB-atpA_12300	-	atcatcaacctgatgaattaatttcaagatatagggctttcctattatca	23481	50	30	yes	4	0	0	0	0	4	0	0	0	0	4	0	0	0	0	4	350.5	341.095	724	554.306	4	333	308.615	756.5	478.183	4	228.5	244.915	737	420.837
rpoB-atpA_12330	-	atagggctttcctattatcacaggctgttcaaaaggatctcctgttcttc	23511	50	42	yes	4	269.5	514.335	0	0	4	336.5	727.956	432.5	422.288	4	339.5	696.174	713	635.074	4	1218.5	1185.8	2037	1559.56	4	1283.5	1189.51	2610	1649.78	4	961	1030.04	2680	1530.32
rpoB-atpA_12360	-	aaaaggatctcctgttcttccatcaaaaatgcggctttttcctggatact	23541	50	40	yes	4	438	835.914	487	512.763	4	358.5	775.549	565	551.66	4	469	961.725	1329	1183.75	4	1735	1688.44	3011	2305.27	4	1425.5	1321.11	3368	2128.91	4	1660.5	1779.79	4206.5	2401.97
rpoB-atpA_12390	-	gcggctttttcctggatactcgggttcaaatacccatggattcgctgttt	23571	50	48	yes	4	317	604.988	223.5	235.323	4	271	586.259	263.5	257.279	4	316	647.985	977.5	870.666	4	1209	1176.56	2458.5	1882.27	4	1383	1281.72	3268	2065.7	4	1191	1276.56	3263.5	1863.5
rpoB-atpA_12420	-	tacccatggattcgctgtttgcttactggcttcatataattctgaaaaca	23601	50	38	yes	4	776	1480.98	1397.5	1471.43	4	727	1572.73	1560	1523.17	4	776	1591.26	1992.5	1774.73	4	748	727.929	1436.5	1099.81	4	801	742.344	1884	1190.87	4	625	669.899	1874.5	1070.37
rpoB-atpA_12450	-	ttcatataattctgaaaacaccagttttctcgaagcctcttgttcatatc	23631	50	34	yes	4	283.5	541.054	119	125.295	4	264	571.116	109	106.426	4	264	541.355	512.5	456.487	4	1851.5	1801.82	2737	2095.49	4	1749	1620.92	3483	2201.6	4	1131.5	1212.79	3635	2075.64
rpoB-atpA_12480	-	cgaagcctcttgttcatatctctcatcaaaaggggctattcgataatgtc	23661	50	42	yes	4	156.5	298.677	0	0	4	158.5	342.886	0	0	4	178	365.004	273.5	243.608	4	475.5	462.741	976.5	747.624	4	515.5	477.751	1172.5	741.136	4	427	457.675	1331	760.02
rpoB-atpA_12510	-	aggggctattcgataatgtctatctagcagacttcccgctaacccaagcg	23691	50	50	yes	4	739	1410.37	1864	1962.61	4	682	1475.38	2193.5	2141.71	4	662.5	1358.51	2210	1968.46	4	4188.5	4076.11	6675	5110.49	4	3184.5	2951.3	8967	5668.03	4	2604	2791.07	9224	5267.03
rpoB-atpA_12540	-	acttcccgctaacccaagcgagcattcaaatatctgtcctacattcatgc	23721	50	46	yes	4	535.5	1021.99	764.5	804.943	4	504	1090.31	1004.5	980.783	4	624.5	1280.59	1689.5	1504.85	4	2940.5	2861.6	4647.5	3558.2	4	1895	1756.23	4957	3133.32	4	1882.5	2017.74	6158	3516.3
rpoB-atpA_12570	-	tatctgtcctacattcatgcgtgagggtactcctaatgggttgaagacca	23751	50	46	yes	4	0	0	0	0	4	0	0	0	0	4	0	0	0	0	4	519.5	505.56	981	751.07	4	468	433.729	1072.5	677.926	4	321.5	344.596	1195	682.362
rpoB-atpA_12600	-	tcctaatgggttgaagaccatatccacgggtctcccgtcttgcaaataag	23781	50	48	yes	4	1147	2189.03	3275.5	3448.78	4	1102.5	2385.06	3923.5	3830.86	4	999.5	2049.56	3759.5	3348.61	4	3701	3601.69	7276.5	5571.01	4	3151.5	2920.72	8780.5	5550.15	4	2806	3007.58	8783	5015.22
rpoB-atpA_12630	-	tctcccgtcttgcaaataaggcatatcctgtctaggcaaaatttttgaaa	23811	50	38	yes	4	124.5	237.606	0	0	4	121	261.761	0	0	4	146	299.386	142	126.48	4	806	784.373	1569.5	1201.63	4	783.5	726.125	1949	1231.96	4	601.5	644.711	2044.5	1167.44
rpoB-atpA_12660	-	tctaggcaaaatttttgaaatgatacctttatttccatgtcttccagcta	23841	50	32	yes	4	227.5	434.179	0	0	4	222.5	481.338	0	0	4	229	469.584	349.5	311.302	4	1151.5	1120.6	2168.5	1660.24	4	1188.5	1101.47	2943	1860.27	4	876.5	939.467	2843	1623.39
rpoB-atpA_12690	-	atttccatgtcttccagctactttatcacctacttttatttcacgtttct	23871	50	34	yes	4	657	1253.87	1023	1077.12	4	777.5	1681.98	1554.5	1517.8	4	906	1857.83	2368.5	2109.64	4	2010.5	1956.55	3085.5	2362.31	4	2493.5	2310.9	4918	3108.66	4	2016	2160.83	5074	2897.32
rpoB-atpA_12720	-	tacttttatttcacgtttctgtaaaatatatacacgaattatttctgggt	23901	50	26	yes	4	0	0	0	0	4	0	0	0	0	4	0	0	0	0	4	173	168.358	400	306.247	4	180.5	167.282	390.5	246.835	4	177.5	190.251	509.5	290.932
rpoB-atpA_12750	-	tacacgaattatttctgggttataacttgaaccaccctttttctgaaccc	23931	50	38	yes	4	417	795.836	411.5	433.269	4	420.5	909.675	682.5	666.386	4	421	863.297	988.5	880.464	4	1517	1476.29	2550	1952.32	4	1444	1338.26	3145.5	1988.27	4	1061.5	1137.76	3100.5	1770.43
rpoB-atpA_12780	-	accaccctttttctgaacccacctcacatcaataactcgacctctaccac	23961	50	48	yes	4	2254.5	4302.67	5300	5580.38	4	1974.5	4271.47	5460	5331.08	4	2332.5	4782.99	6877	6125.39	4	6684	6504.65	7811	5980.23	4	6463	5989.72	11173.5	7062.76	4	5246.5	5623.4	11090	6332.54
rpoB-atpA_12810	-	aataactcgacctctaccacctataggcaattttaaacaagtttcttttg	23991	50	34	yes	4	582	1110.74	752.5	792.308	4	625	1352.07	1270	1240.01	4	641	1314.43	1601	1426.02	4	3172	3086.89	3854.5	2951.07	4	3011	2790.51	5469	3456.95	4	2142.5	2296.42	5786.5	3304.17
rpoB-atpA_12840	-	ttttaaacaagtttcttttgaagtcgatacctgaatgccaagtatagctc	24021	50	34	yes	4	0	0	0	0	4	0	0	0	0	4	0	0	0	0	4	1123.5	1093.35	2207	1689.72	4	1278	1184.41	2979	1883.02	4	907.5	972.694	2783.5	1589.42
rpoB-atpA_12870	-	ctgaatgccaagtatagctcgtaataacctatcttccggagcataggagg	24051	50	46	yes	4	0	0	0	0	4	0	0	0	0	4	0	0	0	0	4	118	114.834	368.5	282.13	4	138	127.894	432.5	273.383	4	113	121.118	525	299.782
rpoB-atpA_12900	-	atcttccggagcataggaggattctttcgccacttgaggtgttaatttac	24081	50	44	yes	4	246.5	470.44	0	0	4	240.5	520.278	0	0	4	241	494.191	415.5	370.089	4	698	679.271	1355.5	1037.79	4	590.5	547.259	1313	829.946	4	470	503.764	1580	902.202
rpoB-atpA_12930	-	cacttgaggtgttaatttacctactaaaatatcacctgtttcaacccacg	24111	50	38	yes	4	304.5	581.132	145	152.671	4	286	618.709	339	330.996	4	247.5	507.52	485.5	432.438	4	2827	2751.14	3610	2763.88	4	1718	1592.19	3846.5	2431.37	4	1230.5	1318.9	3759.5	2146.73
rpoB-atpA_12960	-	atcacctgtttcaacccacgatcctagcatcacaattccatttttgtcta	24141	50	40	yes	4	780	1488.61	1140	1200.31	4	791.5	1712.26	1628.5	1590.05	4	894.5	1834.25	2316	2062.88	4	3411	3319.47	4647.5	3558.2	4	3343.5	3098.66	6719	4247.07	4	2155	2309.81	6434.5	3674.19
rpoB-atpA_12990	-	cacaattccatttttgtctaaatttcggagtaaacgaccttctagatgcg	24171	50	38	yes	4	140	267.187	0	0	4	139	300.701	0	0	4	112.5	230.691	0	0	4	796	774.641	1583	1211.97	4	770.5	714.077	1989.5	1257.56	4	622.5	667.22	1905	1087.78
rpoB-atpA_13020	-	taaacgaccttctagatgcggtatttctttagtgatcctttcaggacctt	24201	50	40	yes	4	329	627.89	0	0	4	340	735.528	241.5	235.798	4	365	748.464	656	584.304	4	1703	1657.3	2384.5	1825.61	4	1743	1615.36	3314.5	2095.09	4	1263	1353.73	3341	1907.76
rpoB-atpA_13050	-	agtgatcctttcaggaccttgggttgtcacatgcgtctgaatttcatatt	24231	50	42	yes	4	289	551.551	0	0	4	230	497.563	0	0	4	259.5	532.127	317	282.354	4	1279.5	1245.17	2529.5	1936.63	4	1223	1133.44	2682.5	1695.61	4	1045	1120.07	3063.5	1749.3
rpoB-atpA_13080	-	atgcgtctgaatttcatatttccgtatgtggaaagaagtataaatatcac	24261	50	32	yes	4	0	0	0	0	4	0	0	0	0	4	0	0	0	0	4	254	247.184	704	538.994	4	257.5	238.644	668.5	422.558	4	204	218.655	706.5	403.421
rpoB-atpA_13110	-	gaaagaagtataaatatcaccatatactagacactcactaatgagtaccg	24291	50	34	yes	4	164	312.991	0	0	4	118.5	256.353	0	0	4	138.5	284.006	100.5	89.5161	4	820.5	798.484	1632	1249.49	4	945	875.799	2228	1408.32	4	552.5	592.191	2215.5	1265.08
rpoB-atpA_13140	-	acactcactaatgagtaccgcatcttcaaaattgtatccttcccatggca	24321	50	42	yes	4	2180	4160.49	4874	5131.84	4	2159.5	4671.68	5380	5252.97	4	2357.5	4834.26	6180	5504.57	4	2723.5	2650.42	5205	3985.03	4	2755	2553.26	6713	4243.28	4	1896.5	2032.74	6483	3701.88
rpoB-atpA_13170	-	attgtatccttcccatggcatataagccactaatatatttttccccaaag	24351	50	36	yes	4	650.5	1241.47	1186	1248.74	4	682	1475.38	1602.5	1564.66	4	724.5	1485.65	2041.5	1818.38	4	1456.5	1417.42	2671.5	2045.34	4	1411.5	1308.14	3394	2145.34	4	1038	1112.57	3649.5	2083.92
rpoB-atpA_13200	-	taatatatttttccccaaagcgagttccccaccaactgtagcagcaccat	24381	50	44	yes	4	1168.5	2230.06	2921	3075.53	4	1053	2277.97	3601	3515.98	4	1043.5	2139.79	3501.5	3118.81	4	6498.5	6324.13	8325	6373.76	4	5490.5	5088.44	9617.5	6079.21	4	6482	6947.66	10637	6073.88
rpoB-atpA_13230	-	accaactgtagcagcaccatccgctaaaatttgtccctttttaatgcatt	24411	50	40	yes	4	733.5	1399.87	1212.5	1276.64	4	800	1730.65	1778	1736.02	4	767.5	1573.83	2028	1806.35	4	2611.5	2541.43	4183.5	3202.96	4	2770	2567.16	5903.5	3731.6	4	2161	2316.24	5436.5	3104.32
rpoB-atpA_13260	-	ttgtccctttttaatgcatttaccccgacgaacctgaggtttttgatgca	24441	50	42	yes	4	272	519.106	0	0	4	361	780.957	379.5	370.54	4	421.5	864.322	1003	893.379	4	756.5	736.201	1596.5	1222.31	4	778	721.028	2126	1343.84	4	838.5	898.737	2523	1440.67
rpoB-atpA_13290	-	aacctgaggtttttgatgcatacaagtatttttgtttgagcgttgataca	24471	50	34	yes	4	0	0	0	0	4	0	0	0	0	4	0	0	0	0	4	140.5	136.73	415	317.731	4	137	126.968	341.5	215.862	4	146.5	157.024	452	258.098
rpoB-atpA_13320	-	tttgtttgagcgttgatacataattaatggaatgcttagagtatcaccat	24501	50	32	yes	4	0	0	0	0	4	0	0	0	0	4	0	0	0	0	4	480.5	467.607	824.5	631.251	4	478.5	443.46	1013	640.317	4	235	251.882	954.5	545.033
rpoB-atpA_13350	-	aatgcttagagtatcaccattgcccgaaaaaacgatcttctcagtgtcag	24531	50	42	yes	4	5352.5	10215.1	12594.5	13260.8	4	4323.5	9353.1	11738.5	11461.3	4	4007	8216.7	12057	10739.3	4	3507	3412.9	9102	6968.64	4	4001.5	3708.48	10850	6858.28	4	2305	2470.59	8085	4616.65
rpoB-atpA_13380	-	aacgatcttctcagtgtcagtataaaggatttttccctcgtgttcggcta	24561	50	42	yes	4	4907.5	9365.86	9491.5	9993.61	3	5078	10985.3	10958	10699.3	4	4762.5	9765.92	10619.5	9458.86	4	2716.5	2643.61	5879	4501.06	4	2511.5	2327.59	6836.5	4321.35	4	2318	2484.52	6614	3776.69
rpoB-atpA_13410	-	ttttccctcgtgttcggctatagcgggaacccctgaatctaaagccactt	24591	50	50	yes	4	465.5	888.397	528	555.932	4	508	1098.96	862.5	842.136	4	459.5	942.245	1198	1067.07	4	1274	1239.81	2446	1872.7	4	1210	1121.39	2996	1893.77	4	949	1017.18	3309.5	1889.77
rpoB-atpA_13440	-	ccctgaatctaaagccacttggcgttccaacccagttccaacaatgcact	24621	50	50	yes	4	504	961.874	985.5	1037.63	4	437.5	946.451	1191.5	1163.37	4	371.5	761.793	1330	1184.64	4	5738.5	5584.52	6410.5	4907.98	4	5299.5	4911.43	8799.5	5562.16	4	3885	4164.09	7414	4233.5
rpoB-atpA_13470	-	cccagttccaacaatgcacttttcggaccgagaaagtggaactgcttgac	24651	50	50	yes	4	0	0	0	0	4	0	0	0	0	4	0	0	0	0	4	408.5	397.539	870.5	666.469	4	302.5	280.348	1042.5	658.963	4	246	263.672	1102.5	629.543
rpoB-atpA_13500	-	agaaagtggaactgcttgacgttgcatattagaactcattaaagctcgat	24681	50	38	yes	4	0	0	0	0	4	0	0	0	0	4	0	0	0	0	4	426	414.569	805.5	616.704	4	388.5	360.051	822.5	519.902	4	285.5	306.01	879	501.921
rpoB-atpA_13530	-	agaactcattaaagctcgattcgcatcattatgttcgataaaaggaatta	24711	50	32	yes	4	0	0	0	0	4	0	0	0	0	4	0	0	0	0	4	245.5	238.912	688.5	527.127	4	250	231.693	725.5	458.588	4	214	229.374	947.5	541.036
rpoB-atpA_13560	-	atgttcgataaaaggaattagagaagctccaatggaaaaatattggaaag	24741	50	32	yes	4	0	0	0	0	4	0	0	0	0	4	0	0	0	0	4	0	0	187.5	143.553	4	0	0	114	72.0593	4	0	0	153.5	87.6506
rpoB-atpA_13590	-	aatggaaaaatattggaaagggaaaatgcttcgaagatgaacctcttccc	24771	50	38	yes	4	730	1393.19	1449.5	1526.18	4	813	1758.78	2017.5	1969.87	4	657.5	1348.26	1935.5	1723.96	4	2446.5	2380.85	2903	2222.58	4	1856.5	1720.55	4243.5	2682.31	4	1155.5	1238.51	3374	1926.6
rpoB-atpA_13620	-	tcgaagatgaacctcttcccatgcgatagtcaaaaattcttggcggtatc	24801	50	44	yes	4	304	580.178	234.5	246.905	4	292	631.688	243	237.263	4	349.5	716.68	908.5	809.207	4	1067.5	1038.86	1852.5	1418.3	4	939.5	870.702	2477	1565.71	4	690.5	740.105	2501.5	1428.39
rpoB-atpA_13650	-	caaaaattcttggcggtatcgagctggaacagcctgttcttcttgaatgc	24831	50	46	yes	4	252	480.937	0	0	4	252	545.156	0	0	4	246	504.444	444	395.474	4	775	754.204	1315	1006.79	4	606.5	562.087	1505	951.309	4	516	553.069	1617.5	923.615
rpoB-atpA_13680	-	agcctgttcttcttgaatgccccgattaagagccaaagaatttcctgccg	24861	50	48	yes	4	482.5	920.841	967.5	1018.68	4	486	1051.37	1252	1222.44	4	504	1033.5	1728.5	1539.59	4	2223.5	2163.84	4527	3465.95	4	2096	1942.51	5680	3590.32	4	1664.5	1784.08	6201.5	3541.14
rpoB-atpA_13710	-	agccaaagaatttcctgccgctatcatataatattcatcttgacttggtg	24891	50	38	yes	4	347.5	663.197	200.5	211.107	4	311.5	673.873	263	256.79	4	359.5	737.186	733.5	653.334	4	1335	1299.18	2223	1701.97	4	1248.5	1157.07	2682.5	1695.61	4	1213.5	1300.68	3255	1858.65
rpoB-atpA_13740	-	atattcatcttgacttggtgataaaaaaagcatccgtatccgtgcttttt	24921	50	34	yes	4	0	0	0	0	4	103	222.822	0	0	4	0	0	0	0	4	584	568.33	1151	881.224	4	671.5	622.327	1533	969.008	4	486.5	521.45	1469.5	839.105
rpoB-atpA_13770	-	catccgtatccgtgctttttttgatttctcaaagagttcataaaatggac	24951	50	36	yes	4	111	211.841	0	0	4	143.5	310.436	0	0	3	135	276.829	0	0	4	765.5	744.959	1050.5	804.28	4	749.5	694.615	1403.5	887.151	4	578	619.523	1483	846.814
rpoB-atpA_13800	-	aaagagttcataaaatggactttctaacgacccccaatcaccaatcctgg	24981	50	42	yes	4	7309	13949.1	14703	15480.8	4	6826	14766.8	14317	13979	4	6592.5	13518.5	14599.5	13003.9	4	7631	7426.24	10959	8390.39	4	7147.5	6624.1	14985	9472.01	4	4668	5003.34	11882	6784.79
rpoB-atpA_13830	-	cccccaatcaccaatcctggcatgaattgataaagatccaataagtccaa	25011	50	42	yes	4	191	364.52	0	0	4	215	465.113	0	0	4	191.5	392.687	298	265.431	4	1937.5	1885.51	2891	2213.4	4	1812	1679.31	3678.5	2325.18	4	1165	1248.69	3778	2157.29
rpoB-atpA_13860	-	taaagatccaataagtccaacattgattccttcagacgtgtcaatgggac	25041	50	40	yes	4	0	0	0	0	4	0	0	0	0	4	0	0	0	0	4	649.5	632.072	1397.5	1069.95	4	612.5	567.647	1625.5	1027.48	4	411	440.526	1805	1030.68
rpoB-atpA_13890	-	ttcagacgtgtcaatgggacaaatacgcccatagtgactaggatggatat	25071	50	44	yes	4	0	0	0	0	4	0	0	0	0	4	0	0	0	0	4	316	307.521	680.5	521.002	4	294	272.471	750.5	474.39	4	219	234.733	988.5	564.447
rpoB-atpA_13920	-	atagtgactaggatggatatctcgtatccgaaaattagcagttcgccctg	25101	50	44	yes	4	369.5	705.183	414	435.901	4	352.5	762.569	511.5	499.423	4	368.5	755.641	988.5	880.464	4	1513	1472.4	2766	2117.69	4	1422	1317.87	3466	2190.86	4	1046	1121.14	3379.5	1929.74
rpoB-atpA_13950	-	aaaattagcagttcgccctgttaatccgccagggcccaaataactcaatt	25131	50	44	yes	4	562	1072.57	1164	1225.58	4	538.5	1164.95	1295.5	1264.91	4	571.5	1171.91	1987	1769.83	4	1925.5	1873.83	3553	2720.24	4	1966	1822.03	5098.5	3222.76	4	2266.5	2429.32	5248.5	2996.97
rpoB-atpA_13980	-	agggcccaaataactcaattttctcccatgaacgatttgtgtcaatggat	25161	50	40	yes	4	0	0	0	0	4	0	0	0	0	4	102	209.16	0	0	4	686.5	668.079	1437.5	1100.57	4	549	508.798	1429.5	903.586	4	563.5	603.981	1903.5	1086.93
rpoB-atpA_14010	-	aacgatttgtgtcaatggatttgttcgatccaaaacttgagataatgggt	25191	50	36	yes	4	0	0	0	0	4	0	0	0	0	4	0	0	0	0	4	187	181.982	547.5	419.175	4	224.5	208.06	590	372.939	4	186	199.362	625	356.884
rpoB-atpA_14040	-	caaaacttgagataatgggtgtaatccgaaaaaggattcataagtagttg	25221	50	34	yes	4	0	0	0	0	4	0	0	0	0	4	0	0	0	0	4	0	0	240	183.748	4	0	0	153.5	97.0272	4	0	0	197.5	112.775
rpoB-atpA_14070	-	aaaggattcataagtagttgttaacggagttgaagttaccaaattctgag	25251	50	34	yes	4	0	0	0	0	4	0	0	0	0	4	0	0	0	0	4	101	98.2899	341.5	261.458	4	0	0	314	198.479	4	0	0	338.5	193.288
rpoB-atpA_14100	-	tgaagttaccaaattctgaggagtaggtatcaatttatgcctaattgctc	25281	50	36	yes	4	0	0	0	0	4	0	0	0	0	4	0	0	0	0	4	426	414.569	838.5	641.969	4	403	373.489	1036.5	655.171	4	269.5	288.861	949.5	542.178
rpoB-atpA_14130	-	caatttatgcctaattgctccggagatagttcccttaactacattttcta	25311	50	36	yes	4	942.5	1798.74	1845.5	1943.13	4	878	1899.39	2858	2790.52	4	1009	2069.04	2928.5	2608.44	4	1379.5	1342.48	2317.5	1774.32	4	1178	1091.74	3781.5	2390.28	4	903	967.871	2967	1694.2
rpoB-atpA_14160	-	tcccttaactacattttctaaacgagccagagccaacccgagctggtctt	25341	50	48	yes	4	257	490.479	102	107.396	4	223	482.42	293	286.082	4	209.5	429.598	549	488.998	4	1271.5	1237.38	2750	2105.45	4	1121.5	1039.37	3640.5	2301.16	3	821	879.98	3621	2067.64
rpoB-atpA_14190	-	agccaacccgagctggtcttgtaaaagatccgctacagagcgaatacgtt	25371	50	50	yes	4	0	0	0	0	4	0	0	0	0	4	0	0	0	0	4	172	167.385	602	460.901	4	147	136.235	620	391.902	4	0	0	613	350.032
rpoB-atpA_14220	-	cgctacagagcgaatacgtttatttttcaaatgattcatatcatcaagtg	25401	50	34	yes	4	0	0	0	0	4	0	0	0	0	4	0	0	0	0	4	214	208.258	549	420.323	4	202.5	187.671	486	307.2	4	158.5	169.886	496.5	283.508
rpoB-atpA_14250	-	atgattcatatcatcaagtgtacccattccaaatttcatcccaatcaaat	25431	50	32	yes	4	453.5	865.495	622	654.905	4	418	904.266	743.5	725.945	3	421	863.297	1036	922.773	4	2052	1996.94	3153	2413.99	4	1912.5	1772.45	3990.5	2522.39	4	1586	1699.94	4169.5	2380.84
rpoB-atpA_14280	-	aaatttcatcccaatcaaatgatcggcagctgctaacacatctcgtggta	25461	50	42	yes	4	0	0	0	0	4	0	0	0	0	4	0	0	0	0	4	759	738.634	1859.5	1423.66	4	627.5	581.549	1910	1207.31	4	453.5	486.079	2114	1207.12
rpoB-atpA_14310	-	tgctaacacatctcgtggtaacaaaaatatattgttctgaggtatattaa	25491	50	30	yes	4	0	0	0	0	4	0	0	0	0	4	0	0	0	0	4	118	114.834	411	314.668	4	127	117.7	354	223.763	4	0	0	407	232.403
rpoB-atpA_14340	-	attgttctgaggtatattaagattcagtctccaattaatatttcggcgac	25521	50	34	yes	4	0	0	0	0	4	0	0	0	0	4	0	0	0	0	4	301.5	293.41	844	646.18	4	285	264.13	802.5	507.26	4	226.5	242.772	945	539.608
rpoB-atpA_14370	-	ccaattaatatttcggcgaccaatccttcctaattcacacctttggtgaa	25551	50	40	yes	4	592	1129.82	971	1022.37	4	655.5	1418.05	1588	1550.51	4	739	1515.38	1936.5	1724.85	4	1936.5	1884.54	3563	2727.89	4	1892	1753.45	4811.5	3041.35	4	1370	1468.42	4771	2724.31
rpoB-atpA_14400	-	taattcacacctttggtgaaagaattttttttgtaattccttacataagg	25581	50	28	yes	4	0	0	0	0	4	0	0	0	0	4	0	0	0	0	4	0	0	422	323.09	4	0	0	308	194.687	4	0	0	317.5	181.297
rpoB-atpA_14430	-	ttgtaattccttacataaggattcagaaaatataggatccccacctacac	25611	50	36	yes	4	422	805.378	331.5	349.037	4	471.5	1020	868	847.506	4	396.5	813.058	939.5	836.819	4	1637.5	1593.56	2749.5	2105.06	4	1449.5	1343.36	3379	2135.86	4	906.5	971.622	3105	1773
rpoB-atpA_14460	-	tataggatccccacctacacaagaaaattgttgataaaactccaaaatag	25641	50	34	yes	4	283.5	541.054	0	0	4	313	677.118	265	258.743	4	276	565.962	544	484.545	4	843	820.38	1686.5	1291.21	4	990.5	917.967	2413	1525.26	4	648	694.552	2442.5	1394.7
rpoB-atpA_14490	-	ttgataaaactccaaaatagcattttcttttgatcctattttttttttct	25671	50	22	yes	4	138	263.37	0	0	4	149	322.334	0	0	4	130.5	267.602	0	0	4	501	487.557	903	691.352	4	595	551.429	1180	745.877	4	378.5	405.691	1083.5	618.694
rpoB-atpA_14520	-	tgatcctattttttttttctccttatcggtcaagaaagataagaaaattt	25701	50	26	yes	4	0	0	0	0	4	0	0	0	0	4	117	239.919	0	0	4	579	563.464	897.5	687.141	4	615	569.964	1164.5	736.08	4	427	457.675	1140.5	651.241
rpoB-atpA_14550	-	caagaaagataagaaaatttcagggtagcaaacattctctagaatttctc	25731	50	32	yes	4	0	0	0	0	4	0	0	0	0	4	0	0	0	0	4	490	476.852	1009	772.507	4	488	452.264	995.5	629.255	4	283.5	303.866	969	553.313
rpoB-atpA_14580	-	aacattctctagaatttctcgtagattcaaacccatagctgataatagaa	25761	50	32	yes	4	0	0	0	0	4	0	0	0	0	4	0	0	0	0	4	554.5	539.621	1245.5	953.575	4	489	453.191	1095.5	692.465	4	316	338.701	1346	768.585
rpoB-atpA_14610	-	acccatagctgataatagaactagaatagatattttttgtttcctactca	25791	50	30	yes	4	163.5	312.036	0	0	4	151.5	327.742	0	0	4	150.5	308.613	0	0	4	538	523.564	816	624.743	4	582	539.381	1032.5	652.642	4	432.5	463.57	1040.5	594.14
rpoB-atpA_14640	-	tattttttgtttcctactcacccgagcccatattcttgcttttttatcaa	25821	50	34	yes	4	1870.5	3569.81	4459	4694.89	4	1693.5	3663.58	4794	4680.81	4	2398	4917.31	7457.5	6642.45	4	6155	5989.84	8046.5	6160.53	4	4789.5	4438.77	9444.5	5969.86	4	4811	5156.62	13030	7440.31
rpoB-atpA_14670	-	tattcttgcttttttatcaatctctaattctaacctgcctccccaatctg	25851	50	36	yes	4	4006	7645.37	10327.5	10873.8	4	4319	9343.36	12945	12639.4	4	4191.5	8595.04	12362.5	11011.4	4	11210.5	10909.7	15765.5	12070.3	4	10636.5	9857.6	22569.5	14266.2	4	8000	8574.71	21671.5	12374.7
rpoB-atpA_14700	-	taacctgcctccccaatctgatattatggtgccggtatagaccgaaatcc	25881	50	48	yes	4	724.5	1382.69	1271	1338.24	4	1040.5	2250.93	2618.5	2556.68	4	1048.5	2150.04	2962.5	2638.72	4	1400	1362.43	2753.5	2108.12	4	1480.5	1372.09	3910.5	2471.82	4	1307	1400.89	5143	2936.72
rpoB-atpA_14730	-	gccggtatagaccgaaatcccattatgatccaattctgactggtaataga	25911	50	42	yes	4	0	0	0	0	4	0	0	0	0	4	0	0	0	0	4	740	720.144	1595.5	1221.54	4	659.5	611.206	1842	1164.33	4	541.5	580.401	2063.5	1178.29
rpoB-atpA_14760	-	caattctgactggtaatagataccgggactttgcaatatttgattgatca	25941	50	36	yes	4	0	0	0	0	4	0	0	0	0	4	0	0	0	0	4	313	304.601	824	630.868	4	296.5	274.788	733.5	463.645	4	227.5	243.843	841	480.223
rpoB-atpA_14790	-	ttgcaatatttgattgatcacaattcggtaaattccgtttactataaaag	25971	50	28	yes	4	0	0	0	0	4	0	0	0	0	4	0	0	0	0	4	298.5	290.49	876.5	671.063	4	279	258.569	797	503.783	4	183.5	196.682	909.5	519.337
rpoB-atpA_14820	-	aattccgtttactataaaagttccaagggaattcattaaaggaatgtttc	26001	50	30	yes	4	0	0	0	0	4	0	0	0	0	4	0	0	0	0	4	0	0	210	160.779	4	0	0	165.5	104.612	4	0	0	174	99.3564
rpoB-atpA_14850	-	attcattaaaggaatgtttccaataaaaattctttgttcttgcatattcc	26031	50	26	yes	4	0	0	0	0	4	0	0	0	0	4	0	0	0	0	4	373.5	363.478	803	614.79	4	451	417.974	1060.5	670.341	4	325	348.348	985	562.449
rpoB-atpA_14880	-	tctttgttcttgcatattcctactggttttccaaattaatcccgcggata	26061	50	38	yes	4	255	486.662	0	0	4	298	644.668	303.5	296.334	4	334	684.896	720	641.309	4	1141.5	1110.87	2249	1721.87	4	1050.5	973.573	2787	1761.66	4	845.5	906.24	3099	1769.57
rpoB-atpA_14910	-	ccaaattaatcccgcggatacatataattcagaagaatatgtaagtgatt	26091	50	32	yes	4	0	0	0	0	4	0	0	0	0	4	0	0	0	0	4	0	0	309.5	236.958	4	0	0	216	136.533	4	0	0	290	165.594
rpoB-atpA_14940	-	agaagaatatgtaagtgattcatagacagcatctcgttcttttatcagag	26121	50	34	yes	4	113	215.658	0	0	4	111	240.128	0	0	4	102	209.16	0	0	4	588	572.222	1131	865.912	4	619.5	574.135	1431	904.534	4	480.5	515.019	1420	810.84
rpoB-atpA_14970	-	atctcgttcttttatcagaggttctaccaattgatatgtttccacaaata	26151	50	32	yes	4	127.5	243.331	0	0	4	126.5	273.66	0	0	4	134.5	275.804	0	0	4	660.5	642.777	1343.5	1028.61	4	649	601.475	1516	958.262	4	490	525.201	1618	923.901
rpoB-atpA_15000	-	ttgatatgtttccacaaataattgaaattcaatttcgtgatctatatctt	26181	50	24	yes	4	0	0	0	0	4	0	0	0	0	4	0	0	0	0	4	114	110.941	428.5	328.067	4	0	0	329.5	208.277	4	0	0	360.5	205.851
rpoB-atpA_15030	-	aatttcgtgatctatatcttcaatttttggaaacttagcaagttcttcta	26211	50	28	yes	4	0	0	0	0	4	0	0	0	0	4	0	0	0	0	4	311	302.655	697.5	534.017	4	341.5	316.492	679.5	429.511	4	244	261.529	754	430.545
rpoB-atpA_15060	-	aaacttagcaagttcttctattaaaccctgatcaataaaccgataaaacc	26241	50	32	yes	4	146.5	279.592	0	0	4	109.5	236.883	0	0	4	128.5	263.5	121.5	108.221	4	1103.5	1073.89	1725	1320.69	4	881.5	816.949	2048.5	1294.86	4	652	698.839	1990	1136.32
rpoB-atpA_15090	-	atcaataaaccgataaaacccttcaaattgtatctgattaaatccgggta	26271	50	32	yes	4	0	0	0	0	4	0	0	0	0	4	0	0	0	0	4	288	280.272	1083.5	829.545	4	226.5	209.914	1111	702.262	4	188.5	202.042	1120.5	639.821
rpoB-atpA_15120	-	tatctgattaaatccgggtattgcagatgttccctctttttcatccccaa	26301	50	40	yes	4	1214	2316.89	2958	3114.48	4	1324	2864.23	3911.5	3819.15	4	1284	2632.95	3970.5	3536.55	4	3024	2942.86	3881	2971.36	4	2904	2691.34	5462	3452.53	4	2405	2577.77	4863.5	2777.13
rpoB-atpA_15150	-	tccctctttttcatccccaagcatcttttttgaatttcccatttatccgt	26331	50	38	no	4	2188.5	#N/A	4809	#N/A	4	2547	#N/A	6015.5	#N/A	4	2486.5	#N/A	6512	#N/A	4	3126	#N/A	4038	#N/A	4	3462	#N/A	5789	#N/A	4	3143.5	#N/A	6195.5	#N/A
rpoB-atpA_15180	-	tgaatttcccatttatccgtttattgaaaaaatcccatcccatttctcat	26361	50	32	no	4	556	#N/A	884.5	#N/A	4	578	#N/A	1144	#N/A	4	631.5	#N/A	1633	#N/A	4	2197	#N/A	3058	#N/A	4	2238.5	#N/A	4545	#N/A	4	1747.5	#N/A	4119.5	#N/A
rpoB-atpA_15210	-	aatcccatcccatttctcattcttcaccgaatcatatccatagaattcga	26391	50	38	no	4	1026.5	#N/A	1956	#N/A	4	1046.5	#N/A	2649.5	#N/A	4	1159	#N/A	3090.5	#N/A	4	2687.5	#N/A	3926	#N/A	4	2589	#N/A	5303.5	#N/A	4	2496.5	#N/A	5733.5	#N/A
rpoB-atpA_15240	-	atcatatccatagaattcgatctagcaataatggaatttctattctgttt	26421	50	28	no	4	0	#N/A	0	#N/A	4	0	#N/A	0	#N/A	4	0	#N/A	0	#N/A	4	215	#N/A	672	#N/A	4	262	#N/A	628	#N/A	4	132.5	#N/A	741.5	#N/A
rpoB-atpA_15270	-	atggaatttctattctgtttactgaatcacatgaaattttatccaactcc	26451	50	30	no	4	131.5	#N/A	0	#N/A	4	141.5	#N/A	0	#N/A	4	122.5	#N/A	0	#N/A	4	699.5	#N/A	1394	#N/A	4	524.5	#N/A	1340.5	#N/A	4	361	#N/A	1386	#N/A
rpoB-atpA_15300	-	atgaaattttatccaactccaagatatatggaatgtattaaatacgtatg	26481	50	26	no	4	0	#N/A	0	#N/A	4	0	#N/A	0	#N/A	4	0	#N/A	0	#N/A	4	0	#N/A	403	#N/A	3	0	#N/A	360	#N/A	4	0	#N/A	457	#N/A
rpoB-atpA_15330	-	gaatgtattaaatacgtatgaagggagactatattcaattggaatttttt	26511	50	26	no	4	0	#N/A	0	#N/A	4	0	#N/A	0	#N/A	4	0	#N/A	0	#N/A	4	0	#N/A	233.5	#N/A	4	104.5	#N/A	197	#N/A	4	0	#N/A	223	#N/A
rpoB-atpA_15360	-	atattcaattggaattttttataagaaatagatccaaatggaacagaatt	26541	50	22	no	4	0	#N/A	0	#N/A	4	0	#N/A	0	#N/A	4	0	#N/A	0	#N/A	4	0	#N/A	157.5	#N/A	4	0	#N/A	0	#N/A	4	0	#N/A	0	#N/A
rpoB-atpA_15390	-	gatccaaatggaacagaattgagaaataccgctggaacttacggagtttt	26571	50	40	no	4	0	#N/A	0	#N/A	4	0	#N/A	0	#N/A	4	0	#N/A	0	#N/A	4	366	#N/A	889	#N/A	4	325.5	#N/A	1062.5	#N/A	4	219.5	#N/A	1091.5	#N/A
trnC-GCA-2	+	tggggaaaaaggatttgcagtcccccgccttaccactcggccatgccgcc	27398	50	62	no	4	48774	#N/A	62548	#N/A	4	45197.5	#N/A	63920.5	#N/A	4	47264	#N/A	63103.5	#N/A	4	18257.5	#N/A	65371.5	#N/A	4	16414.5	#N/A	65261	#N/A	4	11389	#N/A	65305.5	#N/A
trnC-GCA-1	+	aggcggcacccggatttgaactggggaaaaaggatttgcagtcccccgcc	27419	50	60	no	4	23781	#N/A	47123.5	#N/A	4	21943	#N/A	48189	#N/A	4	22448.5	#N/A	47803	#N/A	4	20949	#N/A	41719	#N/A	4	21661.5	#N/A	47873	#N/A	4	18525	#N/A	44828.5	#N/A
petN_600	+	atctgactcacatgtagaaagaagaatactttttatttcttttatcgttt	27826	50	26	no	4	543	#N/A	598.5	#N/A	4	495.5	#N/A	400.5	#N/A	4	568.5	#N/A	906	#N/A	4	301	#N/A	733	#N/A	4	435	#N/A	905.5	#N/A	4	213	#N/A	987	#N/A
petN_570	+	gcaaaccgacatttttgaagtatccaaggaatctgactcacatgtagaaa	27856	50	38	no	4	243.5	#N/A	0	#N/A	4	186	#N/A	0	#N/A	4	218.5	#N/A	326.5	#N/A	3	408	#N/A	1054	#N/A	4	392	#N/A	1131	#N/A	4	261	#N/A	1185	#N/A
petN_540	+	tctagtagaatcgacaagatgtaaacacaagcaaaccgacatttttgaag	27886	50	36	no	4	471	#N/A	525.5	#N/A	4	395.5	#N/A	331.5	#N/A	4	408.5	#N/A	793	#N/A	4	591.5	#N/A	1631.5	#N/A	4	686	#N/A	2014	#N/A	4	395.5	#N/A	1966.5	#N/A
petN_510	+	taatgagtgattctttttttttatagaatttctagtagaatcgacaagat	27916	50	24	no	4	313.5	#N/A	0	#N/A	4	241.5	#N/A	0	#N/A	4	266.5	#N/A	242.5	#N/A	4	0	#N/A	183.5	#N/A	4	0	#N/A	132.5	#N/A	4	0	#N/A	170	#N/A
petN_480	+	atgaactactccaaaaatccacttatcttataatgagtgattcttttttt	27946	50	26	no	4	561	#N/A	464	#N/A	4	481	#N/A	372	#N/A	4	546.5	#N/A	903.5	#N/A	4	490.5	#N/A	1088	#N/A	4	534.5	#N/A	1190.5	#N/A	4	311	#N/A	1421.5	#N/A
petN_450	+	aaaaaagggagaggtttttggtcaccattgatgaactactccaaaaatcc	27976	50	38	no	4	273.5	#N/A	0	#N/A	4	224	#N/A	0	#N/A	4	259	#N/A	340.5	#N/A	3	789	#N/A	1500	#N/A	4	679	#N/A	1500.5	#N/A	4	377.5	#N/A	1547	#N/A
petN_420	+	ataatagtgaaatcactggtgcagagtcaaaaaaaagggagaggtttttg	28006	50	36	no	4	0	#N/A	0	#N/A	4	0	#N/A	0	#N/A	4	0	#N/A	0	#N/A	4	0	#N/A	235.5	#N/A	4	0	#N/A	195.5	#N/A	4	0	#N/A	201	#N/A
petN_390	+	atgaagaaactattccattattgttcactaataatagtgaaatcactggt	28036	50	28	no	4	532	#N/A	352	#N/A	4	515	#N/A	381.5	#N/A	4	543.5	#N/A	755	#N/A	4	117.5	#N/A	372.5	#N/A	4	156	#N/A	347	#N/A	4	0	#N/A	463.5	#N/A
petN_360	+	atgtgaattctgccccctatttctatgaatatgaagaaactattccatta	28066	50	32	no	4	5320.5	#N/A	10508	#N/A	4	4377	#N/A	9845	#N/A	4	4655.5	#N/A	10804.5	#N/A	4	7104.5	#N/A	12667.5	#N/A	4	8432	#N/A	12420	#N/A	4	6442	#N/A	15707.5	#N/A
petN_330	+	aaagcagcccatgcgagacttactatatccatgtgaattctgccccctat	28096	50	46	yes	4	5612.5	10711.3	11731	12351.6	4	4705	10178.4	10653	10401.5	4	5258.5	10783	11799	10509.5	4	18947.5	18439.1	19988.5	15303.5	4	19613	18176.8	23743.5	15008.2	4	17709	18981.2	24024	13718
petN_300	+	agagagagggaaaatgtaaaaactaccattaaagcagcccatgcgagact	28126	50	42	yes	4	4064	7756.06	8049.5	8475.33	4	3605	7798.76	7617.5	7437.64	4	3705.5	7598.45	8849.5	7882.31	4	9163.5	8917.62	12817.5	9813.29	4	8991.5	8333.07	14687	9283.64	4	7584.5	8129.36	15213	8686.84
petN_270	+	ttctagagtccacttcttccccacactacgagagagagggaaaatgtaaa	28156	50	44	yes	4	1371	2616.53	2745	2890.21	4	1450.5	3137.89	3152.5	3078.07	4	1481.5	3037.94	3643.5	3245.29	4	1634	1590.15	2821	2159.8	4	2118	1962.9	4061.5	2567.27	4	2633.5	2822.69	5402.5	3084.9
petN_240	+	gagtttgattattaccgcaattagaagtatttctagagtccacttcttcc	28186	50	36	no	4	10049.5	#N/A	17948.5	#N/A	4	8616	#N/A	16403	#N/A	4	9226	#N/A	17587.5	#N/A	4	10475.5	#N/A	13971	#N/A	4	10636	#N/A	15795	#N/A	4	7373.5	#N/A	15678.5	#N/A
petN_210	+	gaaaacgaaaacaattgatacaggttgatagagtttgattattaccgcaa	28216	50	32	no	4	9051.5	#N/A	16758.5	#N/A	4	7672.5	#N/A	15189.5	#N/A	4	8113	#N/A	16338	#N/A	4	1557.5	#N/A	3748	#N/A	4	2382	#N/A	3960.5	#N/A	4	1229.5	#N/A	4973.5	#N/A
petN_180	+	aaatcttaaaaaaaattgccgaacggtctagaaaacgaaaacaattgata	28246	50	28	no	4	4897	#N/A	9945.5	#N/A	4	3849.5	#N/A	8725	#N/A	4	4537.5	#N/A	10760.5	#N/A	4	1734.5	#N/A	4313	#N/A	4	2382.5	#N/A	5040.5	#N/A	4	1703.5	#N/A	8831	#N/A
petN_150	+	aataaaacataaatccaatttctaaaaaaaaaatcttaaaaaaaattgcc	28276	50	16	no	4	3688.5	#N/A	7155	#N/A	4	3112.5	#N/A	6445.5	#N/A	3	3331	#N/A	7514	#N/A	4	220	#N/A	778	#N/A	4	273	#N/A	776	#N/A	4	169.5	#N/A	998	#N/A
petN_120	+	aaaccctgatagaaaaatagaaaatgagtcaataaaacataaatccaatt	28306	50	24	no	4	7631.5	#N/A	14249.5	#N/A	4	6451	#N/A	12454.5	#N/A	4	6847	#N/A	13681	#N/A	4	1300	#N/A	4394.5	#N/A	4	2217.5	#N/A	4036	#N/A	4	1319	#N/A	6588	#N/A
petN_90	+	aggggttaccccatgaatggttaaccgtgtaaaccctgatagaaaaatag	28336	50	42	no	4	2235.5	#N/A	4822	#N/A	4	2016	#N/A	4645.5	#N/A	4	1997.5	#N/A	5157.5	#N/A	4	1756	#N/A	4642.5	#N/A	4	2443	#N/A	5438	#N/A	4	1254.5	#N/A	6888.5	#N/A
petN_60	+	aattcgatggaagcttcttcagatttcgaaaggggttaccccatgaatgg	28366	50	44	no	4	1418	#N/A	2925	#N/A	4	1227.5	#N/A	2717	#N/A	4	1380.5	#N/A	3554.5	#N/A	4	905.5	#N/A	3172.5	#N/A	4	1177	#N/A	3658	#N/A	4	740	#N/A	5355.5	#N/A
petN_30	+	ttgtttgatccatttaatacagataatcccaattcgatggaagcttcttc	28396	50	34	no	4	6367.5	#N/A	12776	#N/A	4	5733.5	#N/A	11070.5	#N/A	4	6295	#N/A	13071	#N/A	4	6575.5	#N/A	15614	#N/A	4	7940.5	#N/A	18578	#N/A	4	3971	#N/A	22409	#N/A
psbM_0	-	tgtattaaatggatcaaacaaacaaatgaaattgacaaagtatgtacata	28425	50	24	no	4	0	#N/A	0	#N/A	4	0	#N/A	0	#N/A	4	0	#N/A	0	#N/A	4	0	#N/A	146	#N/A	4	0	#N/A	0	#N/A	4	0	#N/A	0	#N/A
petN_0	+	gtatgtacatactttgtcaatttcatttgtttgtttgatccatttaatac	28426	50	26	no	4	7063	#N/A	13830.5	#N/A	4	6322	#N/A	12114	#N/A	4	6450	#N/A	12892.5	#N/A	4	1814	#N/A	8340	#N/A	4	2877.5	#N/A	7836.5	#N/A	4	1084.5	#N/A	10795.5	#N/A
psbM_30	-	attgacaaagtatgtacatacttttcatattctatttcatttatattgac	28455	50	22	no	4	0	#N/A	0	#N/A	4	0	#N/A	0	#N/A	3	0	#N/A	0	#N/A	4	0	#N/A	112	#N/A	4	0	#N/A	0	#N/A	4	0	#N/A	0	#N/A
psbM_60	-	tctatttcatttatattgacgtttataaagaaaaagagagatataggtgg	28485	50	26	no	4	0	#N/A	0	#N/A	4	0	#N/A	0	#N/A	4	0	#N/A	0	#N/A	4	0	#N/A	0	#N/A	4	0	#N/A	0	#N/A	4	0	#N/A	0	#N/A
psbM_90	-	aaaaagagagatataggtggattcctatatattaagatatttcacttgta	28515	50	26	no	4	0	#N/A	0	#N/A	4	0	#N/A	0	#N/A	4	0	#N/A	0	#N/A	3	0	#N/A	185	#N/A	4	0	#N/A	145	#N/A	4	0	#N/A	144.5	#N/A
psbM_120	-	attaagatatttcacttgtatctttatacattacaataaccataatggct	28545	50	24	no	4	0	#N/A	0	#N/A	4	0	#N/A	0	#N/A	4	0	#N/A	0	#N/A	4	308	#N/A	595	#N/A	4	209	#N/A	540	#N/A	4	239.5	#N/A	589	#N/A
psbM_150	-	ttacaataaccataatggctagtatggtagaaagagatctctttctacca	28575	50	34	no	4	0	#N/A	0	#N/A	4	0	#N/A	0	#N/A	4	0	#N/A	0	#N/A	4	118	#N/A	139	#N/A	4	0	#N/A	0	#N/A	4	0	#N/A	0	#N/A
psbM_180	-	aaagagatctctttctaccatactagcggaccccttaggatactactact	28605	50	42	no	4	3447.5	#N/A	7083.5	#N/A	4	3015	#N/A	6773	#N/A	4	3163.5	#N/A	7446	#N/A	4	5213	#N/A	15789.5	#N/A	4	5450	#N/A	17790.5	#N/A	4	3283	#N/A	16115	#N/A
psbM_210	-	ccccttaggatactactactgagtctaatgcgttcctttcatttaagacg	28635	50	42	no	4	7182	#N/A	14248	#N/A	4	6166	#N/A	13252.5	#N/A	4	6554.5	#N/A	14932.5	#N/A	4	10281.5	#N/A	16181.5	#N/A	4	11206	#N/A	17221	#N/A	4	6926	#N/A	20720	#N/A
psbM_240	-	cgttcctttcatttaagacgagaaattgaaatctttttttttttttgata	28665	50	24	no	4	13034	#N/A	23072.5	#N/A	4	10347	#N/A	19306	#N/A	4	10618	#N/A	18858.5	#N/A	3	1649	#N/A	4150	#N/A	4	2805.5	#N/A	4356.5	#N/A	4	1460	#N/A	6700.5	#N/A
psbM_270	-	atctttttttttttttgatagtaaaattttattcaaattaatcattttga	28695	50	12	no	4	9349.5	#N/A	15259.5	#N/A	4	8038.5	#N/A	14054	#N/A	4	9082.5	#N/A	15230	#N/A	4	0	#N/A	342	#N/A	4	152.5	#N/A	285.5	#N/A	4	0	#N/A	366	#N/A
psbM_300	-	attcaaattaatcattttgactaacggtttttacgtaaattataagcaaa	28725	50	22	yes	4	5010	9561.48	9457	9957.29	4	4043	8746.29	8671	8466.27	4	4530.5	9290.18	9568.5	8522.73	4	2116.5	2059.71	2742.5	2099.7	4	2503	2319.71	3503	2214.24	4	2261	2423.43	3971.5	2267.78
psbM_330	-	ttacgtaaattataagcaaaaaagcagtaggaacgagaatgaagagtgca	28755	50	34	yes	4	726	1385.56	1158	1219.26	4	723.5	1565.16	1417	1383.54	4	793.5	1627.14	1888.5	1682.1	4	386.5	376.129	549	420.323	4	434	402.219	829.5	524.326	4	561.5	601.838	1002	572.156
psbM_360	-	gaacgagaatgaagagtgcagtagcaataaatgcaagaatatttacttcc	28785	50	36	yes	4	2451	4677.68	4786.5	5039.71	4	2055.5	4446.7	4523	4416.21	4	2101.5	4309.31	4736.5	4218.83	4	2954	2874.74	3821.5	2925.8	4	3102	2874.84	4859	3071.37	4	2577.5	2762.67	5081	2901.32
psbM_390	-	atgcaagaatatttacttccataatttaatcgtttattattattattttt	28815	50	16	no	4	9320	#N/A	15291.5	#N/A	4	7359.5	#N/A	13687.5	#N/A	4	8117.5	#N/A	14530.5	#N/A	4	2507.5	#N/A	3865.5	#N/A	4	3015.5	#N/A	4529.5	#N/A	4	2502.5	#N/A	5455	#N/A
psbM_420	-	cgtttattattattattttttttttctttggaatatctcgggatttaatc	28845	50	22	no	4	10513.5	#N/A	18745.5	#N/A	4	8627	#N/A	16826	#N/A	4	9741	#N/A	17943	#N/A	4	579.5	#N/A	1887.5	#N/A	4	984.5	#N/A	1995	#N/A	4	479.5	#N/A	2484.5	#N/A
psbM_450	-	gaatatctcgggatttaatcccatagagatgagaaatctttcgcttgtaa	28875	50	36	no	4	3509	#N/A	6891.5	#N/A	4	2973	#N/A	6824.5	#N/A	4	2840	#N/A	6820.5	#N/A	4	2377.5	#N/A	6670.5	#N/A	4	3949.5	#N/A	7212	#N/A	4	1652	#N/A	9580.5	#N/A
psbM_480	-	gagaaatctttcgcttgtaaacttactcagatgaattagattgcgatgat	28905	50	34	no	4	4217	#N/A	8304	#N/A	4	3507	#N/A	8126	#N/A	4	4013.5	#N/A	9525.5	#N/A	4	1464	#N/A	3589.5	#N/A	4	1998	#N/A	3917.5	#N/A	4	1369.5	#N/A	6954	#N/A
psbM_510	-	atgaattagattgcgatgatatcgaatgaaagaaatatcatgaataacaa	28935	50	26	no	4	1502	#N/A	2951.5	#N/A	4	1290	#N/A	2743.5	#N/A	4	1481	#N/A	3456.5	#N/A	4	651.5	#N/A	1401.5	#N/A	4	1046	#N/A	1434.5	#N/A	4	583.5	#N/A	2287	#N/A
psbM_540	-	agaaatatcatgaataacaatatcggagctataaaatcgattcatcgtca	28965	50	30	no	4	5399.5	#N/A	11340.5	#N/A	4	4545	#N/A	10635	#N/A	4	4891	#N/A	10571	#N/A	4	5332.5	#N/A	8386.5	#N/A	4	7163	#N/A	9738.5	#N/A	4	3420.5	#N/A	12658.5	#N/A
psbM_570	-	ataaaatcgattcatcgtcaagaatttaatagtataacataggaagatct	28995	50	26	no	4	852	#N/A	950	#N/A	4	694.5	#N/A	746.5	#N/A	4	755	#N/A	1328	#N/A	4	131	#N/A	411	#N/A	4	170	#N/A	328.5	#N/A	4	106	#N/A	485	#N/A
psbM_600	-	agtataacataggaagatcttttatccacaccgaatacataatgagattc	29025	50	32	no	4	1408.5	#N/A	2545.5	#N/A	4	1392.5	#N/A	2380	#N/A	4	1365	#N/A	2758	#N/A	3	1710	#N/A	3669	#N/A	4	2391	#N/A	4283	#N/A	4	1167	#N/A	5418	#N/A
psbM_630	-	ccgaatacataatgagattcccgatccaataaaaaaaaaagttctttatg	29055	50	30	no	4	756	#N/A	969	#N/A	4	680.5	#N/A	881.5	#N/A	4	752.5	#N/A	1347	#N/A	4	1048	#N/A	2430	#N/A	4	1272	#N/A	2597.5	#N/A	4	713.5	#N/A	3351.5	#N/A
psbM_651	-	cgatccaataaaaaaaaaagttctttatgattctttttcccggctttcct	29076	50	32	no	4	3311.5	#N/A	6562.5	#N/A	4	3204.5	#N/A	8373	#N/A	4	3385	#N/A	7342.5	#N/A	4	4913	#N/A	8033.5	#N/A	4	5521	#N/A	14051	#N/A	4	2994.5	#N/A	9905	#N/A
trnD-GUC-1	-	cgggactgacggggctcgaacccgcagcttccgccttgacagggcggtgc	29826	50	72	no	4	12670.5	#N/A	31916	#N/A	4	12163.5	#N/A	31707.5	#N/A	4	10924	#N/A	32714.5	#N/A	4	4623.5	#N/A	16555.5	#N/A	4	5905	#N/A	16141	#N/A	4	4188.5	#N/A	20185.5	#N/A
trnD-GUC-2	-	cagcttccgccttgacagggcggtgctctgaccaattgaactacaatccc	29850	50	56	no	4	55219.5	#N/A	60365	#N/A	4	52565	#N/A	57649.5	#N/A	4	52495	#N/A	59101.5	#N/A	4	22855	#N/A	53483	#N/A	4	21017	#N/A	65281.5	#N/A	4	13550.5	#N/A	65324.5	#N/A
trnY-GUA-1	-	tgggccgagctggatttgaaccagcgtagacatattgccaacgaatttac	30348	50	48	no	4	31549.5	#N/A	48323.5	#N/A	4	28300.5	#N/A	49061.5	#N/A	4	32114.5	#N/A	52997	#N/A	4	14521.5	#N/A	38347	#N/A	4	17840.5	#N/A	40430.5	#N/A	4	17016.5	#N/A	46519.5	#N/A
trnY-GUA-2	-	ttgccaacgaatttacagtccgtccccattaaccgctcgggcatcgaccc	30382	50	56	no	4	46544.5	#N/A	61611	#N/A	4	45521	#N/A	64204	#N/A	4	47392.5	#N/A	62893	#N/A	4	32084	#N/A	63799.5	#N/A	4	34198.5	#N/A	65288	#N/A	4	24006.5	#N/A	65310.5	#N/A
trnE-UUC-1	-	tacccccaggggaagtcgaatccccgctgcctccttgaaagagagatgtc	30491	50	58	no	4	35444.5	#N/A	53864.5	#N/A	4	33837	#N/A	55979	#N/A	4	36519	#N/A	61183	#N/A	4	10307	#N/A	37817.5	#N/A	4	13765	#N/A	40953.5	#N/A	4	9152	#N/A	56978.5	#N/A
trnE-UUC-2	-	ccgctgcctccttgaaagagagatgtcctgaaccactagacgatgggggc	30514	50	58	no	4	18240	#N/A	28569.5	#N/A	4	20796	#N/A	31873	#N/A	4	15867.5	#N/A	28577	#N/A	4	2302	#N/A	8078	#N/A	4	2474.5	#N/A	10257.5	#N/A	4	2086	#N/A	12244.5	#N/A
trnT-GGU-2	+	gatgacttacgccttaccatggcgttactctaccactgagttaaaagggc	31394	50	48	no	4	13823.5	#N/A	32502	#N/A	4	11787.5	#N/A	30964.5	#N/A	4	11640	#N/A	32526.5	#N/A	4	2183.5	#N/A	15954.5	#N/A	4	2110.5	#N/A	18411.5	#N/A	4	1504.5	#N/A	24285.5	#N/A
trnT-GGU-1	+	agccccttatcggatttgaaccgatgacttacgccttaccatggcgttac	31416	50	50	no	4	26131	#N/A	52909	#N/A	4	22278	#N/A	52819	#N/A	4	21431.5	#N/A	54649.5	#N/A	4	4687.5	#N/A	31148	#N/A	4	4656	#N/A	38937	#N/A	4	2232	#N/A	39705	#N/A
psbD-C_2812	+	aggtaaacggatcaactcaatttgtttcttccttgctattagtttattaa	32475	50	30	no	4	6437.5	#N/A	18436.5	#N/A	4	5419.5	#N/A	18429.5	#N/A	4	5611	#N/A	20273.5	#N/A	4	15134.5	#N/A	25260.5	#N/A	4	22462	#N/A	27943.5	#N/A	4	14108	#N/A	31537.5	#N/A
psbD-C_2790	+	ttgattttattggtccttacttaggtaaacggatcaactcaatttgtttc	32497	50	32	no	4	3037	#N/A	9019	#N/A	4	2450.5	#N/A	8895.5	#N/A	4	2516	#N/A	9975.5	#N/A	4	6025	#N/A	18017.5	#N/A	4	10104	#N/A	18430	#N/A	4	5034	#N/A	22006	#N/A
psbD-C_2760	+	tcatttaattggtttcgaagatcaaaatttttgattttattggtccttac	32527	50	26	no	4	4210	#N/A	11150.5	#N/A	4	3469	#N/A	11005.5	#N/A	4	4018	#N/A	13503.5	#N/A	4	1324	#N/A	5358	#N/A	4	1883.5	#N/A	4714	#N/A	4	936	#N/A	6375	#N/A
psbD-C_2730	+	actgccccataaaatggaacccttagaatttcatttaattggtttcgaag	32557	50	36	no	4	6071.5	#N/A	18940	#N/A	4	4633	#N/A	18376	#N/A	4	4937	#N/A	19513.5	#N/A	4	1696	#N/A	10919	#N/A	4	2922	#N/A	11085.5	#N/A	4	1257	#N/A	13936	#N/A
psbD-C_2700	+	atcatttgtttatgatttaatttctcgcgcactgccccataaaatggaac	32587	50	36	no	4	4863.5	#N/A	14221.5	#N/A	4	3959.5	#N/A	15179.5	#N/A	4	4124	#N/A	16786.5	#N/A	4	8604	#N/A	32240.5	#N/A	4	9917	#N/A	37471.5	#N/A	4	4757.5	#N/A	48255	#N/A
psbD-C_2670	+	attatggcattttcagggcgctcaaattctatcatttgtttatgatttaa	32617	50	30	no	4	4116	#N/A	11454	#N/A	4	2939.5	#N/A	12247.5	#N/A	4	3362	#N/A	13765.5	#N/A	4	3752.5	#N/A	19280.5	#N/A	4	4792	#N/A	18321	#N/A	4	1770	#N/A	24652	#N/A
psbD-C_2640	+	accttaatgttatagattttgatgttatatattatggcattttcagggcg	32647	50	30	no	4	4725	#N/A	13064	#N/A	4	3309	#N/A	12572.5	#N/A	4	3929	#N/A	14887	#N/A	4	1007.5	#N/A	5425.5	#N/A	4	1364.5	#N/A	4851.5	#N/A	4	627.5	#N/A	7907	#N/A
psbD-C_2610	+	cctattcatctacttcaaccatttccgaacaccttaatgttatagatttt	32677	50	32	no	4	14792.5	#N/A	32703	#N/A	4	11540	#N/A	32815.5	#N/A	4	12177	#N/A	36897	#N/A	4	11512	#N/A	31752	#N/A	4	17201	#N/A	32682.5	#N/A	4	9661	#N/A	45510.5	#N/A
psbD-C_2580	+	tttaccaagggctatagtcatagcgatcctcctattcatctacttcaacc	32707	50	42	no	4	9486.5	#N/A	23581	#N/A	4	7935	#N/A	24284	#N/A	4	8016.5	#N/A	25760.5	#N/A	4	44807.5	#N/A	40603	#N/A	4	49138.5	#N/A	42339	#N/A	4	40169	#N/A	42482	#N/A
psbD-C_2550	+	atcaaataaatctttttcgtctttggtaaatttaccaagggctatagtca	32737	50	30	yes	4	5392.5	10291.5	12009	12644.3	4	4470.5	9671.11	12647	12348.4	4	5012.5	10278.6	13980.5	12452.5	4	2848	2771.58	4884.5	3739.65	4	3100	2872.99	5451.5	3445.89	4	3219	3450.25	6125.5	3497.75
psbD-C_2520	+	gcggtccctccgtaaccagtcatccataatatcaaataaatctttttcgt	32767	50	40	yes	4	16338	31180.7	31283	32937.9	4	13538.5	29288.1	32652	31881.1	4	14447	29624.8	34111.5	30383.4	4	30791.5	29965.3	29390	22501.5	4	31510	29202.6	35692.5	22561.2	4	30016.5	32172.9	34108.5	19476.4
psbD-C_2490	+	caatagaccagaccaacctacaaaaacgaagcggtccctccgtaaccagt	32797	50	50	yes	4	5832.5	11131.2	16494	17366.6	4	4982.5	10778.7	17419.5	17008.2	4	5273.5	10813.8	18881.5	16817.9	4	40031	38956.8	39537	30270.2	4	40014.5	37084.3	46446	29358.5	4	40525	43436.3	43616.5	24905.6
psbD-C_2460	+	ccctaaagcgaaataggcacaaggaaagagcaatagaccagaccaaccta	32827	50	46	yes	4	2003	3822.68	5536.5	5829.39	4	1690	3656	5932.5	5792.43	4	1793.5	3677.73	6622.5	5898.71	4	19885.5	19351.9	19942.5	15268.3	4	22366.5	20728.6	30194	19085.6	4	22129	23718.7	28887.5	16495.2
psbD-C_2430	+	agttacaaaggttgtacctgtgaaccaaccccctaaagcgaaataggcac	32857	50	46	yes	4	3195.5	6098.55	8379.5	8822.79	4	2749.5	5948.04	9253.5	9035.02	4	2836	5815.46	9818.5	8745.41	4	11018	10722.4	18312.5	14020.4	4	13435.5	12451.6	24351	15392.2	4	12575	13478.4	24843.5	14186
psbD-C_2400	+	ggaactggccaatccatgagtataccatgaagttacaaaggttgtacctg	32887	50	44	yes	4	3191.5	6090.91	7782.5	8194.21	4	2757	5964.26	8215	8021.04	4	3145.5	6450.12	10011	8916.87	4	6318	6148.47	9408.5	7203.3	4	7067.5	6549.96	12266	7753.33	4	8046	8624.02	14663	8372.78
psbD-C_2370	+	agcggttaaaaaattgcaaccttctaaataggaactggccaatccatgag	32917	50	40	yes	4	3830.5	7310.43	8984.5	9459.79	4	2874	6217.37	8986.5	8774.32	4	3179.5	6519.84	10929	9734.54	4	9655	9395.93	14992	11478.1	4	9999.5	9267.25	17880	11301.9	4	11377.5	12194.8	21287	12155.2
psbD-C_2340	+	cgctaaactattagcaggagtagaaactgcagcggttaaaaaattgcaac	32947	50	40	yes	4	2343.5	4472.52	5608.5	5905.2	4	1847.5	3996.73	5641.5	5508.3	4	2019.5	4141.16	6832	6085.31	4	4185.5	4073.19	7253.5	5553.4	4	4276.5	3963.34	8601	5436.69	4	4233	4537.09	9853.5	5626.49
psbD-C_2310	+	ttcaggaccccacagtaacaacaaagaatgcgctaaactattagcaggag	32977	50	44	yes	4	2628	5015.48	6170.5	6496.93	4	1879	4064.87	6277.5	6129.28	4	2266.5	4647.66	8472	7546.07	4	3631	3533.57	6591.5	5046.56	4	3687	3417.01	7698	4865.9	4	5622.5	6026.41	13035	7443.17
psbD-C_2280	+	ttgacaccaacgagtaaaatctccttgtgcttcaggaccccacagtaaca	33007	50	46	yes	4	4944.5	9436.48	12075	12713.8	4	4087	8841.47	12544.5	12248.3	4	4323	8864.69	13922	12400.4	4	30504	29685.5	36460.5	27914.8	4	33771.5	31298.5	41631.5	26315.2	4	24788	26568.7	45387	25916.6
psbD-C_2250	+	gagagcaacaaaagcccatagaccacctaattgacaccaacgagtaaaat	33037	50	42	yes	4	5336.5	10184.6	12970	13656.1	4	4527.5	9794.42	14073.5	13741.2	4	5096	10449.8	16064.5	14308.8	4	19842.5	19310.1	23572.5	18047.5	4	24147.5	22379.2	31513.5	19919.7	4	24858	26643.8	33375.5	19057.9
psbD-C_2220	+	cataaaacctattaatgcgaaagcgccgtggagagcaacaaaagcccata	33067	50	44	yes	4	1026.5	1959.05	2560.5	2695.95	4	734	1587.87	2299	2244.72	4	723.5	1483.6	2871.5	2557.67	4	7604.5	7400.45	12887	9866.5	4	7724	7158.38	15947.5	10080.4	4	6255.5	6704.89	16780	9581.61
psbD-C_2190	+	aacagatcgagcaagttcaaattgacgtaacataaaacctattaatgcga	33097	50	34	yes	4	5160.5	9848.71	11639	12254.7	4	4233.5	9158.4	12465	12170.7	4	4673	9582.39	13981	12453	4	4059	3950.08	5165	3954.41	4	4594.5	4258.05	7675	4851.36	4	4751	5092.31	8039	4590.38
psbD-C_2160	+	gaatgcgattgcattataaggtcgcaattgaacagatcgagcaagttcaa	33127	50	40	yes	4	1528	2916.16	2917	3071.31	4	1213.5	2625.18	3308.5	3230.38	4	1316.5	2699.6	4186	3728.5	4	3576	3480.05	7306.5	5593.98	4	3789.5	3512	8340	5271.71	4	4504.5	4828.1	10650	6081.3
psbD-C_2130	+	gacagaaacaaaaacagcaatgggaccagagaatgcgattgcattataag	33157	50	40	yes	4	796.5	1520.1	1937	2039.47	4	675.5	1461.32	1974.5	1927.88	4	782	1603.56	2825	2516.25	4	1614	1570.69	3731.5	2856.9	4	1855	1719.16	4875	3081.48	4	1795.5	1924.49	5425.5	3098.04
psbD-C_2100	+	accagattgacctagtggataaattaggaagacagaaacaaaaacagcaa	33187	50	36	yes	4	3846.5	7340.97	9071.5	9551.4	4	2726.5	5898.28	8523.5	8322.25	4	2949	6047.18	9736	8671.92	3	2245	2184.76	3014	2307.57	4	2360	2187.18	4090.5	2585.6	4	2578	2763.2	4687.5	2676.63
psbD-C_2070	+	cgctacaccaaaactaggcgcaaagaaccaaccagattgacctagtggat	33217	50	48	yes	4	2237.5	4270.22	5741.5	6045.23	4	1805	3904.79	6230.5	6083.39	4	2179	4468.23	7733	6887.84	4	5243	5102.31	14205	10875.6	4	7835	7261.25	17127	10826	4	6888.5	7383.36	20826	11891.9
psbD-C_2040	+	ttggaaaaagaggatgaatcgaaatatagccgctacaccaaaactaggcg	33247	50	42	yes	4	3096	5908.65	8174.5	8606.94	4	2674.5	5785.79	9004.5	8791.9	4	2857	5858.53	10047.5	8949.38	4	5431	5285.27	8947	6849.97	4	6704	6213.08	13914.5	8795.34	4	6080.5	6517.32	15005.5	8568.35
psbD-C_2010	+	aaatgggttcaatgtccaattatgaaacccttggaaaaagaggatgaatc	33277	50	36	yes	4	1550	2958.14	3582	3771.49	4	1160.5	2510.53	3334	3255.28	4	1502.5	3081.01	4920.5	4382.72	4	1216	1183.37	2771.5	2121.91	4	1755	1626.48	3410	2155.46	4	2061.5	2209.6	4774.5	2726.31
psbD-C_1980	+	gcccagtacaccggcgactcccatcatatgaaatgggttcaatgtccaat	33307	50	50	yes	4	4318	8240.81	11016	11598.8	4	3590.5	7767.39	12013.5	11729.9	4	3735.5	7659.97	13200.5	11757.8	4	12759	12416.6	15856.5	12140	4	13659	12658.8	20103.5	12707.4	4	15045.5	16126.4	24760	14138.3
psbD-C_1950	+	agcaccatgaatagcgcatagcagagccgcgcccagtacaccggcgactc	33337	50	62	yes	4	2006.5	3829.36	6319	6653.28	4	1819	3935.07	7179.5	7009.99	4	1852.5	3798.71	7617.5	6784.96	4	10326	10048.9	20432.5	15643.5	4	12223	11327.9	25583.5	16171.3	4	8431	9036.67	25495	14558
psbD-C_1920	+	accatcttcaaataaagtattttctacagtagcaccatgaatagcgcata	33367	50	34	yes	4	9458.5	18051.4	21084.5	22199.9	4	7860	17003.7	23232	22683.5	4	8916	18283	25109.5	22365.2	4	8029	7813.56	13159	10074.7	4	9546.5	8847.42	17334	10956.8	4	9566.5	10253.7	20561.5	11740.9
psbD-C_1890	+	gttaaaagcacggaatgtatttgcaccatcaccatcttcaaataaagtat	33397	50	34	yes	4	13370.5	25517.3	26292	27682.9	4	10096	21840.8	26028.5	25413.9	4	12090.5	24792.6	30654	27303.7	4	23366.5	22739.5	32515	24894	4	24988.5	23158.6	38140	24108.3	4	23254	24924.5	42405	24213.8
psbD-C_1860	+	cattgaataagtttcttcggcttgagttgggttaaaagcacggaatgtat	33427	50	38	yes	4	4203.5	8022.29	9380	9876.22	4	2904	6282.27	8401.5	8203.13	4	4079	8364.34	11818.5	10526.8	4	2030	1975.53	4220.5	3231.28	4	2253.5	2088.48	4970	3141.53	4	3423	3668.9	8266	4720
psbD-C_1830	+	gatttgtgaccaaaagcggttagcggtgaccattgaataagtttcttcgg	33457	50	44	yes	4	3033.5	5789.37	7580	7980.99	4	2263.5	4896.67	7878	7691.99	4	2778	5696.53	9148.5	8148.63	4	6069	5906.15	13216.5	10118.8	4	5833.5	5406.32	16699	10555.4	4	4801.5	5146.44	17092	9759.77
psbD-C_1800	+	ccaacgtttattggaaaaagcaaccccaaagatttgtgaccaaaagcggt	33487	50	42	yes	4	3121	5956.36	9129.5	9612.46	4	2952.5	6387.19	10994.5	10734.9	4	3268.5	6702.34	12079	10758.9	4	4888	4756.84	9754.5	7468.21	4	6929	6421.6	13889	8779.23	4	6784	7271.36	16255.5	9282.12
psbD-C_1770	+	taccggtacaaataacataaagaaatgtaaccaacgtttattggaaaaag	33517	50	30	yes	4	2593	4948.69	6106	6429.02	4	2217	4796.07	6810.5	6649.7	4	2543	5214.64	8120	7232.54	4	1593.5	1550.74	3256.5	2493.23	4	1944	1801.64	4653.5	2941.47	4	2002.5	2146.36	5540	3163.42
psbD-C_1740	+	tactccaagagcactcatccataaaccagttaccggtacaaataacataa	33547	50	38	yes	4	14919	28472.6	30657	32278.8	4	10812.5	23390.9	31335.5	30595.6	4	12516	25665.1	32529	28973.8	4	23942	23299.6	39516	30254.1	4	24846	23026.6	42151.5	26643.9	4	18679	20020.9	50525.5	28850.8
psbD-C_1710	+	ataggcacgtaggttcaaagctaaaccgactactccaagagcactcatcc	33577	50	48	yes	4	10758	20531.4	25044.5	26369.4	4	8343	18048.5	24706	24122.7	4	9555.5	19594.4	25828	23005.2	4	38583	37547.7	48043	36782.5	4	42827.5	39691.3	55371.5	35000.3	4	29316	31422	58305	33293
psbD-C_1680	+	cgctgcacggatttcctgggaaacgaagtcataggcacgtaggttcaaag	33607	50	52	yes	4	2975.5	5678.68	8111	8540.08	4	2215	4791.75	8337	8140.16	4	2904	5954.9	10264	9142.22	4	3540	3445.01	6977	5341.71	4	4422.5	4098.65	10309	6516.31	4	4278	4585.33	12413.5	7088.28
psbD-C_1650	+	agtatagaaagtctcaaattctggatcttccgctgcacggatttcctggg	33637	50	46	yes	4	8099.5	15457.7	18635	19620.8	4	7443	16101.6	20019.5	19546.8	4	7914.5	16229.4	21117	18809.1	4	7563.5	7360.55	16621.5	12725.7	4	9834.5	9114.33	22745.5	14377.4	4	9962	10677.7	27045.5	15443.4
psbD-C_1620	+	acgaataccttcgtttaaaagaatatttttagtatagaaagtctcaaatt	33667	50	24	yes	4	13563	25884.7	22642.5	23840.3	4	11112.5	24039.9	23887	23323	4	12325.5	25274.5	24597.5	21909.2	4	1709.5	1663.63	2864	2192.73	4	2118	1962.9	3330.5	2105.21	4	1740.5	1865.54	3532.5	2017.11
psbD-C_1590	+	atgaggctgatcttgagccgccatccaagcacgaataccttcgtttaaaa	33697	50	46	yes	4	9506	18142	21838	22993.3	4	7885	17057.8	23124.5	22578.5	4	8643	17723.2	23886	21275.4	4	24604.5	23944.3	39890.5	30540.8	4	27516	25501	48740	30808.5	4	21834.5	23403.1	55729.5	31822.3
psbD-C_1560	+	tagaacctcctcagggaatataaggttttcatgaggctgatcttgagccg	33727	50	46	yes	4	6596.5	12589.3	14036.5	14779.1	4	5582.5	12076.7	14540.5	14197.2	4	6050	12406.1	15544.5	13845.6	4	6861.5	6677.39	11111.5	8507.15	4	7995.5	7410	13510.5	8539.98	4	9731.5	10430.6	14664	8373.35
psbD-C_1530	+	aaagttccattaaagagcgtttccacgtggtagaacctcctcagggaata	33757	50	44	yes	4	6131.5	11701.8	13507.5	14222.1	4	4970	10751.7	14686.5	14339.7	4	6218.5	12751.6	17328	15434.2	4	7447	7247.17	18219.5	13949.1	4	8661	8026.77	21036	13296.8	4	9185	9844.84	25145.5	14358.4
psbD-C_1500	+	gtggtttcttggtcacgaccagctaaagctaaagttccattaaagagcgt	33787	50	44	yes	4	14093	26896.2	26587.5	27994	4	12734	27547.7	29179.5	28490.5	4	13975	28657	30475.5	27144.7	4	5043.5	4908.17	10137.5	7761.44	4	6220.5	5764.98	14166.5	8954.63	4	6176	6619.68	16844.5	9618.44
psbD-C_1470	+	cgggcattcccggcccaccaagcgaaaccggtggtttcttggtcacgacc	33817	50	64	yes	4	4314	8233.18	10353.5	10901.2	4	3320	7182.21	10827	10571.4	4	3530.5	7239.6	11183	9960.78	4	13444.5	13083.7	28122	21530.7	4	14365.5	13313.5	34412	21751.8	4	9548.5	10234.5	33685.5	19234.9
psbD-C_1440	+	cccaaaagtttaccagataaattgataagtcgggcattcccggcccacca	33847	50	48	yes	4	11136.5	21253.8	23594.5	24842.7	4	9886.5	21387.6	26067.5	25452	4	9770.5	20035.3	24767.5	22060.6	4	13884.5	13511.9	24753	18951.3	4	14966	13870.1	30198.5	19088.4	4	12492	13389.4	27966.5	15969.3
psbD-C_1410	+	acgattaatccggcatgggctacatgagctcccaaaagtttaccagataa	33877	50	44	yes	4	9579	18281.3	21418.5	22551.6	4	7280.5	15750	21948.5	21430.3	4	8060.5	16528.8	23793.5	21193	4	10462.5	10181.8	21372	16362.8	4	11609	10758.9	26613.5	16822.4	4	9916	10628.4	29948.5	17101
psbD-C_1380	+	tcaaataagttcattgctccggcccagaatacgattaatccggcatgggc	33907	50	48	yes	4	5524.5	10543.4	13682	14405.8	4	4562.5	9870.13	15348	14985.6	4	4666	9568.04	16135	14371.6	4	6150	5984.98	13568	10387.9	4	7111	6590.27	16703	10558	4	5285.5	5665.21	20756	11852
psbD-C_1350	+	atgggcttttcaggtacaaaatgggccacttcaaataagttcattgctcc	33937	50	42	yes	4	18498	35303.1	35171	37031.6	4	15726.5	34021.4	37706	36815.7	4	16567	33972.1	39823	35470.6	4	16821	16369.6	21211.5	16239.9	4	17574.5	16287.5	25960.5	16409.6	4	16512	17698.2	26212	14967.4
psbD-C_1320	+	tggggaagtaaaattaatccttgttcatacatgggcttttcaggtacaaa	33967	50	36	yes	4	18206.5	34746.7	33324	35086.9	4	15433	33386.5	35299.5	34466.1	4	16356	33539.4	36349.5	32376.8	4	10879	10587.1	18400.5	14087.7	4	13821.5	12809.4	23324	14743.1	4	11088	11884.6	25050	14303.9
psbD-C_1290	+	ggacctaccccccatcctaaagtggctaggtggggaagtaaaattaatcc	33997	50	50	yes	4	2143.5	4090.83	4343.5	4573.28	3	2213	4787.42	5750	5614.24	4	2038	4179.1	5586.5	4975.94	4	3127.5	3043.58	3890.5	2978.63	4	3015	2794.22	5533.5	3497.72	4	4210.5	4512.98	8127	4640.63
psbD-C_1260	+	tacggaaaggtgtctataacttctcccccaggacctaccccccatcctaa	34027	50	52	yes	4	33935.5	64765.2	41051.5	43223.2	4	30181	65291.1	47208	46093.4	4	30495.5	62533.7	44801.5	39905	4	65339	63585.8	33964	26003.4	4	65320	60536.7	33234.5	21007.5	4	56156.5	60190.7	34000.5	19414.8
psbD-C_1230	+	gaaattaagtgaagtactccagatacaaagtacggaaaggtgtctataac	34057	50	36	yes	4	6390.5	12196.1	14280	15035.4	4	4774.5	10328.8	15107	14750.3	4	5797.5	11888.3	15801	14074.1	4	3783	3681.49	6709.5	5136.9	4	5093	4720.05	9231.5	5835.22	4	4728.5	5068.19	10540	6018.49
psbD-C_1200	+	taaataccgccaaagcccaaaactgcagaagaaattaagtgaagtactcc	34087	50	40	yes	4	7013.5	13385.1	14500	15267.1	4	5704.5	12340.6	15060.5	14704.9	4	6362.5	13046.9	17028.5	15167.4	4	7508	7306.54	15333	11739.2	4	8749.5	8108.79	17818	11262.7	4	7465	8001.28	22769	13001.4
psbD-C_1170	+	tcaagagtttcgggtcccagaagtgcatgataaataccgccaaagcccaa	34117	50	48	yes	4	13523	25808.4	24281.5	25566	4	11448	24765.6	25495	24893	4	12313	25248.9	26836.5	23903.5	4	23269.5	22645.1	23219	17776.8	4	21628.5	20044.7	32857.5	20769.2	4	23390.5	25070.9	32029.5	18289.3
psbD-C_1140	+	catacataaccgaaaaagggaaaagattcttcaagagtttcgggtcccag	34147	50	42	yes	4	5003.5	9549.08	11229	11823	4	3824	8272.52	11210	10945.3	4	4270.5	8757.03	12516	11148.1	4	7474.5	7273.94	18311.5	14019.6	4	8021.5	7434.1	23595	14914.4	4	6368.5	6826.01	27845.5	15900.2
psbD-C_1110	+	aaaatggtggtcattttatttctatctttccatacataaccgaaaaaggg	34177	50	32	yes	4	12855.5	24534.5	22109.5	23279.1	4	11715.5	25344.3	25964.5	25351.5	4	12568.5	25772.8	27018.5	24065.6	4	3958	3851.79	6444	4933.63	4	4504.5	4174.64	8324.5	5261.91	4	4759	5100.88	10132.5	5785.8
psbD-C_1080	+	cctacacctaacaaaattaagtgaatacccaaaatggtggtcattttatt	34207	50	32	yes	3	10782	20577.2	19728	20771.6	4	8905	19264.3	21673.5	21161.8	4	9912.5	20326.4	23558.5	20983.7	4	4619	4495.06	12280	9401.77	4	6513.5	6036.53	13117.5	8291.56	4	5654.5	6060.71	16027.5	9151.93
psbD-C_1050	+	tagagagccttgaatactagaagaaaggcacctacacctaacaaaattaa	34237	50	36	yes	4	8390	16012.1	16851	17742.4	4	6406.5	13859.3	17377	16966.7	4	6901.5	14152.1	18485.5	16465.2	4	14802.5	14405.3	25492.5	19517.5	4	18329.5	16987.3	31243	19748.7	4	13397.5	14360	34061.5	19449.6
psbD-C_1020	+	ggagcccaggtatcatatacgcccccaaaatagagagccttgaatactag	34267	50	48	yes	4	9319	17785.1	18663.5	19650.8	4	8010	17328.2	21345	20841	4	7909	16218.1	21761.5	19383.1	4	11885	11566.1	15906	12177.9	4	13133.5	12171.8	20755.5	13119.5	4	13143.5	14087.7	21204	12107.8
psbD-C_990	+	tttgtaatttttcttacatccccccctcccggagcccaggtatcatatac	34297	50	46	yes	4	24880.5	47483.9	38433.5	40466.7	4	26084	56427.9	45694.5	44615.6	4	25392.5	52069.5	43618	38850.9	4	43293.5	42131.8	41509.5	31780.4	4	45885.5	42525.4	47502	30026	4	38714	41495.2	46638	26630.9
psbD-C_960	+	ccaaatataacacttgggctaagagtcaagtttgtaatttttcttacatc	34327	50	32	yes	4	9624.5	18368.2	18893	19892.5	4	7933.5	17162.7	19717	19251.5	4	8548	17528.4	20548.5	18302.7	4	8967	8726.39	21082	16140.7	4	10767.5	9979.01	23337.5	14751.6	4	9528.5	10213	26466.5	15112.7
psbD-C_930	+	tctcccccaaagggagattttagtaaataaccaaatataacacttgggct	34357	50	38	yes	4	7227	13792.6	15243	16049.4	4	6628.5	14339.5	17154	16749	4	7432	15240	18798	16743.5	4	8232	8011.11	8643.5	6617.61	4	9112.5	8445.2	12054.5	7619.64	4	11153	11954.2	11380.5	6498.42
psbD-C_900	+	tccaaatcgtccacactaacaatccatccttctcccccaaagggagattt	34387	50	46	yes	4	24951	47618.5	41704.5	43910.7	4	21747	47045.6	47891.5	46760.7	4	22286	45699.4	47403.5	42222.6	4	19062.5	18551	27817	21297.2	4	19487	18060	31290	19778.4	4	17980.5	19272.2	38481	21973.2
psbD-C_870	+	cctaaccatacatgtcctccaattatatcttccaaatcgtccacactaac	34417	50	40	yes	4	42226	80587.5	52661	55446.8	4	35715	77262.8	59202.5	57804.7	4	40542	83134.9	58228	51864.1	4	64954.5	63211.6	37080	28389.1	4	60721.5	56275	46375	29313.6	4	58564.5	62771.7	40435	23088.9
psbD-C_840	+	tgccagattccaccaaatatacaaatggaacctaaccatacatgtcctcc	34447	50	42	yes	4	24255	46290.2	40234.5	42363	4	19686.5	42588.1	42143.5	41148.5	4	22136.5	45392.8	44448	39590.1	4	42806.5	41657.9	41229	31565.6	4	44936.5	41645.9	53246.5	33657.1	4	36419	39035.3	51219	29246.8
psbD-C_810	+	cgagcccatgcaaaaggcttggttaagatatgccagattccaccaaatat	34477	50	44	yes	4	9530.5	18188.8	19267.5	20286.8	4	7145	15456.9	20190	19713.3	4	7271	14909.8	20190.5	17983.8	4	23384.5	22757	26957.5	20639.1	4	23744	22005.3	34443	21771.4	4	22387.5	23995.8	34849	19899.3
psbD-C_780	+	taagcctccccagaccatacaagtgcgcggcgagcccatgcaaaaggctt	34507	50	58	yes	4	2823	5387.64	7115.5	7491.92	4	2476.5	5357.45	8078	7887.27	4	2470.5	5065.98	9075	8083.17	4	6156.5	5991.3	12093	9258.6	4	6766.5	6271	14876.5	9403.42	4	5990.5	6420.85	19084	10897.2
psbD-C_750	+	acagataaagcagctaaactataagacaagtaagcctccccagaccatac	34537	50	42	yes	4	13937	26598.5	25536.5	26887.4	4	12365	26749.4	28927.5	28244.5	4	13147.5	26960.1	29066.5	25889.7	4	46119	44881.5	37831.5	28964.4	4	43750	40546.2	46166.5	29181.8	4	31409	33665.4	50672	28934.4
psbD-C_720	+	cagacaaaacaacaagcaatgaaaccacaaacagataaagcagctaaact	34567	50	36	yes	4	14189.5	27080.4	27510	28965.3	4	11155	24131.8	26951.5	26315.2	4	12676	25993.2	30560	27220	4	8026.5	7811.12	14334	10974.3	4	8627	7995.26	18646	11786.1	4	6672	7151.31	21898.5	12504.3
psbD-C_690	+	aactcactagggtaagcggtattattaaaccagacaaaacaacaagcaat	34597	50	36	yes	4	15622	29814.3	27912.5	29389.1	4	12765	27614.7	30557	29835.5	4	14056	28823.1	32198	28679	4	7003.5	6815.58	11482.5	8791.19	4	7738	7171.36	14345.5	9067.78	4	7630	8178.13	16622	9491.39
psbD-C_660	+	tgagaagcttctggccccgtaggtccgtaaaactcactagggtaagcggt	34627	50	54	yes	4	4602	8782.82	10742.5	11310.8	4	3529.5	7635.43	11271.5	11005.4	4	4282.5	8781.64	13247	11799.2	4	3573.5	3477.61	7148.5	5473.01	4	4085.5	3786.32	9469.5	5985.66	4	5256	5633.59	14061.5	8029.31
psbD-C_630	+	tctctaactagaaaagtaaatgcttgagcttgagaagcttctggccccgt	34657	50	44	yes	4	4113.5	7850.53	9778	10295.3	4	3495	7560.79	10698.5	10445.9	4	3578	7337	10732	9559.07	4	15613.5	15194.5	25225	19312.7	4	13514	12524.4	31878	20150.1	4	9208.5	9870.03	32577.5	18602.2
psbD-C_600	+	gcagaccccacgttagctccaagacgttggtctctaactagaaaagtaaa	34687	50	46	yes	4	9939.5	18969.3	21077.5	22192.5	4	8360	18085.3	23773.5	23212.2	4	9099.5	18659.3	25854.5	23028.8	4	8992	8750.72	18077.5	13840.4	4	10876.5	10080	22716.5	14359.1	4	10565	11324	29037.5	16580.8
psbD-C_570	+	aagtatttacctaaacctgtaggtccttgagcagaccccacgttagctcc	34717	50	48	yes	4	15541	29659.7	32030	33724.4	4	13632	29490.3	34971	34145.3	4	13094	26850.4	34209.5	30470.6	4	35858	34895.8	43710	33465.1	4	37243	34515.7	53690.5	33937.7	4	29882	32028.7	54512.5	31127.4
psbD-C_540	+	aaaataacttctccagtcggagaacgcattaagtatttacctaaacctgt	34747	50	36	yes	4	16626	31730.4	31689.5	33365.9	4	13944	30165.3	35754	34909.8	4	15086	30935.2	35506.5	31625.9	4	15230	14821.3	19081.5	14609.1	4	17405	16130.5	25335.5	16014.5	4	17397.5	18647.3	24769.5	14143.7
psbD-C_510	+	agatcccaaaaacgcattgtttctcctccaaaaataacttctccagtcgg	34777	50	42	yes	4	28852.5	55064.4	42117	44345.1	4	26242.5	56770.8	47210	46095.3	4	26858	55074.7	47528.5	42334	4	22492	21888.5	24431	18704.8	4	23280.5	21575.7	31668.5	20017.6	4	25585.5	27423.5	33046.5	18870
psbD-C_480	+	ccccttaaaggttctaaccagggagcacgcagatcccaaaaacgcattgt	34807	50	50	yes	4	9404.5	17948.3	21250	22374.2	4	7578	16393.6	22240	21714.9	4	8194.5	16803.5	23086.5	20563.3	4	16655.5	16208.6	22005	16847.4	4	17545.5	16260.7	29126.5	18410.8	4	18029	19324.2	31400.5	17930.1
psbD-C_450	+	ttcaacctactcaagtccaaaccgttaggaccccttaaaggttctaacca	34837	50	44	yes	4	8320	15878.5	17846	18790.1	4	7385	15976.1	20689	20200.5	4	7714.5	15819.3	21882	19490.5	4	18041	17556.9	27562	21101.9	4	19297.5	17884.4	36077	22804.2	4	16043	17195.5	38550	22012.6
psbD-C_420	+	cgtcgttcttgccaaggttgtatgtcttttttcaacctactcaagtccaa	34867	50	42	yes	4	23536	44918	36487	38417.2	4	19546	42284.2	39403	38472.7	4	21061	43187.4	39811	35459.9	4	36431.5	35453.9	30543.5	23384.6	4	34790	32242.4	38810.5	24532.1	4	37227.5	39901.9	36926	21085.3
psbD-C_390	+	aaaggagcatgagtcatatattctgccgaacgtcgttcttgccaaggttg	34897	50	46	yes	4	12411.5	23687.1	23956	25223.3	4	10088	21823.5	24207.5	23635.9	4	10829.5	22206.8	25974.5	23135.7	4	11677.5	11364.2	23936.5	18326.2	4	13119	12158.3	31272	19767	4	12039	12903.9	37112.5	21191.8
psbD-C_360	+	gctacgccccctacagaatttaacgaacctaaaggagcatgagtcatata	34927	50	44	yes	4	8172	15596.1	15986	16831.7	4	6528.5	14123.2	17519	17105.4	4	6893	14134.7	19242.5	17139.4	4	6020.5	5858.95	13277	10165.1	4	6664	6176	15008.5	9486.86	4	5495	5889.76	19314.5	11028.8
psbD-C_330	+	gagacataattgactgcattgatctcagtagctacgccccctacagaatt	34957	50	44	yes	4	13099.5	25000.1	24231.5	25513.4	4	11480.5	24836	26370	25747.4	4	11905.5	24413.3	26236.5	23369	4	36646	35662.7	43665	33430.6	4	37281	34551	50156.5	31703.9	4	23824	25535.5	57924	33075.4
psbD-C_300	+	aaatgagaggtagataaccaacttctcggagagacataattgactgcatt	34987	50	38	yes	4	4089.5	7804.73	8875	9344.5	4	3700.5	8005.35	10220	9978.7	4	3994.5	8191.07	10601	9442.39	4	5881.5	5723.68	14296.5	10945.6	4	8299.5	7691.74	19315.5	12209.3	4	6345.5	6801.35	21372	12203.7
psbD-C_270	+	tgacccacgaataggaaaaatcctagaacaaaatgagaggtagataacca	35017	50	38	yes	4	5169.5	9865.88	9724.5	10238.9	4	4556	9856.07	11055.5	10794.5	4	5274.5	10815.8	13040	11614.8	4	2442.5	2376.96	4499.5	3444.89	4	3055	2831.29	5703	3604.86	4	2997.5	3212.84	7261	4146.13
psbD-C_240	+	gctgcccgagcccttcccgcgtgccataaatgacccacgaataggaaaaa	35047	50	56	yes	4	11583	22105.9	22941.5	24155.1	4	10424	22550.4	24727	24143.2	4	11901	24404	26783	23855.8	4	14167.5	13787.3	21481.5	16446.6	4	18216.5	16882.5	24805	15679.2	4	18680.5	20022.5	28490.5	16268.5
psbD-C_210	+	cgatcaattcctttttcaaatcccgctgccgctgcccgagcccttcccgc	35077	50	60	yes	4	41932.5	80027.3	53018.5	55823.3	4	39828	86160.6	56070	54746.1	4	38386	78713.8	55127.5	49102.5	4	50790	49427.2	41093	31461.5	4	47485.5	44008.2	45179	28557.6	4	39950.5	42820.5	46694	26662.9
psbD-C_180	+	ggagtcatggaaagaacaggttcaaaatcacgatcaattcctttttcaaa	35107	50	36	yes	4	21263.5	40581	30879	32512.5	4	18397.5	39799.6	33795	32997.1	4	19003.5	38968.3	34696.5	30904.4	4	18616	18116.5	28323.5	21684.9	4	20690	19174.9	35246.5	22279.3	4	15656	16780.7	40174.5	22940.2
psbD-C_150	+	tatttgttttacctactactttagttaagaggagtcatggaaagaacagg	35137	50	34	yes	4	4670	8912.6	10600.5	11161.3	4	4980.5	10774.4	13463	13145.1	4	5124	10507.2	13810.5	12301.1	4	626	609.203	3029	2319.05	4	1199.5	1111.66	3971.5	2510.38	4	678	726.707	5856	3343.86
psbD-C_120	+	agaaacaaagaagactttttaatatgaacctatttgttttacctactact	35167	50	26	no	4	21160.5	#N/A	38008	#N/A	4	17114.5	#N/A	38159.5	#N/A	4	17956	#N/A	38764.5	#N/A	4	11152.5	#N/A	35775	#N/A	4	15915	#N/A	38398	#N/A	4	5448	#N/A	42273	#N/A
psbD-C_90	+	ccgagccagaaaaatttagattgaattgaaagaaacaaagaagacttttt	35197	50	30	no	4	2767.5	#N/A	6905	#N/A	4	2059	#N/A	6785	#N/A	4	2589.5	#N/A	8751.5	#N/A	4	285	#N/A	2457	#N/A	4	883.5	#N/A	2700	#N/A	4	421.5	#N/A	3083	#N/A
psbD-C_60	+	aaatttttctggctcggctggatagtatagccgagccagaaaaatttaga	35227	50	40	no	4	139	#N/A	0	#N/A	4	144	#N/A	0	#N/A	4	152.5	#N/A	265	#N/A	4	0	#N/A	273	#N/A	3	0	#N/A	370	#N/A	4	0	#N/A	331	#N/A
psbD-C_30	+	tggctttttttacttcttagcatgataaataaatttttctggctcggctg	35257	50	34	no	4	2495.5	#N/A	5022	#N/A	4	1751	#N/A	5989	#N/A	4	1978	#N/A	7297	#N/A	4	965	#N/A	4419	#N/A	4	1478	#N/A	5324.5	#N/A	4	772	#N/A	7020.5	#N/A
psbD-C_0	+	tttgttggatgaatctatttttctctttattggctttttttacttcttag	35287	50	26	no	4	5920.5	#N/A	10668	#N/A	4	3615.5	#N/A	13068	#N/A	4	4082	#N/A	15269.5	#N/A	4	7228.5	#N/A	17180.5	#N/A	4	9437	#N/A	17592.5	#N/A	4	4544.5	#N/A	23799	#N/A
trnS-UGA-2	+	ggtatagttcataaaaataactatcgagggttcgaatccctctctctcct	35337	50	40	no	4	896.5	#N/A	1778	#N/A	4	903	#N/A	1972.5	#N/A	4	780	#N/A	2033.5	#N/A	4	3471	#N/A	4284.5	#N/A	4	2042	#N/A	4461	#N/A	4	1640.5	#N/A	4741	#N/A
trnS-UGA-1	+	ggagagatggccgagtggttgatggctccggtcttgaaaaccggtatagt	35379	50	54	no	4	0	#N/A	0	#N/A	4	0	#N/A	0	#N/A	4	0	#N/A	0	#N/A	4	0	#N/A	156	#N/A	4	0	#N/A	198	#N/A	4	0	#N/A	211.5	#N/A
psbZ_840	+	aactcatagggctatgttctatttggcgaaaaaaaaataaaatagaaatt	35436	50	26	no	4	1932.5	#N/A	3313.5	#N/A	4	1157.5	#N/A	4092.5	#N/A	4	1485.5	#N/A	5567.5	#N/A	4	1319.5	#N/A	3006	#N/A	4	1387.5	#N/A	2598	#N/A	4	876.5	#N/A	4858.5	#N/A
psbZ_810	+	ctatatctttctctacatagtgatcgtattaactcatagggctatgttct	35466	50	34	no	4	2441.5	#N/A	4282	#N/A	4	1620.5	#N/A	5558.5	#N/A	4	1834.5	#N/A	6985	#N/A	4	3917.5	#N/A	9441.5	#N/A	4	5297.5	#N/A	10142.5	#N/A	4	2408.5	#N/A	15031	#N/A
psbZ_780	+	atttatagacctattaaagaaagtcacaccctatatctttctctacatag	35496	50	30	no	4	2975.5	#N/A	5631	#N/A	4	1760.5	#N/A	6996.5	#N/A	4	1804	#N/A	7999	#N/A	4	16493.5	#N/A	30162	#N/A	4	18222.5	#N/A	30704	#N/A	4	9291	#N/A	41894	#N/A
psbZ_750	+	atcgcgtatctcatttatttatatagccagatttatagacctattaaaga	35526	50	28	no	4	2302	#N/A	4316	#N/A	4	1400.5	#N/A	5544	#N/A	4	1481	#N/A	6743	#N/A	4	1949	#N/A	5500	#N/A	4	2838	#N/A	6492	#N/A	4	1361	#N/A	7955	#N/A
psbZ_720	+	tcttttttacttcacaaacgggtatactggatcgcgtatctcatttattt	35556	50	34	no	4	2242.5	#N/A	4061.5	#N/A	4	1328	#N/A	5272	#N/A	4	1474.5	#N/A	6562	#N/A	4	9189.5	#N/A	16790	#N/A	4	10445	#N/A	17909.5	#N/A	3	4959	#N/A	23157	#N/A
psbZ_690	+	tttagtctattcggacatgaagttaaaggttcttttttacttcacaaacg	35586	50	32	no	4	1673.5	#N/A	2967	#N/A	4	1031.5	#N/A	3863.5	#N/A	4	1134.5	#N/A	4936	#N/A	4	2974	#N/A	8740	#N/A	4	4469	#N/A	8574	#N/A	4	1950.5	#N/A	11448.5	#N/A
psbZ_660	+	atgacttagttccaatttctttttaccacttttagtctattcggacatga	35616	50	32	no	4	3479	#N/A	6641.5	#N/A	4	2382.5	#N/A	9095.5	#N/A	4	2414	#N/A	10548.5	#N/A	4	3587.5	#N/A	9171	#N/A	4	5257.5	#N/A	10014	#N/A	4	2709.5	#N/A	13567	#N/A
psbZ_630	+	gggattttatcatgaatccgttgattcgagatgacttagttccaatttct	35646	50	36	no	4	2080	#N/A	3841.5	#N/A	4	1179	#N/A	4501.5	#N/A	4	1170	#N/A	5438.5	#N/A	4	6772.5	#N/A	14916.5	#N/A	4	8567	#N/A	14967	#N/A	4	3497	#N/A	20208	#N/A
psbZ_600	+	cttacccactaaaaatttttaataaataaagggattttatcatgaatccg	35676	50	26	no	4	730	#N/A	902.5	#N/A	4	459.5	#N/A	1264.5	#N/A	4	500	#N/A	2012.5	#N/A	4	243.5	#N/A	1174	#N/A	4	343	#N/A	1137.5	#N/A	4	182.5	#N/A	1351.5	#N/A
psbZ_570	+	ttaacaaaagaatatacaccatttaatcctcttacccactaaaaattttt	35706	50	24	no	4	3683.5	#N/A	6683.5	#N/A	4	2488	#N/A	8702	#N/A	4	2544.5	#N/A	9605	#N/A	4	14620	#N/A	24012.5	#N/A	4	17438	#N/A	26527.5	#N/A	4	8131	#N/A	33557.5	#N/A
psbZ_540	+	caatagtcatgtttttaatcctccaagctattaacaaaagaatatacacc	35736	50	30	no	4	4109	#N/A	7520.5	#N/A	4	2609.5	#N/A	8700.5	#N/A	4	2679	#N/A	9833	#N/A	4	12694	#N/A	14120	#N/A	4	13384	#N/A	17872.5	#N/A	4	11950.5	#N/A	17562.5	#N/A
psbZ_510	+	taattaatgcaaaaactgccaattggaaagcaatagtcatgtttttaatc	35766	50	28	yes	4	1680.5	3207.2	2763	2909.17	4	1070.5	2315.83	3292.5	3214.76	4	1069	2192.08	4001	3563.72	4	9538.5	9282.55	10838.5	8298.13	4	10785	9995.23	13020.5	8230.25	4	10206.5	10939.7	13648.5	7793.48
psbZ_480	+	gtacactaatcagtaagattaatgaagtaataattaatgcaaaaactgcc	35796	50	28	yes	4	948	1809.24	1127	1186.62	4	636	1375.87	1443.5	1409.42	4	765.5	1569.72	2360	2102.07	4	1413	1375.08	1456.5	1115.12	4	1401.5	1298.87	1859	1175.07	4	1788	1916.45	2485	1418.97
psbZ_450	+	accaaccatcaggagacgcaaatacaacgggtacactaatcagtaagatt	35826	50	42	yes	4	1532	2923.79	2786.5	2933.91	4	1043.5	2257.42	3342.5	3263.58	4	1205	2470.96	4542.5	4046.04	4	5085	4948.55	5656.5	4330.71	4	6146	5695.94	9230	5834.28	4	6422.5	6883.89	9652	5511.43
psbZ_420	+	taccagaaaatacaacatttttgttactcgaccaaccatcaggagacgca	35856	50	40	yes	4	2038.5	3890.44	3889	4094.73	4	1492.5	3228.75	4714.5	4603.19	4	1590	3260.43	5387.5	4798.68	4	10662.5	10376.4	11084.5	8486.48	4	14556.5	13490.5	18990.5	12003.9	4	13571	14545.9	18541	10587.2
psbZ_390	+	ccaagaagactaatccaatccataaagatgtaccagaaaatacaacattt	35886	50	32	yes	4	1878	3584.12	3154.5	3321.38	4	1394	3015.66	4155.5	4057.39	4	1521	3118.94	4961.5	4419.24	4	9080	8836.36	11055.5	8464.27	4	10848	10053.6	15001.5	9482.44	4	9993.5	10711.4	16566	9459.42
psbZ_360	+	ttcaagagataagagaattaaggatacccaccaagaagactaatccaatc	35916	50	36	yes	4	1180	2252.01	1937	2039.47	4	790.5	1710.1	2300	2245.7	4	897	1839.38	3045.5	2712.65	4	18999	18489.2	19400.5	14853.3	4	20552	19047	24024	15185.6	4	16325.5	17498.3	26935.5	15380.5
psbZ_330	+	catctcatttttggatctgcaacgaatgaattcaagagataagagaatta	35946	50	32	no	4	891	#N/A	1170.5	#N/A	4	602.5	#N/A	1382	#N/A	4	704.5	#N/A	2184	#N/A	4	893.5	#N/A	1858.5	#N/A	4	1008	#N/A	1956.5	#N/A	4	836.5	#N/A	3491	#N/A
psbZ_300	+	gaatgtgtaattcaaggaatgggagggggtcatctcatttttggatctgc	35976	50	44	no	4	3430.5	#N/A	6673	#N/A	4	2848.5	#N/A	7175	#N/A	4	2620	#N/A	7040	#N/A	4	1432.5	#N/A	3140	#N/A	4	1519	#N/A	3280	#N/A	4	838	#N/A	3642	#N/A
psbZ_270	+	atttgcattttatggacttatattgaatttgaatgtgtaattcaaggaat	36006	50	24	no	4	1794	#N/A	2612.5	#N/A	4	1473	#N/A	3207.5	#N/A	4	1673.5	#N/A	4035.5	#N/A	4	141	#N/A	366.5	#N/A	4	251	#N/A	356.5	#N/A	4	143.5	#N/A	520.5	#N/A
psbZ_240	+	aagttcgaccccccctctaattttttctttatttgcattttatggactta	36036	50	34	no	4	5951.5	#N/A	10551.5	#N/A	4	5733	#N/A	13222	#N/A	4	5715.5	#N/A	13919.5	#N/A	4	6506.5	#N/A	11261	#N/A	4	6599.5	#N/A	12422	#N/A	4	6166.5	#N/A	18360.5	#N/A
psbZ_210	+	tcttttattcatatttcattcaagttccataagttcgaccccccctctaa	36066	50	36	no	4	3578.5	#N/A	7790.5	#N/A	4	3639.5	#N/A	9387	#N/A	4	3142.5	#N/A	8626	#N/A	4	27620	#N/A	19348.5	#N/A	4	20548.5	#N/A	21801	#N/A	4	27777.5	#N/A	22125.5	#N/A
psbZ_180	+	actatttcatatttagtaactatttattaatcttttattcatatttcatt	36096	50	14	no	4	0	#N/A	0	#N/A	4	0	#N/A	0	#N/A	4	0	#N/A	0	#N/A	4	0	#N/A	146.5	#N/A	4	0	#N/A	110	#N/A	4	0	#N/A	134.5	#N/A
psbZ_150	+	tttttttttattactatttcatatttaggaactatttcatatttagtaac	36126	50	16	no	4	0	#N/A	0	#N/A	4	0	#N/A	0	#N/A	4	0	#N/A	0	#N/A	4	0	#N/A	291.5	#N/A	4	117.5	#N/A	219	#N/A	4	0	#N/A	294	#N/A
psbZ_120	+	tctcaattttttattcgttttttttatttatttttttttattactatttc	36156	50	12	no	4	1345	#N/A	3032	#N/A	4	953.5	#N/A	1628	#N/A	4	333	#N/A	536	#N/A	4	0	#N/A	0	#N/A	4	0	#N/A	0	#N/A	4	0	#N/A	0	#N/A
psbZ_90	+	tattatattctatattgacttgatatcagatctcaattttttattcgttt	36186	50	20	no	4	0	#N/A	0	#N/A	4	0	#N/A	0	#N/A	4	0	#N/A	0	#N/A	4	104	#N/A	485	#N/A	4	121	#N/A	439	#N/A	4	0	#N/A	558.5	#N/A
psbZ_60	+	agaatatattattcttatatttccataaaatattatattctatattgact	36216	50	14	no	4	0	#N/A	0	#N/A	4	0	#N/A	0	#N/A	4	0	#N/A	0	#N/A	4	0	#N/A	185.5	#N/A	4	0	#N/A	163.5	#N/A	4	0	#N/A	146	#N/A
psbZ_30	+	aatttaatttaatattgaattccagattcaagaatatattattcttatat	36246	50	14	no	4	0	#N/A	0	#N/A	4	0	#N/A	0	#N/A	4	0	#N/A	0	#N/A	4	0	#N/A	208	#N/A	4	0	#N/A	151	#N/A	4	0	#N/A	189.5	#N/A
psbZ_0	+	ttaatatattaatattaattcttgaatattaatttaatttaatattgaat	36276	50	6	no	4	0	#N/A	0	#N/A	4	0	#N/A	0	#N/A	4	0	#N/A	0	#N/A	4	0	#N/A	0	#N/A	4	0	#N/A	0	#N/A	4	0	#N/A	0	#N/A
trnG-GCC-2	+	ccgcgtcttctccttggcaaggagaaattttaccattcgactatatccgc	36515	50	48	no	4	40126.5	#N/A	57353	#N/A	4	36703.5	#N/A	59814.5	#N/A	4	40795.5	#N/A	60673	#N/A	4	7294	#N/A	41123	#N/A	4	5977	#N/A	53474.5	#N/A	4	6100.5	#N/A	51614.5	#N/A
trnG-GCC-1	+	ggcggatagcgggaatcgaacccgcgtcttctccttggcaaggagaaatt	36536	50	56	no	4	12145	#N/A	32233	#N/A	4	10971	#N/A	33316.5	#N/A	4	11429	#N/A	36981	#N/A	4	4653.5	#N/A	18404.5	#N/A	4	3807.5	#N/A	22993	#N/A	4	3307.5	#N/A	29123	#N/A
trnfM-CAU-1	-	ttgcggagacaggatttgaacccgtgacctcaaggttatgagccttgcga	36729	50	52	no	4	20959	#N/A	47986	#N/A	4	20802	#N/A	45109.5	#N/A	4	22550.5	#N/A	48755	#N/A	4	3587.5	#N/A	20644	#N/A	4	3831.5	#N/A	25906	#N/A	4	3385	#N/A	23354	#N/A
trnfM-CAU-2	-	tgacctcaaggttatgagccttgcgagctaccaaactgctctaccccgcg	36753	50	56	no	4	43737.5	#N/A	63973.5	#N/A	4	37945	#N/A	64011	#N/A	4	39251	#N/A	64411	#N/A	4	11725.5	#N/A	65379	#N/A	4	10034.5	#N/A	65286.5	#N/A	4	5015.5	#N/A	65312.5	#N/A
rps4-rps14_0	-	ctgaaacaaaaaaacttggattaaactctaataaacaaagaataattgaa	36803	50	22	no	4	149.5	#N/A	0	#N/A	4	121	#N/A	0	#N/A	4	120	#N/A	0	#N/A	4	146	#N/A	567	#N/A	4	122.5	#N/A	584	#N/A	4	118.5	#N/A	506	#N/A
rps4-rps14_30	-	ataaacaaagaataattgaaggagcccctcttccatatctgtacaaatag	36833	50	34	no	4	6111	#N/A	13115.5	#N/A	4	5511.5	#N/A	13567	#N/A	4	5547	#N/A	14830.5	#N/A	4	8197	#N/A	31285.5	#N/A	4	9871.5	#N/A	33260	#N/A	4	5007.5	#N/A	29627.5	#N/A
rps4-rps14_60	-	ttccatatctgtacaaatagaatagcctatttagacagaatggtaaaggg	36863	50	34	no	4	536.5	#N/A	610	#N/A	4	621.5	#N/A	1144.5	#N/A	4	590	#N/A	1600.5	#N/A	4	126.5	#N/A	942	#N/A	4	175	#N/A	1225.5	#N/A	4	113.5	#N/A	1303.5	#N/A
rps4-rps14_90	-	ttagacagaatggtaaaggggcctcatcgatcatagaaaaaaatagaaaa	36893	50	34	no	4	1007	#N/A	1697	#N/A	3	799	#N/A	1710	#N/A	4	907	#N/A	2649.5	#N/A	4	452	#N/A	2636.5	#N/A	4	566	#N/A	3241.5	#N/A	4	281	#N/A	3258.5	#N/A
rps4-rps14_120	-	tcatagaaaaaaatagaaaaattaagggatacttaaatccttaccagctt	36923	50	26	no	4	2670	#N/A	5005	#N/A	4	2378.5	#N/A	5623.5	#N/A	4	2397	#N/A	6299	#N/A	4	4046.5	#N/A	14125	#N/A	4	5200.5	#N/A	16994.5	#N/A	4	2638.5	#N/A	22052	#N/A
rps4-rps14_150	-	acttaaatccttaccagcttgatcttgttgcccctggcaacaaacatgcc	36953	50	46	yes	4	3215.5	6136.72	6579	6927.04	4	2935.5	6350.42	7481.5	7304.86	4	2872.5	5890.31	8493.5	7565.22	4	8043	7827.18	17140.5	13123	4	9512	8815.45	18910	11953	4	5274.5	5653.41	21962	12540.6
rps4-rps14_180	-	cccctggcaacaaacatgcctgaaccatttcccgaaggatgtgtccagat	36983	50	52	yes	4	2417.5	4613.75	5434	5721.47	4	2182.5	4721.44	6129	5984.29	4	2190	4490.79	6861	6111.14	4	3991	3883.91	13448	10296	4	5848	5419.76	16215.5	10249.8	4	3824.5	4099.25	17989	10272
rps4-rps14_210	-	cccgaaggatgtgtccagatagtccaaagtctcgatagttagctctcggt	37013	50	50	yes	4	6076.5	11596.9	12267	12915.9	4	5495	11887.4	13391.5	13075.3	4	5623	11530.5	14842.5	13220.3	4	7986.5	7772.2	15057.5	11528.3	4	10087	9348.34	18674	11803.8	4	7085	7593.98	20715	11828.6
rps4-rps14_240	-	ctcgatagttagctctcggtcttccggtcgaaaagcaacgtcgatgaaga	37043	50	50	yes	4	1971	3761.61	3857	4061.04	4	1597	3454.82	4352.5	4249.73	4	1967	4033.5	5863	5222.22	4	3475.5	3382.24	11021.5	8438.24	4	4333	4015.7	11418	7217.31	4	3146.5	3372.54	17166.5	9802.31
rps4-rps14_270	-	aaaagcaacgtcgatgaagacgtgtaggtgcactattacgcggtagggat	37073	50	48	yes	4	1405.5	2682.37	2737	2881.79	4	1123.5	2430.49	2786	2720.22	4	1204.5	2469.93	3421	3047.11	4	1659	1614.48	3316	2538.78	4	2146	1988.85	4091.5	2586.23	4	1466.5	1571.85	6089.5	3477.19
rps4-rps14_300	-	cactattacgcggtagggattgtaattttccatgaattttccatttctca	37103	50	36	yes	4	9830	18760.4	15993.5	16839.6	4	8519	18429.3	17093.5	16689.9	4	9209	18883.9	18679	16637.5	4	14410.5	14023.8	35873.5	27465.3	4	18132.5	16804.7	36502.5	23073.2	4	10429	11178.2	39311.5	22447.4
rps4-rps14_330	-	catgaattttccatttctcacttagcgacggaatcttacttatttccttt	37133	50	34	yes	4	10634.5	20295.7	18332.5	19302.3	4	9609.5	20788.4	20526	20041.4	4	10178.5	20871.9	21914.5	19519.4	4	19981.5	19445.3	31239.5	23917.5	4	26647.5	24696.1	31563	19950.9	4	16681.5	17879.9	40012.5	22847.7
rps4-rps14_360	-	gaatcttacttatttccttttttaaggatcgacgaatcaaatgatatttt	37163	50	26	yes	4	5674.5	10829.7	10777	11347.1	4	5026.5	10873.9	12317	12026.2	4	5378.5	11029.1	13393	11929.2	4	2409	2344.36	5801.5	4441.72	4	4551	4217.74	6814.5	4307.44	4	3106	3329.13	10292	5876.88
rps4-rps14_390	-	gacgaatcaaatgatattttttttccaatttttgcctcttcttctcccta	37193	50	32	yes	4	14234	27165.3	24710	26017.2	4	11918.5	25783.5	25209.5	24614.3	4	12550	25734.9	26582.5	23677.2	4	53134.5	51708.7	28293	21661.6	4	46943.5	43505.9	27486.5	17374.2	4	29555	31678.2	43915	25076.1
rps4-rps14_420	-	tttgcctcttcttctccctataaatcaaacttttctttgccataatgctt	37223	50	34	yes	4	15694.5	29952.6	27164.5	28601.5	4	13195	28545	27202	26559.7	4	14641	30022.6	30388.5	27067.3	4	33214	32322.8	30089.5	23037	4	41471.5	38434.6	29775.5	18821.1	4	27637	29622.4	42997.5	24552.2
rps4-rps14_450	-	ttttctttgccataatgcttcagttcctgttattatcaatgataatgata	37253	50	28	no	4	9622.5	#N/A	18340.5	#N/A	4	7788	#N/A	18782	#N/A	4	8342	#N/A	21965.5	#N/A	4	7468	#N/A	13870.5	#N/A	4	11091.5	#N/A	13949.5	#N/A	4	5638.5	#N/A	19932	#N/A
rps4-rps14_480	-	tattatcaatgataatgatacaaatcggatcctagatgtagaaataaata	37283	50	24	no	4	3193	#N/A	7040.5	#N/A	4	2738	#N/A	8013.5	#N/A	4	2695	#N/A	8701.5	#N/A	4	1283.5	#N/A	3536.5	#N/A	4	2596	#N/A	4074	#N/A	4	1281	#N/A	6344.5	#N/A
rps4-rps14_510	-	cctagatgtagaaataaatataagagtgcatacctatattttttttatta	37313	50	22	no	4	4557.5	#N/A	9038	#N/A	4	3594	#N/A	9737	#N/A	4	3855	#N/A	11147	#N/A	4	1495	#N/A	5744	#N/A	4	2895	#N/A	6280	#N/A	4	1225.5	#N/A	7745.5	#N/A
rps4-rps14_540	-	tacctatattttttttattaaaaaaaatatatgattgcggatagaataca	37343	50	18	no	4	905.5	#N/A	1415.5	#N/A	4	796.5	#N/A	1813	#N/A	4	826	#N/A	2446	#N/A	4	247.5	#N/A	1113	#N/A	4	628.5	#N/A	1196	#N/A	4	235.5	#N/A	1422.5	#N/A
rps4-rps14_570	-	atgattgcggatagaatacataaataattaaccgaatttgcccgatgtgg	37373	50	36	no	4	3150	#N/A	6828.5	#N/A	4	2631	#N/A	7511.5	#N/A	4	3068	#N/A	9386.5	#N/A	4	1456.5	#N/A	2768.5	#N/A	4	1888	#N/A	3600.5	#N/A	4	1647	#N/A	4960	#N/A
rps4-rps14_600	-	accgaatttgcccgatgtggaggcaatcaagaaagccgcataagtgaata	37403	50	46	yes	4	1277	2437.13	2842	2992.35	4	1108.5	2398.04	3314.5	3236.24	4	1022	2095.7	3803.5	3387.8	4	3091.5	3008.55	5694.5	4359.8	4	4862.5	4506.43	7099	4487.27	4	3345	3585.3	9512	5431.48
rps4-rps14_630	-	gaaagccgcataagtgaatatataacctacagaaaagtgagctaatccaa	37433	50	36	yes	4	4486	8561.44	9711	10224.7	4	3661	7919.9	10273.5	10030.9	4	3908.5	8014.72	12312	10966.4	4	8653	8420.81	12162.5	9311.81	4	12979	12028.6	16350	10334.8	4	9146	9803.04	20509	11710.9
rps4-rps14_660	-	agaaaagtgagctaatccaaccaatcttgcttgcacgattgaaagagcta	37463	50	40	yes	4	3004	5733.07	6162	6487.98	4	2588.5	5599.74	7060	6893.31	4	2659.5	5453.54	7948	7079.34	4	6350.5	6180.1	11605.5	8885.36	4	8762	8120.37	13823	8737.51	4	6517.5	6985.71	15909.5	9084.55
rps4-rps14_690	-	ttgcacgattgaaagagctactggtttatctttccagcgaatcaaatttg	37493	50	38	yes	4	3161.5	6033.66	5920	6233.18	4	2871.5	6211.96	7224.5	7053.92	4	2933	6014.37	8026.5	7149.26	4	13114.5	12762.6	11944.5	9144.91	4	15089	13984.1	14333	9059.88	4	14905.5	15976.3	15903.5	9081.12
rps4-rps14_720	-	tttccagcgaatcaaatttgccaaaggtgtgcgttcatgagcccacgcta	37523	50	48	yes	4	2128	4061.24	5060	5327.68	4	1838	3976.18	5556.5	5425.31	4	1868.5	3831.52	6132.5	5462.26	4	12035	11712.1	16993	13010.1	4	12792	11855.3	17755.5	11223.2	4	10478.5	11231.3	21496	12274.5
rps4-rps14_750	-	gcgttcatgagcccacgctaaagtttcaatcaattcctgccaataaccac	37553	50	46	yes	4	6920	13206.7	13790	14519.5	4	5774.5	12492.1	14515.5	14172.8	4	6194	12701.3	15933.5	14192.1	4	35497	34544.5	26800.5	20518.9	4	38222.5	35423.5	30004.5	18965.8	4	31152.5	33390.5	31611	18050.3
rps4-rps14_780	-	caattcctgccaataaccacgccaggaaattaagaacataaatcctgtag	37583	50	40	yes	4	1935	3692.91	4254.5	4479.57	4	1659	3588.94	5026	4907.33	4	1717	3520.86	5997	5341.57	4	5536.5	5387.94	7748.5	5932.38	4	7080	6561.54	9725	6147.16	4	7152	7665.79	13212.5	7544.52
rps4-rps14_810	-	taagaacataaatcctgtagcccaaacaagatgcccaaataagaacatcc	37613	50	38	yes	4	5349.5	10209.4	12107	12747.5	4	4747.5	10270.3	14049	13717.3	4	4874	9994.56	15407.5	13723.6	4	14413.5	14026.7	22608	17309.1	4	19333	17917.3	27604.5	17448.8	4	16174	17335.9	30208	17249.2
rps4-rps14_840	-	atgcccaaataagaacatccatgcccagactgataaactattcataccaa	37643	50	38	yes	4	6457	12323.1	14781	15562.9	4	5236	11327.1	15581.5	15213.6	4	5097	10451.8	17015	15155.4	4	34527.5	33601	33475.5	25629.4	4	38865	36019	36381.5	22996.7	4	30809	33022.3	38088.5	21749.1
rps4-rps14_870	-	tgataaactattcataccaaacgggttatatccattgataagttgtgaag	37673	50	32	yes	4	3630	6927.78	7526	7924.14	4	2855.5	6177.35	8295.5	8099.64	4	3123	6403.98	10785.5	9606.72	3	2671	2599.33	4866	3725.49	4	3271	3031.47	5554	3510.68	4	4530	4855.43	10368.5	5920.56
rps4-rps14_900	-	tccattgataagttgtgaagagtttaaccatagataatctcttaaccatc	37703	50	32	yes	4	5362.5	10234.2	10588.5	11148.6	4	4389.5	9495.88	11608	11333.9	4	4701	9639.81	12988.5	11568.9	4	31037.5	30204.7	21740.5	16644.9	4	29331.5	27183.6	26058.5	16471.6	4	23354	25031.7	27048	15444.8
rps4-rps14_930	-	tagataatctcttaaccatcccatcaaataagtggaagattcattaaact	37733	50	30	yes	4	4271.5	8152.07	8999.5	9475.59	4	4004.5	8663	10652.5	10401	4	3921.5	8041.38	12046.5	10729.9	4	6977	6789.79	10328	7907.29	4	9451.5	8759.38	12514.5	7910.41	4	7478	8015.21	15458	8826.73
rps4-rps14_960	-	agtggaagattcattaaactgtgaaacgttaccctgccataatgtgatgt	37763	50	38	yes	4	2974.5	5676.77	6317.5	6651.7	4	2453	5306.62	7118.5	6950.43	4	2479	5083.41	8508	7578.14	4	14635.5	14242.8	15775	12077.6	4	17232.5	15970.6	17150	10840.5	4	16625.5	17819.9	25273	14431.2
rps4-rps14_990	-	accctgccataatgtgatgtgtttccaatgccaataaaaagtaacccatc	37793	50	40	yes	4	6869	13109.3	13062.5	13753.5	4	5421	11727.3	14199	13863.8	4	5620.5	11525.3	16664.5	14843.2	4	29208	28424.3	20609.5	15779	4	33484.5	31032.5	22837.5	14435.6	4	27043.5	28986.3	25325.5	14461.2
rps4-rps14_1020	-	ccaataaaaagtaacccatccaatagtatttaacatccagaaaactgcca	37823	50	34	yes	4	7349.5	14026.4	12890	13571.9	4	6472.5	14002.1	13781	13455.6	4	6851.5	14049.6	16053	14298.5	4	18748	18244.9	16027.5	12270.9	4	20839	19313	20181.5	12756.7	4	17971	19262	21762.5	12426.7
rps4-rps14_1050	-	taacatccagaaaactgccaaataaaatgcgtcccaagccgaaatatcac	37853	50	40	yes	4	5130	9790.5	10543.5	11101.3	4	4659	10078.9	11508	11236.3	4	5150.5	10561.5	13842	12329.2	4	20378	19831.2	15600	11943.6	4	23696	21960.8	20535	12980.2	4	23285	24957.8	20874	11919.3
rps4-rps14_1080	-	gtcccaagccgaaatatcacaagtaccacctcgtcccggaccatcgcaag	37883	50	56	yes	4	4897.5	9346.78	13530.5	14246.3	4	4400	9518.59	14770	14421.3	4	4247	8708.84	15270.5	13601.5	4	32045.5	31185.6	22915	17544.1	4	35338	32750.2	28482	18003.5	4	32512.5	34848.2	29367	16769
rps4-rps14_1110	-	tcgtcccggaccatcgcaaggaaaactatacccgaaatcctttttatctg	37913	50	46	yes	4	3167.5	6045.11	6652	7003.9	4	2916.5	6309.31	8378.5	8180.68	4	3041.5	6236.86	9049.5	8060.45	4	19203	18687.7	17418.5	13335.9	4	21321	19759.7	21937.5	13866.7	4	19260.5	20644.2	22998	13132.2
rps4-rps14_1140	-	cccgaaatcctttttatctggcattaacttggaaccacgtgcatctaaag	37943	50	42	yes	4	5950	11355.5	11622.5	12237.3	4	4869	10533.2	12766.5	12465.1	4	5225	10714.3	14715.5	13107.2	4	17094	16635.3	17430.5	13345.1	4	19267	17856.1	21239.5	13425.5	4	15180.5	16271.1	24670.5	14087.2
rps4-rps14_1170	-	ggaaccacgtgcatctaaagcaccttttactaagatcaatgtagttgtat	37973	50	38	yes	4	5101	9735.15	9681	10193.1	4	4344.5	9398.53	11241	10975.6	4	4286	8788.82	12290	10946.8	4	7010	6821.9	11207	8580.26	4	10028.5	9294.13	12890.5	8148.08	4	7281	7804.06	18333.5	10468.7
rps4-rps14_1200	-	taagatcaatgtagttgtatgtaaacctaaagcaatagcatgatgaacca	38003	50	32	yes	4	5468	10435.6	10694.5	11260.3	4	3693	7989.13	11212.5	10947.8	4	4072.5	8351.02	13379.5	11917.2	4	6191	6024.88	8536	6535.3	4	6414	5944.31	9020	5701.54	4	4924	5277.74	12434	7099.99
rps4-rps14_1230	-	agcaatagcatgatgaaccaagaaatctccaggacctattgttaagaata	38033	50	36	yes	4	3635.5	6938.28	7944.5	8364.78	4	2837	6137.33	8519	8317.86	4	3111	6379.38	10742	9567.98	4	9050.5	8807.65	13561.5	10382.9	4	10826.5	10033.7	16045	10142	4	9747.5	10447.8	20602.5	11764.3
rps4-rps14_1260	-	aggacctattgttaagaataatgaattactattctcattaatagcattta	38063	50	24	yes	4	2630.5	5020.26	4857.5	5114.47	4	2157.5	4667.36	5549.5	5418.47	4	2449	5021.89	6825.5	6079.52	4	3894	3789.51	9524.5	7292.11	4	6866.5	6363.68	8999.5	5688.58	4	5039.5	5401.53	10087.5	5760.1
rps4-rps14_1290	-	attctcattaatagcatttaaccagccaggcaaccatatgctgcgacccg	38093	50	46	yes	4	3134.5	5982.13	7147	7525.09	4	2695.5	5831.22	8124	7932.19	4	2720.5	5578.62	9199	8193.61	4	23340.5	22714.2	23323.5	17856.9	4	26021	24115.5	27074.5	17113.8	4	19115	20488.2	30219.5	17255.8
rps4-rps14_1320	-	caaccatatgctgcgacccgcattaaatgctgggccacttgtcgaagata	38123	50	50	yes	4	1321	2521.1	2975	3132.38	4	1115	2412.1	3453	3371.47	4	1078.5	2211.56	4197	3738.3	4	6664.5	6485.67	9196	7040.61	4	6988	6476.28	11186	7070.66	4	6351.5	6807.79	14613	8344.23
rps4-rps14_1350	-	tgggccacttgtcgaagataaaagtacatcaaatccatatgaagttttcc	38153	50	38	yes	4	5838.5	11142.7	11800.5	12424.8	4	4755.5	10287.7	13230	12917.6	4	4744	9727.98	14184.5	12634.2	4	15527	15110.4	12789	9791.47	4	18699.5	17330.2	16149.5	10208.1	4	15666.5	16792	18709.5	10683.4
rps4-rps14_1380	-	aaatccatatgaagttttcccatgagcagattgtatccattgggcaaata	38183	50	36	yes	4	4572	8725.57	9327	9820.41	4	3448.5	7460.2	9738	9508.08	4	3854.5	7903.99	12410	11053.7	4	8708.5	8474.82	9749	7463.99	4	10188	9441.95	10339	6535.27	4	12883	13808.5	15829.5	9038.87
rps4-rps14_1410	-	ttgtatccattgggcaaatataggttcgatcaagatttgtttttcgggag	38213	50	38	yes	4	3732	7122.45	7733	8142.09	4	3249.5	7029.7	8815.5	8607.36	4	3392	6955.59	9947	8859.86	4	3549.5	3454.26	4172.5	3194.53	4	4658.5	4317.36	5790	3659.85	4	4587	4916.53	6471	3695.03
rps4-rps14_1440	-	caagatttgtttttcgggagtaccaaaagcaagcatgacgtcgttatgaa	38243	50	40	yes	4	1967.5	3754.93	3908	4114.74	4	1560.5	3375.86	4444	4339.07	4	1631	3344.51	5139	4577.34	4	3968	3861.53	5817	4453.59	4	5537.5	5132	8062	5095.98	4	4089	4382.75	9004.5	5141.7
rps4-rps14_1470	-	aagcatgacgtcgttatgaacataaagtcccaaagtatggaaccctagaa	38273	50	40	yes	4	1383.5	2640.38	2541.5	2675.95	4	1290.5	2791.76	3326.5	3247.96	4	1324.5	2716	4210	3749.88	4	4873.5	4742.73	6992.5	5353.57	4	6155.5	5704.74	9390.5	5935.73	4	5239.5	5615.9	11539	6588.93
rps4-rps14_1500	-	caaagtatggaaccctagaaagaggctggcccaacttaaatgggatatga	38303	50	44	yes	4	677	1292.04	963.5	1014.47	4	555	1200.64	1337.5	1305.92	4	601	1232.4	1897	1689.67	4	3188.5	3102.94	5509	4217.78	4	4099.5	3799.3	6555	4143.41	4	4169	4468.5	11140	6361.1
rps4-rps14_1530	-	ccaacttaaatgggatatgatagcttctttatggtctaacattcttgcta	38333	50	34	yes	4	6590.5	12577.8	11870	12497.9	4	5446	11781.4	13192	12880.5	4	5421	11116.2	14332.5	12766.1	4	17153	16692.7	19956.5	15279	4	22086.5	20469.1	22275	14080	4	15576	16695	29677	16946
rps4-rps14_1560	-	atggtctaacattcttgctaatacgttatcctcattctgttctggattgt	38363	50	36	yes	4	8663	16533.2	17125	18030.9	4	7317	15829	18717.5	18275.6	4	7458.5	15294.3	20556	18309.4	4	15678.5	15257.8	17868	13680	4	20362.5	18871.4	20351	12863.9	4	16312	17483.8	26273.5	15002.5
rps4-rps14_1590	-	ctcattctgttctggattgtaatctctaataaaaaagatagctccatgag	38393	50	34	yes	4	4755	9074.82	9415	9913.07	4	3628.5	7849.59	9855.5	9622.8	4	3899	7995.24	12108	10784.7	4	3427	3335.04	5766.5	4414.93	4	4754	4405.87	6652	4204.72	4	4132.5	4429.37	8195.5	4679.74
rps4-rps14_1620	-	aaaaaagatagctccatgagcaaaagctcctgtcatgatgaatcctgcaa	38423	50	40	yes	4	4530	8645.41	9418	9916.23	4	3803.5	8228.17	10753	10499.1	4	3630.5	7444.66	11626.5	10355.8	4	19586.5	19060.9	21908	16773.1	4	23242.5	21540.5	22441.5	14185.3	4	16268	17436.7	28083.5	16036.1
rps4-rps14_1650	-	tgtcatgatgaatcctgcaatatattggtgatgggtatataacgcagctt	38453	50	38	yes	4	2864.5	5466.84	5907.5	6220.02	4	2488	5382.33	7010.5	6844.98	4	2670	5475.07	8189.5	7294.45	4	5113.5	4976.29	9214.5	7054.77	4	7337	6799.72	11128	7034	4	5671.5	6078.93	14337	8186.63
rps4-rps14_1680	-	atgggtatataacgcagcttgagtcgtaaaatcttgcgctatgaacgcat	38483	50	42	yes	4	3327	6349.51	6457	6798.58	4	2695.5	5831.22	6787	6626.75	4	2719	5575.55	7510	6689.21	4	6584	6407.33	8317.5	6368.01	4	7385	6844.21	8715	5508.74	4	6614.5	7089.68	10734	6129.26
rps4-rps14_1710	-	atcttgcgctatgaacgcataagcaggtaaagagtacatgtgttgagcta	38513	50	42	yes	4	2621.5	5003.08	5235.5	5512.47	4	1789	3870.17	5118	4997.16	4	1893.5	3882.79	6462.5	5756.19	4	4661	4535.93	6194.5	4742.61	4	5087.5	4714.95	6419	4057.44	4	5077.5	5442.26	10105.5	5770.38
rps4-rps14_1740	-	agagtacatgtgttgagctaccaaggaagtaataactcctaaggaggcta	38543	50	42	yes	4	1144	2183.3	2073.5	2183.19	4	988	2137.36	2440	2382.39	4	1025	2101.85	3087	2749.61	4	1258.5	1224.73	2513.5	1924.38	4	1953.5	1810.45	3305.5	2089.4	4	1591.5	1705.83	4561	2604.39
rps4-rps14_1770	-	aataactcctaaggaggctagagcaaggcctaattgaaaatgaatcgaat	38573	50	38	yes	4	989.5	1888.44	1480.5	1558.82	4	789.5	1707.94	1491.5	1456.28	4	837	1716.34	2268	2020.12	4	1851.5	1801.82	3241.5	2481.75	4	2641.5	2448.07	4076.5	2576.75	4	2015	2159.76	5870	3351.85
rps4-rps14_1800	-	taattgaaaatgaatcgaattattgattgtgtcataaagacccttatgcc	38603	50	30	yes	4	5058.5	9654.04	7973	8394.78	4	4374.5	9463.43	8983	8770.9	4	4807.5	9858.2	10391.5	9255.78	4	12007.5	11685.3	12306	9421.68	4	11785.5	10922.5	13467.5	8512.8	4	9762	10463.3	14527.5	8295.41
rps4-rps14_1830	-	gtcataaagacccttatgcccacgccccaatcgtcctcccggaggaatat	38633	50	54	yes	4	8231	15708.7	21206	22327.8	4	8581	18563.4	23640	23081.8	4	9441	19359.6	26371	23488.8	4	19553.5	19028.8	20037.5	15341	4	17312	16044.3	21381.5	13515.2	4	22036.5	23619.6	28629.5	16347.8
rps4-rps14_1860	-	tcgtcctcccggaggaatatgtgcttctaaaagatcttttatactgtgtc	38663	50	42	yes	4	5314.5	10142.6	9310	9802.51	4	4595	9940.44	10925.5	10667.5	4	4666	9568.04	12176.5	10845.7	4	12017.5	11695	11641	8912.54	4	14109.5	13076.3	13340.5	8432.52	4	12874	13798.9	16810.5	9599.03
rps4-rps14_1890	-	aagatcttttatactgtgtccgattccaaagttcgttctatacatatgac	38693	50	34	yes	4	9398	17935.9	15454.5	16272.1	4	7733	16728.9	17919	17495.9	4	8047	16501.1	19651	17503.3	4	23752	23114.7	23280.5	17823.9	4	25514	23645.6	24222.5	15311	4	19484	20883.7	29972.5	17114.7
rps4-rps14_1920	-	gttcgttctatacatatgacccgcaatgaggaaaagaattgcgatagcta	38723	50	40	yes	4	1501.5	2865.58	2636	2775.45	4	1171.5	2534.33	3003.5	2932.58	4	1556	3190.71	4840	4311.02	4	2096.5	2040.24	3708	2838.91	4	2630.5	2437.87	3987	2520.18	4	2388	2559.55	6425.5	3669.05
rps4-rps14_1950	-	gaaaagaattgcgatagctaaatgatgatgtgccatatcggttagccata	38753	50	38	yes	4	6029	11506.2	11073	11658.8	4	4806.5	10398	12302	12011.5	4	5224	10712.3	13982.5	12454.3	4	10862.5	10571	15401.5	11791.6	4	13672.5	12671.3	17876.5	11299.7	4	10610	11372.2	23217.5	13257.5
rps4-rps14_1980	-	tgccatatcggttagccataaactttgcgtttgtggatggaatcccccaa	38783	50	46	yes	4	4264.5	8138.71	7540	7938.88	4	3443	7448.3	7741	7558.23	4	3780.5	7752.24	9330	8310.3	4	14151.5	13771.8	15493.5	11862.1	4	15123	14015.6	18049.5	11409.1	4	13251	14202.9	20881	11923.3
rps4-rps14_2010	-	ttgtggatggaatcccccaagaagggttagaatggcagttccggatcctt	38813	50	50	yes	4	2420.5	4619.47	4233	4456.93	4	1855	4012.95	4732.5	4620.76	4	1810	3711.56	5520	4916.7	4	7963.5	7749.82	11280	8636.15	4	7812.5	7240.4	13249	8374.68	4	5241.5	5618.04	14438	8244.3
rps4-rps14_2040	-	aatggcagttccggatccttgggaggtaccaaataaatgactactcgagt	38843	50	46	yes	4	1580.5	3016.35	2410	2537.49	4	1515	3277.42	3616.5	3531.11	4	1611.5	3304.52	4469	3980.57	4	2928	2849.43	4471.5	3423.45	4	3838	3556.95	6884	4351.37	4	3167	3394.51	8850.5	5053.76
rps4-rps14_2070	-	aaataaatgactactcgagtcggggttttgagcataaagattccactgac	38873	50	40	yes	4	3134	5981.17	5376	5660.4	4	2317	5012.4	5883.5	5744.59	4	2530.5	5189.01	7280	6484.35	4	11497	11188.5	11809.5	9041.55	4	12697	11767.2	13280	8394.28	4	9458	10137.5	14915	8516.67
rps4-rps14_2100	-	agcataaagattccactgacccgtaaaaagtgggcctaacccttggggat	38903	50	48	yes	4	1125	2147.04	1633.5	1719.91	4	1095.5	2369.91	2531	2471.24	4	1087	2228.99	3001.5	2673.46	4	2564	2495.2	3272.5	2505.48	3	2941	2725.63	4543	2871.63	4	3016.5	3233.2	6047	3452.92
rps4-rps14_2130	-	tgggcctaacccttggggatgcggtaatacatttaagaaattattccatc	38933	50	42	yes	4	2019	3853.22	3515	3700.95	4	1613	3489.43	4049	3953.4	4	1744.5	3577.25	4987	4441.96	4	8365.5	8141.03	9396	7193.73	4	10973	10169.5	12205.5	7715.09	4	8817	9450.4	14676	8380.2
rps4-rps14_2160	-	atttaagaaattattccatcgaacatattcccccctggatgcaggaatag	38963	50	38	yes	4	3019	5761.7	5647.5	5946.26	4	2996	6481.3	7699.5	7517.71	4	2800	5741.64	8542	7608.42	4	12102.5	11777.8	14079	10779.1	4	13964	12941.4	17674.5	11172	4	12480.5	13377.1	23194.5	13244.4
rps4-rps14_2190	-	ccccctggatgcaggaatagcgacatggactaaatgacctgtccaagcca	38993	50	54	yes	4	1609.5	3071.7	2710.5	2853.89	4	1380.5	2986.46	3474.5	3392.46	4	1479.5	3033.84	4360.5	3883.93	4	8947	8706.93	10445	7996.86	4	9854.5	9132.87	12296	7772.29	4	9833	10539.4	16459	9398.32
rps4-rps14_2220	-	taaatgacctgtccaagccaatgagcttaccccgaatagtcctgacaaat	39023	50	44	yes	4	3037	5796.05	6546.5	6892.82	4	2734.5	5915.59	8186	7992.72	4	2695	5526.33	8859	7890.77	4	18053	17568.6	18240.5	13965.2	4	22405.5	20764.8	21738.5	13740.9	4	18093	19392.8	27525	15717.2
rps4-rps14_2250	-	cccgaatagtcctgacaaatgatgattcagacgagattcagcatttttga	39053	50	40	yes	4	2142.5	4088.92	4071	4286.36	4	1713	3705.76	4694	4583.17	4	1831.5	3755.65	5595	4983.51	4	4362	4244.95	7909	6055.26	3	6141	5691.3	9513	6013.16	4	5440.5	5831.34	11089	6331.97
rps4-rps14_2280	-	acgagattcagcatttttgaaccacgaaactcttggtttccattttggtt	39083	50	38	yes	4	3056	5832.31	5680	5980.48	4	2498.5	5405.05	6546.5	6391.93	4	2599.5	5330.5	7705.5	6863.34	4	11366.5	11061.5	11486	8793.87	4	12784	11847.8	14552.5	9198.62	4	12071	12938.2	16520.5	9433.44
rps4-rps14_2310	-	tcttggtttccattttggttgtaggtgtaaccaaccccctattaaggata	39113	50	40	yes	4	2637	5032.66	5011.5	5276.62	4	2229.5	4823.11	5731.5	5596.17	4	2478.5	5082.38	7473	6656.25	4	17630	17156.9	13308.5	10189.2	4	19117	17717.1	16880	10669.8	4	25046.5	26845.8	19133	10925.2
rps4-rps14_2340	-	ccaaccccctattaaggatagggcagaaagaaataatagaaaaagagctc	39143	50	40	yes	4	638.5	1218.56	695.5	732.293	4	553	1196.31	1150.5	1123.34	4	615.5	1262.14	1765.5	1572.54	4	721.5	702.14	1207	924.099	4	962.5	892.017	1573.5	994.608	4	1036.5	1110.96	2085	1190.56
rps4-rps14_2370	-	aaataatagaaaaagagctccagtataaagatcttcattagtacgtaaac	39173	50	28	yes	4	3950.5	7539.45	7419.5	7812	4	3016	6524.56	7887	7700.78	4	3144	6447.05	9039	8051.1	4	8997	8755.58	10172.5	7788.23	4	9558.5	8858.54	10928	6907.58	4	8877.5	9515.25	13682.5	7812.9
rps4-rps14_2400	-	atcttcattagtacgtaaaccgattgtataccaccactgataaacaccag	39203	50	38	yes	4	8215	15678.2	15743.5	16576.4	4	7102.5	15365	18185	17755.6	4	7293.5	14956	19425.5	17302.4	4	22701	22091.9	29493.5	22580.7	4	31006	28735.5	34854.5	22031.5	4	27072	29016.8	37987.5	21691.4
rps4-rps14_2430	-	ccaccactgataaacaccagaataagctatattcaccgggccaagagcac	39233	50	48	yes	4	3091.5	5900.06	6767.5	7125.51	4	2764	5979.41	8269.5	8074.25	4	2871.5	5888.26	9292.5	8276.9	4	6551	6375.22	9224	7062.05	4	8765.5	8123.61	12178.5	7698.02	4	6909	7405.34	13438.5	7673.57
rps4-rps14_2460	-	attcaccgggccaagagcacctcctcgagtaaacgcttccacagccggtt	39263	50	58	yes	4	2726.5	5203.47	6784.5	7143.41	4	2576.5	5573.78	8324.5	8127.95	4	2724.5	5586.82	9261	8248.84	4	18768	18264.4	22264.5	17046.1	4	23693.5	21958.5	26398	16686.2	4	18245	19555.7	30489	17409.6
rps4-rps14_2490	-	aaacgcttccacagccggttgaccaaaatgaggatcccaaatagcatgag	39293	50	48	yes	4	2196.5	4191.98	4516.5	4755.43	4	1961	4242.26	5710	5575.18	4	2032.5	4167.82	6508.5	5797.17	4	6672.5	6493.46	8155	6243.6	4	8722	8083.3	11748	7425.9	4	8240	8831.95	14093	8047.3
rps4-rps14_2520	-	aggatcccaaatagcatgagcaatcggtcttacatgtaaagggtcttgta	39323	50	42	yes	4	3635	6937.32	7048	7420.85	4	2588	5598.66	7040.5	6874.27	4	2626	5384.84	8276	7371.49	4	6979.5	6792.22	8457.5	6475.2	4	7380.5	6840.04	9812.5	6202.47	4	7275.5	7798.16	14440.5	8245.73
rps4-rps14_2550	-	tacatgtaaagggtcttgtacccatgtctcaaaatttccttgccaagcta	39353	50	40	yes	4	6838	13050.2	13503	14217.3	4	5646.5	12215.2	14954	14600.9	4	5952	12205.1	15951	14207.7	4	33031	32144.7	22720	17394.8	4	34715	32172.9	25635.5	16204.2	4	30029.5	32186.8	27876	15917.6
rps4-rps14_2580	-	aaaatttccttgccaagctacatgaaacaaatttccggaagtccacagaa	39383	50	38	yes	4	4945.5	9438.39	10817.5	11389.8	4	3830.5	8286.58	12189.5	11901.7	4	4490	9207.14	14477	12894.8	4	7169	6976.63	9834	7529.07	4	8507.5	7884.51	12220	7724.25	4	8474.5	9083.3	15351	8765.64
rps4-rps14_2610	-	atttccggaagtccacagaaaaattattgctaattgcccgaaatgagaag	39413	50	38	yes	4	2527	4822.73	5382	5666.72	4	2038	4408.84	6131	5986.24	4	1988	4076.57	7227.5	6437.59	4	3169.5	3084.45	4583.5	3509.2	4	4155	3850.74	6700.5	4235.38	4	3339.5	3579.41	9101	5196.8
rps4-rps14_2640	-	taattgcccgaaatgagaagcaaaaatattctgataaagacgttcttcag	39443	50	34	yes	4	3653.5	6972.63	7078	7452.44	4	2803	6063.78	8279.5	8084.01	4	2914.5	5976.44	9528.5	8487.1	4	3707.5	3608.02	7782	5958.03	4	4215	3906.34	8823.5	5577.33	4	2849	3053.67	13162	7515.69
rps4-rps14_2670	-	ctgataaagacgttcttcagtaatatcatcatgactctcgaagtcatgtg	39473	50	38	yes	4	3345	6383.86	6439	6779.63	4	2748	5944.79	6945	6781.02	4	2930	6008.22	8521	7589.71	4	3602	3505.35	4047.5	3098.83	4	4499	4169.54	5231.5	3306.83	4	5749.5	6162.54	6979	3985.11
rps4-rps14_2700	-	atgactctcgaagtcatgtgcggtagcaataccaaaccaaatacgacgag	39503	50	46	yes	4	1128.5	2153.72	2264	2383.77	4	918	1985.92	2735	2670.42	4	912.5	1871.16	3232.5	2879.21	4	5711	5557.76	8533	6533	4	7812.5	7240.4	11247.5	7109.54	4	6151.5	6593.42	12937	7387.21
rps4-rps14_2730	-	accaaaccaaatacgacgagtagtggggtcctgagctaagccttggctaa	39533	50	50	yes	4	1105.5	2109.82	2157.5	2271.63	4	715.5	1547.85	2160	2109	4	761.5	1561.52	2873	2559	4	9453.5	9199.83	12638.5	9676.24	4	8685.5	8049.47	12924	8169.25	4	7128	7640.07	16387	9357.21
rps4-rps14_2760	-	ctgagctaagccttggctaaaccttggaaatcttaatgccataatgcctt	39563	50	42	yes	4	5264	10046.2	10103	10637.5	4	4162.5	9004.8	11493	11221.6	4	4219.5	8652.45	12413.5	11056.8	4	21886	21298.7	18076	13839.3	4	23968	22212.9	20010	12648.3	4	22727	24359.7	22923.5	13089.6
rps4-rps14_2790	-	tcttaatgccataatgcctttcaaatcctcctagccattatcctactgca	39593	50	40	no	4	9758.5	#N/A	17735.5	#N/A	4	8457	#N/A	20900	#N/A	4	8385	#N/A	21744	#N/A	4	52986	#N/A	28537	#N/A	4	55505.5	#N/A	29875.5	#N/A	4	47657.5	#N/A	31639.5	#N/A
rps4-rps14_2820	-	ctagccattatcctactgcaataattcttgctaagaagaacgcccatgtt	39623	50	40	yes	4	3875	7395.36	7918.5	8337.4	4	3355	7257.93	9386	9164.39	4	3401.5	6975.07	10386	9250.88	4	8160.5	7941.53	10249.5	7847.19	4	11193.5	10373.8	11128.5	7034.32	4	10768.5	11542.1	14021.5	8006.47
rps4-rps14_2850	-	ctaagaagaacgcccatgttgtggcaattccacccagaaggtaatgggtt	39653	50	48	yes	4	1207.5	2304.49	2475.5	2606.46	4	1006	2176.3	2851.5	2784.17	4	1140	2337.67	4091	3643.88	4	3001	2920.47	5308.5	4064.27	4	4066.5	3768.72	7463.5	4717.67	4	3929	4211.26	8779.5	5013.22
rps4-rps14_2880	-	cacccagaaggtaatgggttactcctacagcacgtccttgtataatgctc	39683	50	48	yes	4	4995.5	9533.81	10214.5	10754.9	4	3932	8506.16	10972	10712.9	4	4105	8417.66	12509	11141.9	4	26822.5	26102.8	35200	26949.7	4	31347.5	29052	39255	24813.1	4	20326	21786.2	48177.5	27510
rps4-rps14_2910	-	cacgtccttgtataatgctcaaggctctaggctgagtagcaggagcaact	39713	50	50	yes	4	445	849.273	359	377.992	4	325	703.078	487	475.502	4	332	680.795	1056.5	941.032	4	2144.5	2086.96	4616	3534.09	4	2723.5	2524.06	5676.5	3588.11	4	2325.5	2492.56	7498.5	4281.75
rps4-rps14_2940	-	gctgagtagcaggagcaacttttaatttattatgagcccaaacaatggat	39743	50	38	yes	4	1981	3780.7	4184	4405.34	4	1587.5	3434.26	4677	4566.57	4	1681.5	3448.06	5473	4874.84	4	6062.5	5899.82	4338.5	3321.63	4	7848	7273.3	6282	3970.85	4	9147	9804.11	7423	4238.64
rps4-rps14_2970	-	tatgagcccaaacaatggattcaataagttcttgccaataaccacgcccg	39773	50	44	yes	4	6517.5	12438.5	13981	14720.6	4	5806	12560.2	15659	15289.3	4	6028.5	12362	17353	15456.4	4	36246.5	35273.9	24219	18542.5	4	41584	38538.9	28477.5	18000.6	4	36134	38729.8	30058	17163.5
rps4-rps14_3000	-	cttgccaataaccacgcccgctgaatagaaacattaaactgaaagcccat	39803	50	44	yes	4	5729	10933.7	11664.5	12281.6	4	4380	9475.33	12196	11908	4	4733.5	9706.45	13480.5	12007.2	4	19735.5	19205.9	14606.5	11183	4	22269.5	20638.7	18946.5	11976.1	4	20098.5	21542.4	21366	12200.3
rps4-rps14_3030	-	acattaaactgaaagcccatacaaaatgagcacctaggaaaaaaagacca	39833	50	36	yes	4	2074	3958.19	4025	4237.93	4	1768.5	3825.83	4560.5	4452.82	4	1761	3611.08	5284.5	4706.94	4	5522	5373.83	8329	6376.82	4	7743.5	7176.45	10298.5	6509.67	4	5996	6426.75	14159	8084.99
rps4-rps14_3060	-	cacctaggaaaaaaagaccatatgcagataacgaagaaccataagactga	39863	50	38	yes	4	2191.5	4182.43	4145.5	4364.8	4	1719.5	3719.82	4636.5	4527.03	4	1835.5	3763.85	5753.5	5124.68	4	3826.5	3723.82	5253	4021.78	4	5033.5	4664.9	6819.5	4310.6	4	3718.5	3985.63	8547.5	4880.74
rps4-rps14_3090	-	acgaagaaccataagactgaattacctgagatgcttgtgcccataagaaa	39893	50	40	yes	4	3772	7198.78	7218.5	7600.37	4	2964	6412.07	8254	8059.12	4	3185.5	6532.14	9797	8726.26	4	20367.5	19821	20195.5	15462	4	20118	18644.8	23505	14857.5	4	16659	17855.8	29471.5	16828.6
rps4-rps14_3120	-	atgcttgtgcccataagaaatcgcggagccacccattaatagtaatggaa	39923	50	44	yes	4	1926.5	3676.69	3781.5	3981.55	4	1775	3839.89	5017.5	4899.03	4	1827.5	3747.45	5622	5007.56	4	8369.5	8144.92	9957	7623.24	4	10653	9872.9	13873	8769.11	4	9557	10243.6	15761.5	9000.04
rps4-rps14_3150	-	acccattaatagtaatggaactctgtgcaaagtttcctccagtaatatga	39953	50	36	yes	4	1950.5	3722.49	3407.5	3587.76	4	1729	3740.37	3964.5	3870.89	4	1680.5	3446.01	4637.5	4130.65	4	11767.5	11451.7	15010.5	11492.3	4	13397.5	12416.4	16598	10491.6	4	10961.5	11749	19305	11023.4
rps4-rps14_3180	-	agtttcctccagtaatatgagttaccaccccttgatcacttatactaccc	39983	50	42	yes	4	7367.5	14060.7	13770.5	14499	4	6420.5	13889.6	15830.5	15456.7	4	6283	12883.8	16411.5	14617.8	4	65386.5	63632	28875.5	22107.6	4	65379.5	60591.9	29839	18861.2	4	55351	59327.4	34273.5	19570.6
rps4-rps14_3210	-	cttgatcacttatactaccccaaacatctgactgcattttccaactgaaa	40013	50	38	yes	4	7059.5	13472.9	13301.5	14005.2	4	6314	13659.2	15581	15213.1	4	6136	12582.4	15877.5	14142.2	4	36441.5	35463.7	25656	19642.7	4	42396.5	39291.9	29558.5	18683.9	4	34802	37302.1	32722.5	18685
rps4-rps14_3240	-	actgcattttccaactgaaatggaatattactacggaaatagcattgtac	40043	50	34	yes	4	2505.5	4781.7	4640.5	4885.99	4	2238	4841.5	5771.5	5635.23	4	2241	4595.37	6344	5650.65	4	2802	2726.81	4394.5	3364.5	4	4347	4028.68	5599.5	3539.44	4	3943.5	4226.8	6440	3677.33
rps4-rps14_3270	-	ctacggaaatagcattgtacatccagaatagtcctaagaagacatgatcc	40073	50	40	yes	4	4268	8145.39	8413.5	8858.59	4	3308	7156.25	9114.5	8899.3	4	3478	7131.94	10827.5	9644.13	4	11348	11043.5	13218	10119.9	4	13494	12505.9	16263	10279.8	4	9738	10437.6	17707.5	10111.2
rps4-rps14_3300	-	gtcctaagaagacatgatcccaagcagatacttgacatgttcctcctctt	40103	50	44	yes	4	5257.5	10033.8	10802.5	11374	4	4761.5	10300.6	11855.5	11575.6	4	4806	9855.12	12960	11543.6	4	52285.5	50882.5	26136.5	20010.5	4	51813.5	48019.3	29000.5	18331.2	4	44362	47548.9	27430.5	15663.2
rps4-rps14_3330	-	cttgacatgttcctcctcttcccggcccatcacaagggaaacgaaaacca	40133	50	52	yes	4	13102	25004.9	22627	23824	4	14125	30556.8	26174.5	25556.5	4	12955	26565.4	25520.5	22731.3	4	24044.5	23399.3	20138.5	15418.4	4	28528.5	26439.4	24176	15281.6	4	26868	28798.2	24630.5	14064.4
rps4-rps14_3360	-	cacaagggaaacgaaaaccaagatttgctttatctggtattaaacgcgag	40163	50	40	yes	4	2227.5	4251.14	4285.5	4512.21	4	1572	3400.73	4717.5	4606.12	4	1495.5	3066.65	5696	5073.47	3	5330	5186.98	4505	3449.1	4	4458	4131.55	5602.5	3541.34	4	5246	5622.87	6488	3704.74
rps4-rps14_3390	-	tatctggtattaaacgcgagctacgagcaaatagaacacctttcaacagt	40193	50	40	yes	4	4010	7653	8304.5	8743.82	4	3182.5	6884.75	9164.5	8948.12	4	3301.5	6770.01	10145	9036.22	4	15215.5	14807.2	16099	12325.7	4	18302.5	16962.2	19402	12264	4	16635.5	17830.6	22993	13129.3
rps4-rps14_3420	-	atagaacacctttcaacagtatcaataccgtcacatgaattgtaaatgca	40223	50	34	yes	4	6694.5	12776.3	12023	12659	4	5571.5	12052.9	13677.5	13354.6	4	5758	11807.3	15550.5	13850.9	4	10769.5	10480.5	17710	13559.1	4	15274	14155.5	19520	12338.6	4	14842	15908.2	26373	15059.4
rps4-rps14_3450	-	tcacatgaattgtaaatgcatgaatatgatgtaccaaaaaatctgccgtt	40253	50	32	yes	4	5117	9765.69	9916	10440.6	4	4294.5	9290.36	11543.5	11270.9	4	4224	8661.68	12684	11297.7	4	9236.5	8988.66	9022	6907.39	4	10623.5	9845.56	12562	7940.43	4	8803	9435.4	13372.5	7635.88
rps4-rps14_3480	-	gtaccaaaaaatctgccgttcctaatggaataggtaacaaagctactttg	40283	50	38	yes	4	2398	4576.53	4492	4729.63	4	2030	4391.53	6061.5	5918.38	4	1969	4037.61	7000	6234.95	4	5134.5	4996.73	7197	5510.14	4	6602	6118.54	8250	5214.82	4	5338.5	5722.01	9974.5	5695.58
rps4-rps14_3510	-	taggtaacaaagctactttgccacccactgctactaactcaccgcccccc	40313	50	54	yes	4	15335.5	29267.5	33630	35409.1	4	14884.5	32199.9	37253.5	36373.9	4	12463.5	25557.5	33582.5	29912.2	4	58755	57178.4	35105	26877	4	56281	52159.6	35270	22294.1	4	43772	46916.5	41451	23669.1
rps4-rps14_3540	-	ctactaactcaccgcccccccaagtcaaactggtgctcgctgtttcacca	40343	50	56	yes	4	9467	18067.6	19832	20881.1	4	10768.5	23295.7	26492	25866.5	4	10653	21844.9	25892	23062.2	4	36645	35661.7	29192	22349.9	4	37769.5	35003.7	32386.5	20471.5	4	28035.5	30049.5	36720	20967.6
rps4-rps14_3570	-	tggtgctcgctgtttcaccaggggctgttacaccaggtgctaaagcatgg	40373	50	56	yes	4	1523	2906.61	2728	2872.32	4	1641.5	3551.08	3895.5	3803.52	4	1631.5	3345.53	4472.5	3983.69	4	4420.5	4301.88	5521	4226.97	4	5891.5	5460.07	7706	4870.96	4	6570.5	7042.52	10357.5	5914.28
rps4-rps14_3600	-	caccaggtgctaaagcatgggtattttgtatccattgagcaaagactggt	40403	50	44	yes	4	2873.5	5484.02	5332.5	5614.6	4	2213	4787.42	5652	5518.55	4	2338	4794.27	6774.5	6034.1	4	7227	7033.08	7547.5	5778.49	4	7831	7257.55	8974	5672.46	4	6740	7224.19	9605	5484.59
rps4-rps14_3630	-	tccattgagcaaagactggttgtaattgtatagcagtatctgaaaacata	40433	50	34	yes	4	4559	8700.76	8102.5	8531.13	4	3692	7986.96	8966.5	8754.79	4	3942	8083.41	10221.5	9104.36	4	4122.5	4011.88	4631	3545.57	4	5064.5	4693.63	5853.5	3699.99	4	4355.5	4668.39	6595	3765.84
rps4-rps14_3660	-	tagcagtatctgaaaacatatcttgtggacgccctaaagcactcatggta	40463	50	42	yes	4	4678	8927.87	9365.5	9860.95	4	3702	8008.6	10028.5	9791.72	4	4003	8208.5	11699.5	10420.8	4	13805.5	13435.1	17109.5	13099.3	4	18568	17208.3	22027	13923.2	4	14167	15184.7	27039	15439.6
rps4-rps14_3690	-	gccctaaagcactcatggtatcattatgaatatacaaaccaaaactgtgg	40493	50	38	yes	4	3977.5	7590.98	8019.5	8443.74	4	3262	7056.74	9066	8851.94	4	3414.5	7001.73	10308.5	9181.85	4	6187.5	6021.47	8261	6324.76	4	7597.5	7041.15	9796.5	6192.36	4	8709	9334.65	14498.5	8278.85
rps4-rps14_3720	-	tatacaaaccaaaactgtggaagcctagaaatatacatacccagttgaga	40523	50	36	yes	4	3729.5	7117.67	7625	8028.37	4	2913	6301.74	8540	8338.36	4	3174.5	6509.59	10232	9113.71	4	5817.5	5661.4	9043	6923.47	4	7898.5	7320.1	10119	6396.21	4	7416	7948.76	12493.5	7133.96
rps4-rps14_3750	-	atatacatacccagttgagatgtgatatgattgcatcgcgatgcctcagg	40553	50	44	yes	4	2215	4227.28	4562	4803.34	4	1946	4209.81	5416	5288.12	4	1992	4084.77	5885	5241.81	4	6503.5	6328.99	8827.5	6758.48	4	6952.5	6443.38	10259	6484.71	4	5981.5	6411.21	11397	6507.85
rps4-rps14_3780	-	ttgcatcgcgatgcctcaggacacgatctaataaatcgttatatcgatta	40583	50	40	yes	4	1457	2780.65	2675	2816.51	4	1138	2461.85	3116.5	3042.92	4	1198	2456.6	3998.5	3561.49	4	7577	7373.69	9786	7492.32	4	9680.5	8971.61	12821.5	8104.46	4	8561	9176.01	15505.5	8853.86
rps4-rps14_3810	-	ataaatcgttatatcgattagttggatcatagtctcttaccataaaaatg	40613	50	28	yes	4	2984	5694.9	5621	5918.36	4	2600	5624.62	6669	6511.54	4	2516.5	5160.3	7496	6676.74	4	9670.5	9411.01	9554	7314.7	4	11089.5	10277.4	12896	8151.55	4	9844	10551.2	14327	8180.92
rps4-rps14_3840	-	agtctcttaccataaaaatggctgcatgcgcagcagcaccaactatgaga	40643	50	46	yes	4	876.5	1672.78	1488	1566.72	4	701.5	1517.57	1804	1761.41	4	697.5	1430.28	2495.5	2222.76	4	5954.5	5794.72	11994	9182.8	4	6562.5	6081.94	14757	9327.89	4	5707	6116.99	19464.5	11114.5
rps4-rps14_3870	-	cagcagcaccaactatgagaaatccaccaatccacatgtgatgtgtgaac	40673	50	46	yes	4	1805.5	3445.76	3654.5	3847.83	4	1527	3303.38	4223	4123.29	4	1597	3274.79	5208	4638.8	4	8547	8317.66	14725	11273.7	4	11870	11000.8	16581	10480.8	4	12523	13422.6	21172.5	12089.8
rps4-rps14_3900	-	tccacatgtgatgtgtgaacaatgacagttgtgtagcatagtcagtagct	40703	50	42	yes	4	3851.5	7350.51	6646.5	6998.11	4	3084.5	6672.75	6686.5	6528.63	4	3592.5	7366.73	8748	7791.91	4	5675.5	5523.21	7510.5	5750.16	4	7244.5	6714	9309.5	5884.53	4	7171.5	7686.69	12411.5	7087.14
rps4-rps14_3930	-	gtgtagcatagtcagtagctagatatggataagggggcatggaatacata	40733	50	42	yes	4	653.5	1247.19	593.5	624.897	4	633.5	1370.46	890	868.986	4	564	1156.53	1171.5	1043.46	4	362	352.286	650	497.651	4	447.5	414.73	947	598.598	4	491	526.273	1358	775.437
rps4-rps14_3960	-	aagggggcatggaatacatatggtgagctacaataatggttaaagagcct	40763	50	42	yes	4	2486	4744.48	4622.5	4867.04	4	1973	4268.22	4589.5	4481.14	4	2132.5	4372.88	5947	5297.03	4	2976.5	2896.63	4906	3756.11	4	3579.5	3317.38	5356	3385.52	4	3387	3630.32	7569	4322
rps4-rps14_3990	-	caataatggttaaagagcctaacatagctaggttaagagataattgagca	40793	50	34	yes	4	1816.5	3466.75	3230	3400.87	4	1591.5	3442.92	3598	3513.05	4	1608.5	3298.37	4510.5	4017.53	4	1926.5	1874.81	3885	2974.42	4	2715.5	2516.65	4615	2917.14	4	2089	2239.07	6173.5	3525.15
rps4-rps14_4020	-	ggttaagagataattgagcatgccatgatgttgttagaatttcatatagg	40823	50	34	yes	4	2124	4053.61	4091.5	4307.95	4	1811.5	3918.85	4706.5	4595.38	4	1934.5	3966.86	5818	5182.13	4	5045.5	4910.11	7188.5	5503.63	4	6302.5	5840.98	8750	5530.87	4	6149	6590.74	10157	5799.79
rps4-rps14_4050	-	ttgttagaatttcatataggcctttatggccttggcctgtaaatggacct	40853	50	40	yes	4	1869	3566.95	2971.5	3128.7	4	1514.5	3276.34	3336	3257.23	4	1614	3309.65	4135	3683.07	4	5995.5	5834.62	9060	6936.48	4	5787	5363.23	9918	6269.16	4	5360	5745.06	12566	7175.36
rps4-rps14_4080	-	cttggcctgtaaatggacctttatgagcctctaaaatatcttttatacca	40883	50	36	yes	4	6906.5	13180.9	12271.5	12920.7	4	5679.5	12286.6	13651.5	13329.2	4	5646.5	11578.6	15105.5	13454.6	4	27119.5	26391.8	17062.5	13063.3	4	28090.5	26033.5	21712	13724.1	4	28190	30215.1	20544	11730.9
rps4-rps14_4110	-	ctaaaatatcttttataccatgaccaataccccagttggtcctatacata	40913	50	34	yes	4	6006.5	11463.3	11353.5	11954.1	4	5147	11134.6	12979	12672.6	4	5253	10771.7	14719	13110.3	4	27108.5	26381.1	22737.5	17408.2	4	29628	27458.4	24967.5	15781.9	4	26069.5	27942.3	29363.5	16767
rps4-rps14_4140	-	cccagttggtcctatacatatgacccgcgattagaaaaagaattgcgata	40943	50	42	yes	4	2376	4534.55	5267	5545.63	4	1938	4192.51	5615.5	5482.91	4	1940.5	3979.16	6801	6057.7	4	4033	3924.78	5620	4302.76	4	4862	4505.96	6316	3992.34	4	4307	4616.41	7967.5	4549.55
rps4-rps14_4170	-	ttagaaaaagaattgcgatagctaaatgatgatgtgctatatcggttaac	40973	50	32	yes	4	5654	10790.5	9821	10340.5	4	4369.5	9452.61	10649	10397.6	4	4707	9652.11	12335.5	10987.3	4	8173	7953.69	8323.5	6372.61	4	7675	7112.97	8869.5	5606.4	4	7032	7537.17	10268.5	5863.46
rps4-rps14_4200	-	gatgtgctatatcggttaaccatagacccccagtcactggatctaatccg	41003	50	48	yes	4	5508	10511.9	11665.5	12282.6	4	4735.5	10244.4	12749	12448	4	4900.5	10048.9	13995	12465.4	4	30088.5	29281.1	28138.5	21543.3	4	36413	33746.5	32738.5	20694	4	27432.5	29403.2	36309.5	20733.2
rps4-rps14_4230	-	cagtcactggatctaatccgccacgaaaagtaagaaattccgagtatttt	41033	50	40	yes	4	5239.5	9999.48	9955.5	10482.2	4	4669	10100.5	11759	11481.4	4	4699.5	9636.73	12519.5	11151.2	4	5136.5	4998.67	7915.5	6060.24	4	8744	8103.69	11189	7072.56	4	6848	7339.95	14094.5	8048.16
rps4-rps14_4260	-	taagaaattccgagtattttgaccaatttaaggtaaaaaagggagttgct	41063	50	32	yes	4	1958	3736.8	3701	3896.79	4	1727.5	3737.13	4485.5	4379.59	4	1741	3570.07	5318	4736.78	4	1090	1060.75	1482.5	1135.03	4	1299.5	1204.34	1744.5	1102.7	4	1088	1166.16	1952.5	1114.9
rps4-rps14_4290	-	aggtaaaaaagggagttgctccttcagcaaaacttggataaagttgagcc	41093	50	42	yes	4	1321	2521.1	2253.5	2372.71	4	1151	2489.98	2688.5	2625.02	4	1208	2477.11	3546	3158.45	4	2979	2899.06	5636	4315.01	4	3886.5	3601.9	6615.5	4181.65	4	3692	3957.23	8233	4701.16
rps4-rps14_4320	-	aacttggataaagttgagccaaaagatcccgattcaagataaattcatga	41123	50	34	yes	4	2253	4299.8	4468	4704.36	4	1813	3922.09	4703	4591.96	4	1893.5	3882.79	5769	5138.49	4	4866.5	4735.92	7887	6038.42	4	6914	6407.7	10757.5	6799.81	4	6398	6857.63	13554	7739.52
rps4-rps14_4350	-	gattcaagataaattcatgaggaagcggtatttctttaggatctactcca	41153	50	36	yes	4	2605.5	4972.54	4991	5255.03	4	2149.5	4650.05	5233.5	5109.93	4	2316.5	4750.18	6579	5859.96	4	22841	22228.1	19325.5	14795.9	4	24447.5	22657.2	24147	15263.3	4	21600	23151.7	26584	15179.8
rps4-rps14_4380	-	tttctttaggatctactccagcgtttagaaattggttaatcggtaaagat	41183	50	34	yes	4	4306	8217.91	7845.5	8260.54	4	3647	7889.62	8920	8709.39	4	3970.5	8141.86	11061	9852.11	4	2298.5	2236.82	3794.5	2905.13	4	3424	3173.27	4722.5	2985.09	4	3725.5	3993.14	7787	4446.49
rps4-rps14_4410	-	attggttaatcggtaaagatacatgtacttgatgtcctgcccaagaaagg	41213	50	40	yes	4	3261.5	6224.51	6734	7090.24	4	3007.5	6506.17	8098.5	7907.29	4	3320	6807.95	9648	8593.54	4	7075	6885.16	9092.5	6961.37	4	8535.5	7910.46	13187.5	8335.81	4	7558.5	8101.5	17372	9919.65
rps4-rps14_4440	-	gatgtcctgcccaagaaagggacccaagtcctagtagccctgctaaatgg	41243	50	54	yes	4	2388	4557.45	5249.5	5527.21	4	2186	4729.01	6209.5	6062.89	4	2119	4345.19	7085	6310.66	4	14068	13690.5	18461	14134	4	16169.5	14985.4	23431	14810.7	4	12708	13620.9	29692.5	16954.8
rps4-rps14_4470	-	ctagtagccctgctaaatggtgattcaacatagattctacatcttggaac	41273	50	40	yes	4	3824.5	7298.98	7493.5	7889.92	4	3474	7515.36	8584	8381.32	4	3532.5	7243.7	9887	8806.42	4	9324	9073.81	14412	11034.1	4	11332.5	10502.6	16805	10622.4	4	9835	10541.5	19508.5	11139.6
rps4-rps14_4500	-	tagattctacatcttggaaccaagccaattttggagctgctttgtgataa	41303	50	38	yes	4	2820.5	5382.87	5550.5	5844.13	4	2271.5	4913.97	5839	5701.14	4	2416	4954.22	6994	6229.61	4	6341.5	6171.34	11489.5	8796.55	4	7067.5	6549.96	12164.5	7689.17	4	7034.5	7539.85	20324.5	11605.6
rps4-rps14_4530	-	ttggagctgctttgtgataatggaaccaaccagcaaaaagcattaaggct	41333	50	42	yes	4	2027.5	3869.44	3936	4144.22	4	1878	4062.71	4918	4801.88	4	1929.5	3956.61	5796.5	5162.98	4	4046.5	3937.92	4027	3083.14	4	4780	4429.97	5933.5	3750.56	4	5004	5363.48	6399	3653.92
rps4-rps14_4560	-	cagcaaaaagcattaaggctgcgaagaccaatgcgccaattgcggtacaa	41363	50	48	yes	4	1392.5	2657.56	2804	2952.34	4	1221.5	2642.49	3106.5	3033.15	4	1271.5	2607.32	3986.5	3550.8	4	7966.5	7752.73	12472	9548.77	4	11238.5	10415.5	15867	10029.5	4	7681	8232.8	18517	10573.5
rps4-rps14_4590	-	atgcgccaattgcggtacaataaagttgtaattcactagttattccggat	41393	50	38	yes	4	4546.5	8676.9	8345.5	8786.99	4	3561	7703.57	8182.5	7989.3	4	4341.5	8902.62	10850	9664.17	4	6791	6608.78	6824.5	5224.95	4	8054	7464.22	8654.5	5470.5	4	8332	8930.56	10888.5	6217.49
rps4-rps14_4620	-	attcactagttattccggatgctcgccaaatctgaaaaaagcctgaggtt	41423	50	42	yes	4	3868.5	7382.95	7984	8406.37	4	3581.5	7747.92	9182.5	8965.69	4	3771.5	7733.79	10842.5	9657.49	4	6077.5	5914.42	9995	7652.34	4	8162.5	7564.77	12341.5	7801.05	4	6804	7292.79	15935	9099.11
rps4-rps14_4650	-	tctgaaaaaagcctgaggttatttgtattcctcggaagcctccgcccaca	41453	50	48	yes	4	7733.5	14759.2	17278.5	18192.6	4	7292.5	15776	19146.5	18694.4	4	6518.5	13366.8	18404	16392.6	4	53847	52402.1	30402.5	23276.7	4	54104.5	50142.5	33608.5	21243.9	4	40120	43002.2	38053.5	21729.1
rps4-rps14_4680	-	ctcggaagcctccgcccacatctccattcaggatttcttggcccactatt	41483	50	54	yes	4	9748	18603.9	19860	20910.6	4	9188.5	19877.6	21394.5	20889.4	4	9729	19950.2	22655	20179	4	49037.5	47721.7	28754.5	22014.9	4	47208.5	43751.5	31155	19693.1	4	37708	40416.9	36725	20970.5
rps4-rps14_4710	-	ggatttcttggcccactattggccaaaccacctgagcactaggtccaatg	41513	50	52	yes	4	3111.5	5938.23	6574	6921.77	4	2681	5799.85	7118	6949.94	4	2766	5671.92	8452.5	7528.7	4	18065	17580.3	17529.5	13420.9	4	19887	18430.7	21147	13367	4	17960.5	19250.8	24236	13839.1
rps4-rps14_4740	-	cctgagcactaggtccaatgtgagtaggatcactcagccatgcttcataa	41543	50	48	yes	4	4314	8233.18	9450.5	9950.45	4	3401.5	7358.52	9598	9371.38	4	3779	7749.17	11375	10131.8	4	27156	26427.3	20821.5	15941.3	4	29785	27603.9	27417.5	17330.6	4	25600.5	27439.6	27935.5	15951.6
rps4-rps14_4770	-	cactcagccatgcttcataattggaaaaacgagcaccatggaaatacatg	41573	50	42	yes	4	2787.5	5319.89	5414.5	5700.93	4	2228.5	4820.95	5638	5504.88	4	2476	5077.25	6993.5	6229.16	4	8255	8033.49	9358	7164.64	4	8302	7694.06	11486	7260.29	4	9877.5	10587.1	15119	8633.16
rps4-rps14_4800	-	gagcaccatggaaatacatgccactcagccaaagaaagatgatagagagt	41603	50	44	yes	4	1389.5	2651.83	2884	3036.57	4	1423	3078.4	3758.5	3669.76	4	1556	3190.71	4853	4322.6	4	2941	2862.08	3916.5	2998.54	4	3940.5	3651.94	5285.5	3340.96	4	5279.5	5658.77	9357.5	5343.26
rps4-rps14_4830	-	aaagaaagatgatagagagttggccgaaatgggcactaaatacttttcga	41633	50	38	yes	4	1107.5	2113.64	1712	1802.57	4	984	2128.7	2043	1994.76	4	1073	2200.28	2808.5	2501.55	4	2555.5	2486.93	3073	2352.74	4	3069	2844.26	4490	2838.13	4	2822.5	3025.27	4698.5	2682.91
rps4-rps14_4860	-	gggcactaaatacttttcgagagatttcctccaaatcactggtatgacta	41663	50	40	yes	4	7877	15033.1	13371.5	14078.9	4	6194	13399.6	14163.5	13829.1	4	6535	13400.6	16317	14533.7	4	18010.5	17527.2	21625.5	16556.8	4	19333.5	17917.7	22584.5	14275.6	4	19477	20876.2	27914.5	15939.6
rps4-rps14_4890	-	ccaaatcactggtatgactatcaaaatcgtgagcatcagcatgtaggttc	41693	50	42	yes	4	3610	6889.61	6680.5	7033.91	4	3239	7006.98	7336.5	7163.28	4	3240.5	6644.93	8254	7351.9	4	10179	9905.87	11743.5	8991.02	4	11685.5	10829.8	15382	9722.95	4	8554	9168.51	17049.5	9735.5
rps4-rps14_4920	-	gagcatcagcatgtaggttccagatccaagtggtagtatcaggtccctta	41723	50	48	yes	4	1946	3713.9	3810.5	4012.08	4	1552	3357.47	3834.5	3743.96	4	1529.5	3136.37	4845	4315.48	4	14810	14412.6	17671.5	13529.6	4	13957	12934.9	19104.5	12075.9	4	12571	13474.1	24984.5	14266.5
rps4-rps14_4950	-	tggtagtatcaggtcccttagctattgttcttgagaaatgaccgggttta	41753	50	42	yes	4	3245.5	6193.97	5652	5951	4	2678.5	5794.44	5941.5	5801.22	4	2832.5	5808.29	7530.5	6707.47	4	4221	4107.74	6366	4873.91	4	5097	4723.75	7784	4920.26	4	4615	4946.54	9477.5	5411.78
rps4-rps14_4980	-	ttgagaaatgaccgggtttagcccattcctcgaaagaagtttttatggga	41783	50	42	yes	4	1986	3790.24	3641	3833.61	4	1853.5	4009.71	4238.5	4138.43	4	1695.5	3476.77	4769.5	4248.23	4	3341	3251.35	5417	4147.34	4	4126.5	3824.32	6993	4420.27	4	4545	4871.51	9587.5	5474.6
rps4-rps14_5010	-	cgaaagaagtttttatgggatccctatctaccaaaattttgacttctggt	41813	50	36	yes	4	2526.5	4821.77	4657	4903.36	4	2254.5	4877.2	4902.5	4786.75	4	2195	4501.04	5671	5051.2	4	10503	10221.2	11082.5	8484.94	4	10940	10138.9	13119.5	8292.83	4	11115.5	11914	13803.5	7881.99
rps4-rps14_5040	-	ccaaaattttgacttctggttccggcgaacgaataatcattgagtcctcc	41843	50	44	yes	4	3589.5	6850.49	7274	7658.81	4	3046.5	6590.54	8063.5	7873.11	4	2767.5	5675	8876	7905.92	4	31529.5	30683.5	20117	15401.9	4	31284	28993.1	24956.5	15775	4	30499	32690	24332	13893.9
rps4-rps14_5070	-	gaataatcattgagtcctcctctttccggacaacacatacaaagaaaccc	41873	50	42	no	4	9076	#N/A	17440	#N/A	4	8376	#N/A	18746	#N/A	4	8343.5	#N/A	20065	#N/A	4	29103.5	#N/A	27304	#N/A	4	32974	#N/A	31451	#N/A	4	29273.5	#N/A	33435	#N/A
rps4-rps14_5100	-	caacacatacaaagaaacccgccaacagtcactcaagtaattagtgaacc	41903	50	42	no	4	5365	#N/A	11178.5	#N/A	4	5148.5	#N/A	12450.5	#N/A	4	5074.5	#N/A	13892.5	#N/A	4	12637.5	#N/A	17887	#N/A	4	17547.5	#N/A	19854	#N/A	4	13105.5	#N/A	26616.5	#N/A
rps4-rps14_5130	-	actcaagtaattagtgaaccgatgatagatacttagaatttttttttctt	41933	50	26	no	4	6761	#N/A	11317.5	#N/A	4	5956	#N/A	11598	#N/A	4	6174	#N/A	13083.5	#N/A	4	2384.5	#N/A	8676.5	#N/A	4	4826.5	#N/A	7949.5	#N/A	4	2391	#N/A	10365.5	#N/A
rps4-rps14_5160	-	acttagaatttttttttctttctcttctatcttccatctattcatctatt	41963	50	24	no	4	13349.5	#N/A	19758	#N/A	4	13196.5	#N/A	21833	#N/A	4	13234.5	#N/A	24770	#N/A	4	23291.5	#N/A	54292	#N/A	4	30708	#N/A	50858	#N/A	4	13635.5	#N/A	65312.5	#N/A
rps4-rps14_5190	-	cttccatctattcatctattttctttagttattcactagagcaattatga	41993	50	28	no	4	9108.5	#N/A	15131.5	#N/A	4	8173	#N/A	15360.5	#N/A	4	8824.5	#N/A	18676.5	#N/A	4	4476	#N/A	11045.5	#N/A	4	7176	#N/A	10760	#N/A	4	4640	#N/A	14012	#N/A
rps4-rps14_5220	-	attcactagagcaattatgatctggaagtcgatctggggcaagtgttcgg	42023	50	46	no	4	1607	#N/A	3756.5	#N/A	4	1374	#N/A	3548	#N/A	4	1410.5	#N/A	4185	#N/A	4	1197	#N/A	3310.5	#N/A	4	3925	#N/A	4239.5	#N/A	4	3166	#N/A	5235	#N/A
rps4-rps14_5250	-	gatctggggcaagtgttcggatctattatgacatatccatagggtgctca	42053	50	46	no	4	833.5	#N/A	1227.5	#N/A	4	670.5	#N/A	1200.5	#N/A	4	715.5	#N/A	1682	#N/A	4	990	#N/A	2078	#N/A	4	1371.5	#N/A	2558	#N/A	4	831.5	#N/A	3208	#N/A
rps4-rps14_5280	-	acatatccatagggtgctcaacggacccttttttataattaaaaaaagtt	42083	50	32	no	4	0	#N/A	0	#N/A	4	0	#N/A	0	#N/A	4	0	#N/A	0	#N/A	4	464.5	#N/A	1211	#N/A	4	442.5	#N/A	1139	#N/A	4	270	#N/A	1496	#N/A
rps4-rps14_5310	-	ttttataattaaaaaaagttttagcgcctttacattggtacacaaagagc	42113	50	28	no	4	210.5	#N/A	0	#N/A	4	171	#N/A	0	#N/A	4	160.5	#N/A	223	#N/A	4	527.5	#N/A	2307.5	#N/A	4	648.5	#N/A	2219.5	#N/A	4	314	#N/A	2300	#N/A
rps4-rps14_5340	-	tacattggtacacaaagagctttttttataacctaatcgagtgtattcat	42143	50	30	no	4	228	#N/A	0	#N/A	4	181.5	#N/A	0	#N/A	4	188	#N/A	183.5	#N/A	4	669.5	#N/A	2101	#N/A	4	931	#N/A	2059.5	#N/A	4	377.5	#N/A	2658.5	#N/A
rps4-rps14_5370	-	acctaatcgagtgtattcatatttcaattattaagttccgaaatgtagcc	42173	50	32	no	4	275	#N/A	0	#N/A	4	243.5	#N/A	165	#N/A	4	255	#N/A	540	#N/A	4	485	#N/A	1249	#N/A	4	636	#N/A	1298	#N/A	4	345	#N/A	1611	#N/A
rps4-rps14_5400	-	ttaagttccgaaatgtagcctattttttttatagataatattatcctatt	42203	50	22	no	4	215.5	#N/A	0	#N/A	4	180.5	#N/A	0	#N/A	4	189	#N/A	192.5	#N/A	4	505.5	#N/A	1351.5	#N/A	4	663	#N/A	1266	#N/A	4	348.5	#N/A	1704.5	#N/A
rps4-rps14_5430	-	atagataatattatcctatttcaataaatgcttattagtcattactaaga	42233	50	20	no	4	0	#N/A	0	#N/A	4	0	#N/A	0	#N/A	4	0	#N/A	0	#N/A	4	425	#N/A	2184.5	#N/A	4	554	#N/A	1963	#N/A	4	199	#N/A	2392	#N/A
rps4-rps14_5460	-	cttattagtcattactaagaaaaagtctagtattgatatttagtcatttt	42263	50	22	no	4	0	#N/A	0	#N/A	4	0	#N/A	0	#N/A	4	0	#N/A	0	#N/A	4	249.5	#N/A	1051	#N/A	3	330	#N/A	979	#N/A	4	106.5	#N/A	1152.5	#N/A
rps4-rps14_5490	-	tattgatatttagtcattttgaaatatcttttattggttttagttttaat	42293	50	16	no	4	0	#N/A	0	#N/A	4	0	#N/A	0	#N/A	4	0	#N/A	0	#N/A	4	0	#N/A	288.5	#N/A	4	122.5	#N/A	218.5	#N/A	4	0	#N/A	416.5	#N/A
rps4-rps14_5520	-	ttattggttttagttttaatagtagaaaataacaaatagaaaaaactaaa	42323	50	16	no	4	0	#N/A	0	#N/A	4	0	#N/A	0	#N/A	4	0	#N/A	0	#N/A	4	0	#N/A	105.5	#N/A	4	0	#N/A	0	#N/A	4	0	#N/A	0	#N/A
rps4-rps14_5550	-	aacaaatagaaaaaactaaatatatagatattctcatattcatgtactac	42353	50	20	no	4	0	#N/A	0	#N/A	4	0	#N/A	0	#N/A	4	0	#N/A	0	#N/A	4	283.5	#N/A	905	#N/A	4	390	#N/A	779	#N/A	4	163.5	#N/A	947	#N/A
rps4-rps14_5580	-	ttctcatattcatgtactacttacccctagagactaccagataaaataga	42383	50	34	no	4	346.5	#N/A	474.5	#N/A	4	305	#N/A	324	#N/A	4	351.5	#N/A	886	#N/A	4	2601	#N/A	4853	#N/A	4	3005	#N/A	5735.5	#N/A	4	1410	#N/A	6321	#N/A
rps4-rps14_5610	-	agactaccagataaaatagaacgatttgagaaaaggatataatgaaattt	42413	50	26	no	3	0	#N/A	0	#N/A	4	0	#N/A	0	#N/A	4	0	#N/A	0	#N/A	4	112	#N/A	433	#N/A	4	0	#N/A	383	#N/A	4	0	#N/A	463	#N/A
rps4-rps14_5640	-	aaaaggatataatgaaatttttgtcttttattggttcttctaatagaaac	42443	50	22	no	4	652.5	#N/A	969.5	#N/A	4	501.5	#N/A	671	#N/A	4	599	#N/A	1211.5	#N/A	4	419.5	#N/A	1128	#N/A	4	501	#N/A	1004	#N/A	4	283	#N/A	1282.5	#N/A
rps4-rps14_5670	-	ttggttcttctaatagaaacaaggatctgttttatttgaccgagaggacc	42473	50	38	no	4	298	#N/A	150.5	#N/A	4	254	#N/A	0	#N/A	4	242.5	#N/A	392	#N/A	4	350.5	#N/A	1129	#N/A	4	386.5	#N/A	1109.5	#N/A	4	214	#N/A	1298	#N/A
rps4-rps14_5700	-	tttatttgaccgagaggaccaagaaaccaaaaaacaattaattataaaaa	42503	50	26	no	4	0	#N/A	0	#N/A	4	0	#N/A	0	#N/A	4	0	#N/A	0	#N/A	4	536.5	#N/A	1499	#N/A	4	587	#N/A	1644	#N/A	4	309	#N/A	1654.5	#N/A
rps4-rps14_5730	-	aaaacaattaattataaaaacaaatagcaaatattatagaatagaataaa	42533	50	12	no	4	260.5	#N/A	0	#N/A	4	196.5	#N/A	0	#N/A	4	261	#N/A	348.5	#N/A	4	0	#N/A	145.5	#N/A	4	0	#N/A	0	#N/A	4	0	#N/A	0	#N/A
rps4-rps14_5760	-	atattatagaatagaataaaaaaaaaaagaaacaaagggaaagttcttat	42563	50	18	no	4	0	#N/A	0	#N/A	4	114.5	#N/A	0	#N/A	4	138	#N/A	0	#N/A	4	0	#N/A	216	#N/A	4	0	#N/A	215	#N/A	4	0	#N/A	186	#N/A
rps4-rps14_5790	-	aacaaagggaaagttcttattcgaagcgcctcgtgatcgtcaaccaattc	42593	50	44	yes	4	1021	1948.56	1916	2017.36	4	911	1970.78	1799	1756.52	4	985	2019.83	2429.5	2163.97	4	6334.5	6164.53	9263.5	7092.29	4	7264.5	6732.53	12025	7600.99	4	4420	4737.53	12420.5	7092.28
rps4-rps14_5820	-	tcgtgatcgtcaaccaattctgtgcttcaatataattaccaggagtaagc	42623	50	40	yes	4	714.5	1363.61	1096	1153.98	4	661.5	1431.03	1131	1104.3	4	742.5	1522.56	1697	1511.53	4	2782.5	2707.84	4567	3496.57	4	3053	2829.43	5757	3639	4	2262.5	2425.04	6729	3842.35
rps4-rps14_5850	-	tataattaccaggagtaagcgttatagcctgtttccaatactcagcggct	42653	50	42	yes	4	583	1112.64	913.5	961.825	4	459.5	994.044	735	717.646	4	489	1002.74	1288.5	1147.68	4	2618	2547.75	4421.5	3385.17	4	2265.5	2099.6	4788	3026.49	4	1938.5	2077.76	5607.5	3201.96
rps4-rps14_5880	-	gtttccaatactcagcggcttgagcgaaccaagcctccgccatttcagaa	42683	50	52	yes	4	1379.5	2632.75	3785	3985.23	4	1474.5	3189.81	4587	4478.7	4	1458.5	2990.78	4876.5	4343.53	4	7268	7072.98	12516.5	9582.84	4	8424	7807.12	16829.5	10637.9	4	6519.5	6987.85	16144.5	9218.73
rps4-rps14_5910	-	aagcctccgccatttcagaatctccttgttgaatggcctgttctccacgg	42713	50	52	yes	4	4209	8032.79	11903	12532.7	4	4103.5	8877.17	13006	12698.9	4	3676.5	7538.98	13324	11867.8	4	6287	6118.3	11253	8615.48	4	5704.5	5286.77	13758	8696.42	4	5224.5	5599.82	15940	9101.96
ycf3-ex2-ex3	-	ggcctgttctccacggtaatgacagatcac	42736	30	53	yes	4	864	1648.93	1599.5	1684.12	4	743.5	1608.43	1793.5	1751.15	4	796	1632.27	2190	1950.65	4	3249.5	3162.31	5584.5	4275.58	4	2500	2316.93	5997.5	3791.02	4	2229	2389.13	7592.5	4335.42
ycf3-in2-ex3	-	ggcctgttctccacggtcggaataggcgga	42737	30	63	no	4	0	#N/A	0	#N/A	4	112.5	#N/A	0	#N/A	4	103	#N/A	0	#N/A	4	298	#N/A	680.5	#N/A	4	367.5	#N/A	1226	#N/A	4	305	#N/A	1342	#N/A
ycf3-intron2_0	-	gtcggaataggcggatcaattccctccctgagaaccgtacttgagagttt	42762	50	50	no	4	827.5	#N/A	1347	#N/A	4	815.5	#N/A	1706	#N/A	4	873.5	#N/A	2342.5	#N/A	4	2452	#N/A	4262	#N/A	4	2388	#N/A	4985	#N/A	4	1886.5	#N/A	5940	#N/A
ycf3-intron2_70	-	aaccaactcttttgttttggtgtaccagttttttaactttaacctacttt	42832	50	30	no	4	378	#N/A	0	#N/A	4	316.5	#N/A	105	#N/A	4	306	#N/A	361	#N/A	4	1430.5	#N/A	2835.5	#N/A	4	1462	#N/A	3249.5	#N/A	4	710	#N/A	3067.5	#N/A
ycf3-intron2_140	-	tgtctaattgaatgagatttcttatagattttttgtttttcttggattaa	42902	50	22	no	4	403	#N/A	0	#N/A	4	326	#N/A	0	#N/A	4	392.5	#N/A	419.5	#N/A	4	142	#N/A	472	#N/A	4	200	#N/A	365.5	#N/A	4	158.5	#N/A	590.5	#N/A
ycf3-intron2_210	-	gagtttcaaactttcattttgatttaattaatatattaattaatataata	42972	50	12	no	4	174.5	#N/A	0	#N/A	4	121.5	#N/A	0	#N/A	4	144	#N/A	0	#N/A	4	0	#N/A	149.5	#N/A	4	0	#N/A	0	#N/A	4	0	#N/A	143	#N/A
ycf3-intron2_280	-	cttcagaaaaaaaagcatgtccactgttattagatattagaattttctga	43042	50	28	no	4	428.5	#N/A	149.5	#N/A	4	349.5	#N/A	180	#N/A	4	431	#N/A	608.5	#N/A	4	660	#N/A	1608.5	#N/A	4	814.5	#N/A	1883	#N/A	4	578.5	#N/A	2143.5	#N/A
ycf3-intron2_350	-	atataaaaatttatatagaatctttgaaaaagactttttcatacttcata	43112	50	16	no	4	0	#N/A	0	#N/A	4	0	#N/A	0	#N/A	4	0	#N/A	0	#N/A	4	122.5	#N/A	319.5	#N/A	4	107.5	#N/A	269.5	#N/A	4	0	#N/A	278.5	#N/A
ycf3-intron2_420	-	tctttaggatctgatgctacaccgctgctcaataccttcggggattactc	43182	50	48	no	4	664	#N/A	1182	#N/A	4	583.5	#N/A	1185	#N/A	4	620.5	#N/A	1627	#N/A	4	3540	#N/A	4055	#N/A	4	3600.5	#N/A	5473	#N/A	4	3013.5	#N/A	5447	#N/A
ycf3-intron2_490	-	aagatttatctcatattatgatataaataaacagctcttgttgtgtcggt	43252	50	28	no	4	267.5	#N/A	0	#N/A	4	202.5	#N/A	0	#N/A	4	194.5	#N/A	151	#N/A	4	1137	#N/A	1483	#N/A	4	1131	#N/A	1867	#N/A	4	921.5	#N/A	1832.5	#N/A
ycf3-intron2_560	-	ctttacggtgcttcctctatcaattaaatctttttttatccatagaaaag	43322	50	30	no	4	738.5	#N/A	920.5	#N/A	4	662	#N/A	1022	#N/A	4	826	#N/A	1584.5	#N/A	4	2620.5	#N/A	2607.5	#N/A	4	2349	#N/A	3395.5	#N/A	4	1892.5	#N/A	3767.5	#N/A
ycf3-intron2_630	-	gtcttcacttcatatttcgatggatgaagtttagttatttgctacagctg	43392	50	36	no	4	176.5	#N/A	0	#N/A	4	127.5	#N/A	0	#N/A	4	139.5	#N/A	0	#N/A	4	203.5	#N/A	659.5	#N/A	4	239.5	#N/A	556	#N/A	4	167	#N/A	799.5	#N/A
ycf3-intron2_737	-	ttttattgactagcgttcgttctttttttctatagtggagatagtcgcac	43499	50	36	no	4	376	#N/A	0	#N/A	4	312.5	#N/A	0	#N/A	4	379	#N/A	635.5	#N/A	4	861	#N/A	1284.5	#N/A	4	887	#N/A	1435	#N/A	4	679.5	#N/A	1586	#N/A
ycf3-ex2-in2	-	tggagatagtcgcacgtaatgacagatcac	43523	30	47	no	4	0	#N/A	0	#N/A	4	0	#N/A	0	#N/A	4	0	#N/A	0	#N/A	4	520	#N/A	979.5	#N/A	4	479.5	#N/A	1162.5	#N/A	4	310.5	#N/A	1150.5	#N/A
rps4-rps14_5940	-	gaatggcctgttctccacggtaatgacagatcacagccatattattaaaa	43530	50	40	yes	4	502	958.057	568	598.048	4	429.5	929.144	553.5	540.431	4	492	1008.89	1102.5	982.005	4	2645	2574.03	4825.5	3694.48	4	2434	2255.76	5163.5	3263.84	4	1801.5	1930.92	6286.5	3589.68
rps4-rps14_5970	-	tcacagccatattattaaaagcttgtggtaaaaaggggtttcgttctaat	43560	50	34	yes	4	234.5	447.538	0	0	4	252.5	546.237	0	0	4	246.5	505.47	296	263.649	4	293.5	285.625	663	507.604	4	386	357.734	829.5	524.326	4	325.5	348.884	800	456.811
rps4-rps14_6000	-	aaaaggggtttcgttctaatgcccgaaaataatattctaaagctttggta	43590	50	34	yes	4	376	717.588	434.5	457.486	4	362.5	784.202	260	253.861	4	354.5	726.933	672.5	599.001	4	870	846.655	2049.5	1569.13	4	937	868.385	2088.5	1320.14	4	769.5	824.78	2659.5	1518.61
rps4-rps14_6030	-	aatattctaaagctttggtatgttccccattacttgtatggataaggcct	43620	50	36	yes	4	615.5	1174.67	862	907.601	4	641	1386.69	1239	1209.75	4	674.5	1383.12	1743	1552.5	4	1991.5	1938.06	4110	3146.68	4	2285	2117.67	4441	2807.15	4	1572	1684.93	5577.5	3184.83
rps4-rps14_6060	-	tacttgtatggataaggcctatattatagagtatataacttcgatcatag	43650	50	30	yes	4	488.5	932.292	487	512.763	4	399	863.163	350	341.736	4	466.5	956.599	968	862.204	4	937.5	912.344	1937.5	1483.38	4	1066.5	988.402	2024	1279.37	4	908	973.23	2511.5	1434.1
rps4-rps14_6090	-	gtatataacttcgatcataggggtcaatttctagtcgcatagcttcataa	43680	50	36	yes	4	681	1299.67	1201.5	1265.06	4	515	1114.11	814	794.781	4	519	1064.25	1264	1125.85	4	2003.5	1949.74	3062.5	2344.7	4	2118.5	1963.37	3901	2465.82	4	1790	1918.59	4415.5	2521.31
rps4-rps14_6120	-	ctagtcgcatagcttcataataattctgtaatgcttccgcataatttcct	43710	50	36	yes	4	914	1744.35	1824	1920.49	4	802.5	1736.06	1658.5	1619.34	4	848.5	1739.92	2339	2083.36	4	2810	2734.6	4904.5	3754.97	4	2773.5	2570.4	5487	3468.33	4	2162.5	2317.85	6176	3526.58
rps4-rps14_6150	-	atgcttccgcataatttccttcagattgagccgacatccgatctctgtaa	43740	50	44	yes	4	1193.5	2277.77	2608.5	2746.49	4	1166	2522.43	2787	2721.2	4	1289	2643.21	3666.5	3265.78	4	3594.5	3498.05	7574	5798.78	4	4357.5	4038.41	10528	6654.74	4	2860	3065.46	10887.5	6216.91
ycf3-ex1-ex2	-	attgagccgacatcccatctctgtaataag	43753	30	43	yes	4	1263.5	2411.36	3163.5	3330.85	4	1191	2576.51	2923.5	2854.47	4	1413	2897.48	4085	3638.54	4	4037.5	3929.16	7455.5	5708.05	4	3737	3463.34	8470.5	5354.2	4	3331	3570.3	10115	5775.81
ycf3-in1-ex2	-	ttgagccgacatccgttacggtcgtcattc	43754	30	53	no	4	256	#N/A	130.5	#N/A	4	248.5	#N/A	136	#N/A	4	277.5	#N/A	608.5	#N/A	4	1059.5	#N/A	2599	#N/A	4	973	#N/A	3003	#N/A	4	619.5	#N/A	3321	#N/A
ycf3-intron1_0	-	ttacggtcgtcattcgctttaacgaactctccgtttcagaaccgtatgtg	43780	50	46	no	4	538.5	#N/A	836	#N/A	4	532	#N/A	991.5	#N/A	4	586.5	#N/A	1475.5	#N/A	4	2056	#N/A	4360	#N/A	4	1802.5	#N/A	5168	#N/A	4	1217.5	#N/A	5472.5	#N/A
ycf3-intron1_70	-	tcctcctttaggtgcataatgaaaataatatatgtaaaaatgtgatgtca	43850	50	28	no	4	254	#N/A	0	#N/A	4	207	#N/A	0	#N/A	4	236.5	#N/A	226.5	#N/A	4	0	#N/A	328.5	#N/A	4	160	#N/A	270	#N/A	4	112.5	#N/A	341.5	#N/A
ycf3-intron1_140	-	atgtttttacaagaaatccctagccaaccttcttgcaaaagatcttttct	43920	50	34	no	4	611.5	#N/A	831	#N/A	4	620.5	#N/A	866.5	#N/A	4	629.5	#N/A	1319.5	#N/A	4	3414.5	#N/A	5978.5	#N/A	4	3933	#N/A	7867	#N/A	4	2340	#N/A	7545.5	#N/A
ycf3-intron1_210	-	ctagataaaaataaaaaaggaaactctaaaaatttctttgttctcaacgc	43990	50	26	no	4	459	#N/A	319.5	#N/A	4	423	#N/A	437.5	#N/A	4	441	#N/A	785	#N/A	4	432.5	#N/A	1078	#N/A	4	460.5	#N/A	1115.5	#N/A	4	280	#N/A	1082	#N/A
ycf3-intron1_280	-	gtcacttcaacagtcttcaatggttatacgggtatccaaaatacgaacga	44060	50	40	no	4	382.5	#N/A	168	#N/A	4	313.5	#N/A	197.5	#N/A	4	370.5	#N/A	661	#N/A	4	1497	#N/A	2261.5	#N/A	4	1687.5	#N/A	2850	#N/A	4	1329.5	#N/A	3155.5	#N/A
ycf3-intron1_350	-	accattttaattagtcccaatcccaacgaagaagaagaaagggaatcatt	44130	50	36	no	4	101.5	#N/A	0	#N/A	4	109.5	#N/A	0	#N/A	4	100.5	#N/A	0	#N/A	4	244.5	#N/A	824	#N/A	4	271.5	#N/A	1049.5	#N/A	4	221.5	#N/A	1251.5	#N/A
ycf3-intron1_420	-	gttgatttctcggcgtagtgcttcttcccctatgcctcctattcgtatat	44200	50	46	no	4	11790.5	#N/A	22318	#N/A	4	12736.5	#N/A	27327	#N/A	4	10296	#N/A	23609	#N/A	4	27039.5	#N/A	24413	#N/A	4	24915	#N/A	29345.5	#N/A	4	19205.5	#N/A	29842	#N/A
ycf3-intron1_490	-	gatctgtaatacgggaaccataggtaaaaaccttttgctcaatactataa	44270	50	34	no	4	344	#N/A	0	#N/A	4	307.5	#N/A	210	#N/A	4	336	#N/A	566.5	#N/A	4	2517.5	#N/A	4040.5	#N/A	4	3000	#N/A	4970	#N/A	4	1632.5	#N/A	4956.5	#N/A
ycf3-intron1_560	-	ggctgcattaatcgtggatacatgacagaagggattgttttttttatatt	44340	50	34	no	4	118.5	#N/A	0	#N/A	4	0	#N/A	0	#N/A	4	0	#N/A	0	#N/A	4	1232.5	#N/A	917	#N/A	4	1384.5	#N/A	1201.5	#N/A	4	1405	#N/A	1263.5	#N/A
ycf3-intron1_664	-	attccaatcaaaatcggcgagaaaaaaaataatgataatcaaatcgcacc	44444	50	32	no	4	173	#N/A	0	#N/A	4	172	#N/A	0	#N/A	4	166	#N/A	0	#N/A	4	742.5	#N/A	1751	#N/A	3	794	#N/A	2074	#N/A	4	583.5	#N/A	2209.5	#N/A
ycf3-ex1-in1	-	taatcaaatcgcaccatctctgtaataagt	44467	30	33	no	4	284.5	#N/A	0	#N/A	4	244	#N/A	0	#N/A	4	251.5	#N/A	494.5	#N/A	4	2917.5	#N/A	3547.5	#N/A	4	2807	#N/A	4201	#N/A	4	2554.5	#N/A	5054.5	#N/A
rps4-rps14_6180	-	ccgacatccgatctctgtaataagtaaatgcctctttttctccggaagtt	44484	50	42	yes	4	1309	2498.2	2663.5	2804.4	4	1225	2650.06	2659	2596.22	4	1451	2975.4	3716.5	3310.31	4	3223.5	3137	5862	4488.04	4	3354	3108.39	6999	4424.06	4	2857	3062.24	8249	4710.29
rps4-rps14_6210	-	cctctttttctccggaagttgtcggaatgactcgtaataagatatcggct	44514	50	44	yes	4	500	954.24	675.5	711.235	4	457	988.636	588	574.117	4	503.5	1032.47	1192	1061.72	4	1444.5	1405.74	2979.5	2281.15	4	1536	1423.52	3623.5	2290.41	4	1371	1469.49	4971	2838.51
rps4-rps14_6240	-	ctcgtaataagatatcggctacaattgtaaaggttttatcaataaaattt	44544	50	26	yes	4	477	910.345	400.5	421.687	4	424.5	918.328	308	300.728	4	467	957.624	906.5	807.426	4	869.5	846.169	1908.5	1461.18	4	1006	932.332	1836.5	1160.85	4	745.5	799.056	2373.5	1355.3
rps4-rps14_6270	-	aggttttatcaataaaatttccatttatacgcgatcttggcataggtagt	44574	50	32	yes	4	359	685.144	296	311.659	3	276	597.075	0	0	4	348	713.604	758	675.156	4	981	954.677	2010.5	1539.27	4	958.5	888.31	1877	1186.45	4	768.5	823.708	2736.5	1562.58
rps4-rps14_6300	-	gcgatcttggcataggtagtaatccattctctaactctttttatttcctt	44604	50	36	no	4	717	#N/A	1119.5	#N/A	4	695	#N/A	1129.5	#N/A	4	678	#N/A	1597.5	#N/A	4	3786.5	#N/A	5427.5	#N/A	4	4535	#N/A	6056	#N/A	4	3484.5	#N/A	7246	#N/A
rps4-rps14_6330	-	ctaactctttttatttcctttaccttttcttttgtgagaaaattttctca	44634	50	26	no	4	1025	#N/A	1466.5	#N/A	4	907.5	#N/A	1417.5	#N/A	4	1167	#N/A	2465.5	#N/A	4	846.5	#N/A	2175.5	#N/A	4	1173	#N/A	2261	#N/A	4	862.5	#N/A	3088	#N/A
rps4-rps14_6360	-	tttgtgagaaaattttctcacaaacaaaggaattgtatagtacgaactaa	44664	50	28	no	4	0	#N/A	0	#N/A	4	0	#N/A	0	#N/A	4	0	#N/A	0	#N/A	4	290.5	#N/A	1072.5	#N/A	4	417	#N/A	1087	#N/A	4	186.5	#N/A	1370.5	#N/A
rps4-rps14_6390	-	aattgtatagtacgaactaacataaaagcggactcattaaaaaaaacctt	44694	50	28	no	4	458.5	#N/A	935.5	#N/A	4	371.5	#N/A	527	#N/A	4	366	#N/A	922	#N/A	4	840	#N/A	2175.5	#N/A	4	1062.5	#N/A	2382.5	#N/A	4	522	#N/A	2860	#N/A
rps4-rps14_6420	-	gactcattaaaaaaaaccttctatctacttccaaattttccggtcaaaaa	44724	50	30	no	4	407	#N/A	471	#N/A	4	296.5	#N/A	456	#N/A	4	386	#N/A	1067.5	#N/A	4	2452	#N/A	4294.5	#N/A	4	2284.5	#N/A	4767	#N/A	4	1362	#N/A	5701	#N/A
rps4-rps14_6450	-	ccaaattttccggtcaaaaagggtatctattaaccataatctaaaaaacg	44754	50	32	no	4	236.5	#N/A	0	#N/A	4	185.5	#N/A	0	#N/A	4	205	#N/A	253.5	#N/A	4	751.5	#N/A	1976	#N/A	4	910.5	#N/A	2089.5	#N/A	4	465	#N/A	2474	#N/A
rps4-rps14_6480	-	taaccataatctaaaaaacgatgaataactcgctattcacccagatactc	44784	50	34	no	4	1161	#N/A	2367	#N/A	4	831	#N/A	1961.5	#N/A	4	714	#N/A	2008.5	#N/A	4	3038	#N/A	7028	#N/A	4	2933.5	#N/A	6994	#N/A	4	1525	#N/A	6741	#N/A
rps4-rps14_6510	-	cgctattcacccagatactcagtcataatcttgatgtcggagagatggcc	44814	50	48	no	4	355.5	#N/A	155	#N/A	4	356.5	#N/A	395	#N/A	4	384.5	#N/A	841.5	#N/A	4	398	#N/A	1028.5	#N/A	4	449	#N/A	1231	#N/A	4	421.5	#N/A	2106	#N/A
rps4-rps14_6540	-	ttgatgtcggagagatggccgagtggttgaaggcgtaacattggaactgt	44844	50	50	no	4	0	#N/A	0	#N/A	4	0	#N/A	0	#N/A	4	0	#N/A	0	#N/A	4	0	#N/A	0	#N/A	4	0	#N/A	0	#N/A	4	0	#N/A	0	#N/A
trnS-GGA-2	+	tctacataacagttccaatgttacgccttcaaccactcggccatctctcc	44852	50	48	no	4	65363	#N/A	50417.5	#N/A	4	62546.5	#N/A	59714	#N/A	4	65313.5	#N/A	52646	#N/A	4	64994	#N/A	50633	#N/A	4	65370.5	#N/A	52075	#N/A	4	60300.5	#N/A	46129.5	#N/A
rps4-rps14_6570	-	aggcgtaacattggaactgttatgtagacttttgtttaccgagggttcga	44874	50	42	no	4	0	#N/A	0	#N/A	4	0	#N/A	0	#N/A	4	0	#N/A	0	#N/A	4	0	#N/A	176.5	#N/A	4	0	#N/A	163.5	#N/A	4	0	#N/A	148	#N/A
trnS-GGA-1	+	cggaaagagagggattcgaaccctcggtaaacaaaagtctacataacagt	44889	50	44	no	4	22216.5	#N/A	39600.5	#N/A	4	19311	#N/A	40483	#N/A	4	21927.5	#N/A	42589.5	#N/A	4	5717	#N/A	24167	#N/A	4	11657.5	#N/A	25515	#N/A	4	7215.5	#N/A	29384.5	#N/A
rps4-rps14_6600	-	tttgtttaccgagggttcgaatccctctctttccgtactttcaacaaatt	44904	50	40	no	4	899	#N/A	1634	#N/A	4	879.5	#N/A	1913	#N/A	4	872	#N/A	2348	#N/A	4	1501.5	#N/A	2505.5	#N/A	4	1494	#N/A	3513	#N/A	4	1069	#N/A	2996.5	#N/A
rps4-rps14_6630	-	ttccgtactttcaacaaattcaccaatcttacgtgattgaccacaatgta	44934	50	36	no	4	253	#N/A	0	#N/A	4	214	#N/A	0	#N/A	4	225	#N/A	500	#N/A	4	1976	#N/A	4269.5	#N/A	4	2225.5	#N/A	4963	#N/A	4	1273	#N/A	5946	#N/A
rps4-rps14_6660	-	acgtgattgaccacaatgtatcaaatccaataaaaaagaatcgatataag	44964	50	30	no	4	109	#N/A	0	#N/A	4	0	#N/A	0	#N/A	4	0	#N/A	0	#N/A	4	394	#N/A	1393.5	#N/A	4	524	#N/A	1450	#N/A	4	286.5	#N/A	1727	#N/A
rps4-rps14_6690	-	taaaaaagaatcgatataagatctaccttgttttgattttgaaatagatt	44994	50	22	no	4	169.5	#N/A	0	#N/A	4	137.5	#N/A	0	#N/A	4	161.5	#N/A	136	#N/A	4	479	#N/A	1365.5	#N/A	4	614.5	#N/A	1418.5	#N/A	4	372	#N/A	1947	#N/A
rps4-rps14_6720	-	ttttgattttgaaatagattctctattcctaatttctttcatatggaaaa	45024	50	22	no	4	135	#N/A	0	#N/A	4	113.5	#N/A	0	#N/A	4	110	#N/A	0	#N/A	4	344	#N/A	1105.5	#N/A	4	451.5	#N/A	1001.5	#N/A	4	228	#N/A	1217	#N/A
rps4-rps14_6750	-	aatttctttcatatggaaaatgctgggaagagcaaacaagggatcccaat	45054	50	38	no	4	0	#N/A	0	#N/A	4	0	#N/A	0	#N/A	4	0	#N/A	0	#N/A	4	583	#N/A	1295	#N/A	4	615.5	#N/A	1434	#N/A	4	343.5	#N/A	1565.5	#N/A
rps4-rps14_6780	-	agcaaacaagggatcccaatctccctaccaatctatgatacatgaatagg	45084	50	42	no	4	386	#N/A	472	#N/A	4	326	#N/A	538	#N/A	4	349	#N/A	1104	#N/A	4	2415.5	#N/A	4016	#N/A	4	2164.5	#N/A	4603.5	#N/A	4	1624.5	#N/A	6000	#N/A
rps4-rps14_6810	-	atctatgatacatgaataggaaaaatattctttgacaaaatcccttacct	45114	50	28	no	4	463	#N/A	428	#N/A	4	489.5	#N/A	1009.5	#N/A	4	448.5	#N/A	1122	#N/A	4	1768	#N/A	3991	#N/A	4	2218	#N/A	5885	#N/A	4	1052.5	#N/A	5088	#N/A
rps4-rps14_6840	-	tttgacaaaatcccttaccttgtgcctttttatttttaatggaaaagggg	45144	50	34	no	4	393	#N/A	446	#N/A	4	310	#N/A	304	#N/A	4	303.5	#N/A	837	#N/A	4	1492.5	#N/A	2487.5	#N/A	4	1562	#N/A	2677	#N/A	4	973	#N/A	3974.5	#N/A
rps4-rps14_6870	-	tatttttaatggaaaaggggagttgtccgaactcttgtttttagtaattt	45174	50	30	no	4	126	#N/A	0	#N/A	4	0	#N/A	0	#N/A	4	0	#N/A	0	#N/A	4	989	#N/A	1800	#N/A	4	1098.5	#N/A	2079	#N/A	4	501.5	#N/A	2468.5	#N/A
rps4-rps14_6900	-	actcttgtttttagtaatttttttttttacttaagttaggtttattaagt	45204	50	18	no	4	342.5	#N/A	0	#N/A	4	300	#N/A	0	#N/A	4	330.5	#N/A	404.5	#N/A	4	0	#N/A	165	#N/A	4	0	#N/A	113.5	#N/A	4	0	#N/A	184	#N/A
rps4-rps14_6930	-	ttaagttaggtttattaagtctgtcgagagtaatattctacgacaagcaa	45234	50	32	yes	4	106.5	203.253	0	0	4	0	0	0	0	4	0	0	0	0	4	522.5	508.48	855	654.602	4	566.5	525.016	817	516.425	4	558.5	598.622	1082	617.837
rps4-rps14_6960	-	taatattctacgacaagcaattcatttattttcaaaccgacgcatttcct	45264	50	32	yes	4	413.5	789.156	336.5	354.301	4	468.5	1013.51	826	806.497	4	427	875.601	1029	916.538	4	2999.5	2919.01	3325.5	2546.06	4	2797.5	2592.64	4492.5	2839.71	4	2388	2559.55	4323.5	2468.78
rps4-rps14_6990	-	ttcaaaccgacgcatttcctatctattatttgattgactaacccttcata	45294	50	34	yes	4	557	1063.02	700	737.031	4	603.5	1305.56	1124	1097.46	4	621	1273.41	1516	1350.31	4	5474	5327.12	5617	4300.47	4	5747	5326.16	8205.5	5186.69	4	4533.5	4859.18	7985.5	4559.83
rps4-rps14_7020	-	tgattgactaacccttcatattggaatgtgtgaagagtcagatggtttgg	45324	50	40	yes	4	0	0	0	0	4	0	0	0	0	4	0	0	0	0	4	194.5	189.281	428.5	328.067	4	215.5	199.719	448.5	283.497	4	302.5	324.231	568.5	324.621
rps4-rps14_7050	-	tgaagagtcagatggtttggcaattcctcaggggcagatgaatcaagaag	45354	50	46	yes	4	0	0	0	0	4	0	0	0	0	4	0	0	0	0	4	434.5	422.841	917.5	702.453	4	509	471.727	1310	828.05	4	365	391.221	1475	842.246
rps4-rps14_7080	-	ggggcagatgaatcaagaagattttgaaccaaagttctagagttttgttc	45384	50	38	yes	4	0	0	0	0	4	0	0	0	0	4	0	0	0	0	4	517	503.127	881	674.508	4	568	526.406	947.5	598.914	4	519.5	556.82	1116	637.252
rps4-rps14_7110	-	aaagttctagagttttgttcatccttcactgtaataatatctcggggttt	45414	50	34	yes	4	494	942.789	470.5	495.39	4	468.5	1013.51	505.5	493.565	4	562.5	1153.46	1334	1188.2	4	2910.5	2832.4	3328.5	2548.35	4	2678	2481.89	3987.5	2520.5	4	3363.5	3605.13	5433.5	3102.6
rps4-rps14_7140	-	gtaataatatctcggggtttgcagcgataacttggtatatcaactatacg	45444	50	38	yes	4	159.5	304.402	0	0	4	135	292.048	0	0	4	143.5	294.259	149.5	133.161	4	2804.5	2729.25	2730.5	2090.52	4	3270.5	3031.01	4000.5	2528.71	4	3296	3532.78	4120	2352.58
rps4-rps14_7170	-	cttggtatatcaactatacgaccattaactaaaatatgtccatgattaac	45474	50	30	yes	4	213	406.506	0	0	4	161.5	349.376	0	0	4	185	379.359	154.5	137.614	4	2663	2591.54	3403.5	2605.78	4	2653	2458.72	3961	2503.75	4	2758.5	2956.67	4539.5	2592.12
rps4-rps14_7200	-	aaaatatgtccatgattaactaattggcgcgcttgaggaatagtcaaagc	45504	50	38	yes	4	0	0	0	0	4	0	0	0	0	4	0	0	0	0	3	658	640.344	1236	946.302	4	565.5	524.089	1340	847.013	4	486	520.914	1333.5	761.447
rps4-rps14_7230	-	gcttgaggaatagtcaaagccatacccaatcgaaaaaggatgttatccaa	45534	50	40	yes	4	162	309.174	0	0	4	169.5	366.682	0	0	4	125	256.323	0	0	4	1864	1813.98	2925	2239.43	4	2002	1855.4	3576.5	2260.7	4	1854.5	1987.73	4456.5	2544.72
rps4-rps14_7260	-	cgaaaaaggatgttatccaaacgcatttcaagtaattgtagtaaaacttg	45564	50	32	yes	4	168	320.625	0	0	4	148	320.171	0	0	4	160.5	329.119	0	0	4	697	678.297	1234	944.771	4	814.5	754.855	1495	944.988	4	783	839.25	1693.5	967.012
rps4-rps14_7290	-	agtaattgtagtaaaacttgacctgttgaccccttggcttttccggctat	45594	50	42	yes	4	1749.5	3338.88	4068.5	4283.73	4	1475.5	3191.97	4045.5	3949.98	4	1849	3791.54	5406.5	4815.61	4	7704	7497.28	9669	7402.75	4	5676	5260.35	10035.5	6343.43	4	6706	7187.75	13262	7572.79
rps4-rps14_7320	-	cccttggcttttccggctatacgcacatatttaagtaattggtgttctgt	45624	50	42	yes	4	595	1135.55	768.5	809.155	4	646.5	1398.58	1185.5	1157.51	4	702.5	1440.54	1805	1607.73	4	3039.5	2957.94	3582	2742.44	4	2997	2777.53	4467.5	2823.9	4	3817.5	4091.75	6274	3582.54
rps4-rps14_7350	-	ttaagtaattggtgttctgtaagaccataatgaaaacgcaatttttgttt	45654	50	28	yes	4	174	332.075	0	0	4	144	311.518	0	0	4	134.5	275.804	0	0	4	745	725.009	982	751.835	4	778.5	721.492	1021	645.373	4	744.5	797.984	1197	683.504
rps4-rps14_7380	-	tgaaaacgcaatttttgtttttcttctaaacgaatacgatattgagattt	45684	50	26	yes	4	185.5	354.023	0	0	4	192	415.357	0	0	4	180.5	370.131	0	0	4	548.5	533.782	931	712.789	4	617.5	572.281	889	561.936	4	640.5	686.513	1200.5	685.502
rps4-rps14_7410	-	cgaatacgatattgagatttttttacggagcgtgattggtttctaagatc	45714	50	36	yes	4	122.5	233.789	0	0	4	115.5	249.863	0	0	4	0	0	0	0	4	880	856.387	1183	905.724	4	876	811.852	1212.5	766.42	4	929	995.738	1499.5	856.235
rps4-rps14_7440	-	cgtgattggtttctaagatcgcttcctgccttaggccttttactagttag	45744	50	44	yes	4	1049	2001.99	2162	2276.37	4	1165.5	2521.35	2886	2817.86	4	1194	2448.4	3602	3208.33	4	4381	4263.44	6337.5	4852.09	4	4395	4073.16	8085.5	5110.84	4	3543	3797.53	8591	4905.58
rps4-rps14_7470	-	ttaggccttttactagttagtcccggtaaagcccccagacggcgtatttt	45774	50	48	yes	4	357.5	682.281	403.5	424.846	4	419	906.43	859.5	839.207	4	445.5	913.537	1234.5	1099.58	4	2643	2572.08	4484.5	3433.41	4	2130.5	1974.49	5003	3162.39	4	2345	2513.46	5961	3403.81
rps4-rps14_7500	-	gcccccagacggcgtatttttttaaaacgaggccctcggtaacgtgacat	45804	50	52	yes	4	160.5	306.311	0	0	4	157.5	340.722	0	0	4	153.5	314.765	207	184.376	4	1953	1900.6	3029	2319.05	4	1596.5	1479.59	3416.5	2159.57	4	1638.5	1756.21	3935.5	2247.23
rps4-rps14_7530	-	ggccctcggtaacgtgacataaagactccttttttgattgaaattgtaca	45834	50	40	no	4	286	#N/A	0	#N/A	4	245	#N/A	0	#N/A	4	266	#N/A	397	#N/A	4	2258	#N/A	2936.5	#N/A	4	2520	#N/A	3402.5	#N/A	4	2983.5	#N/A	4278	#N/A
rps4-rps14_7560	-	tttttgattgaaattgtacaaaactaaataaaattaaaactgaactaaat	45864	50	16	no	4	175	#N/A	0	#N/A	4	140	#N/A	0	#N/A	4	141.5	#N/A	0	#N/A	4	0	#N/A	228	#N/A	4	0	#N/A	137	#N/A	4	0	#N/A	157	#N/A
rps4-rps14_7590	-	aaattaaaactgaactaaatgataatgataaatgacgtgaaatacactcc	45894	50	26	no	4	214.5	#N/A	0	#N/A	4	186	#N/A	0	#N/A	4	189	#N/A	0	#N/A	4	488.5	#N/A	969	#N/A	4	403	#N/A	823.5	#N/A	4	282	#N/A	1102.5	#N/A
rps4-rps14_7620	-	aatgacgtgaaatacactccactattggaatacaaagagtaagaagatat	45924	50	32	no	4	0	#N/A	0	#N/A	4	0	#N/A	0	#N/A	4	0	#N/A	0	#N/A	4	333	#N/A	829.5	#N/A	4	356.5	#N/A	731.5	#N/A	4	214	#N/A	1093	#N/A
rps4-rps14_7650	-	tacaaagagtaagaagatatattctctcaatatacagattttttttattg	45954	50	22	no	4	150	#N/A	0	#N/A	4	153	#N/A	0	#N/A	4	135	#N/A	0	#N/A	4	297	#N/A	749.5	#N/A	4	442	#N/A	644.5	#N/A	4	175	#N/A	856	#N/A
rps4-rps14_7680	-	tatacagattttttttattgtatatacaatatatataaatcaactaaatc	45984	50	14	no	4	0	#N/A	0	#N/A	4	0	#N/A	0	#N/A	4	0	#N/A	0	#N/A	4	0	#N/A	0	#N/A	4	0	#N/A	0	#N/A	4	0	#N/A	0	#N/A
rps4-rps14_7710	-	atatataaatcaactaaatcacaaaaattttcctttattttcttgattaa	46014	50	16	no	4	0	#N/A	0	#N/A	4	0	#N/A	0	#N/A	4	0	#N/A	0	#N/A	4	0	#N/A	321	#N/A	4	0	#N/A	274	#N/A	4	0	#N/A	254.5	#N/A
rps4-rps14_7740	-	tcctttattttcttgattaattttgcaaagatcaaactcttttacccaat	46044	50	26	no	4	161	#N/A	0	#N/A	4	152.5	#N/A	0	#N/A	4	129.5	#N/A	0	#N/A	4	306.5	#N/A	742	#N/A	4	314	#N/A	881	#N/A	4	158	#N/A	722.5	#N/A
rps4-rps14_7770	-	atcaaactcttttacccaatatatattcctaatatggaagtttatatgac	46074	50	26	no	4	0	#N/A	0	#N/A	4	0	#N/A	0	#N/A	4	0	#N/A	0	#N/A	4	129	#N/A	347	#N/A	4	109	#N/A	292	#N/A	4	0	#N/A	363.5	#N/A
rps4-rps14_7800	-	aatatggaagtttatatgacataatataaatggagtggtaactcttggaa	46104	50	28	no	4	0	#N/A	0	#N/A	4	0	#N/A	0	#N/A	4	0	#N/A	0	#N/A	4	0	#N/A	133.5	#N/A	4	0	#N/A	164.5	#N/A	4	0	#N/A	112.5	#N/A
rps4-rps14_7830	-	tggagtggtaactcttggaaaaaggtcaaagaagtcttttcaatcttctt	46134	50	36	no	4	0	#N/A	0	#N/A	3	0	#N/A	0	#N/A	4	0	#N/A	0	#N/A	4	121	#N/A	276.5	#N/A	3	110	#N/A	261	#N/A	4	0	#N/A	242.5	#N/A
rps4-rps14_7860	-	gaagtcttttcaatcttctttgattttgaaagtacattaaaaatcatgta	46164	50	24	no	4	0	#N/A	0	#N/A	4	0	#N/A	0	#N/A	4	0	#N/A	0	#N/A	4	0	#N/A	0	#N/A	4	0	#N/A	0	#N/A	4	0	#N/A	0	#N/A
rps4-rps14_7884	-	tttgaaagtacattaaaaatcatgtaaaaaaaaacgaaaaaatatggaaa	46188	50	18	no	4	0	#N/A	0	#N/A	4	0	#N/A	0	#N/A	4	0	#N/A	0	#N/A	4	0	#N/A	220	#N/A	4	0	#N/A	157	#N/A	4	0	#N/A	140	#N/A
trnT-UGU-1	-	agccggctatcggaatcgaaccgatgaccatcgcattacaaatgcgatgc	46238	50	52	no	4	3905	#N/A	11371	#N/A	4	3250.5	#N/A	11029.5	#N/A	4	3659	#N/A	13435.5	#N/A	4	1699	#N/A	12920	#N/A	4	1661	#N/A	16261.5	#N/A	4	1218.5	#N/A	24010	#N/A
trnT-UGU-2	-	atgaccatcgcattacaaatgcgatgctctaacctctgagctaagcgggc	46261	50	50	no	4	12161.5	#N/A	29506	#N/A	4	10266.5	#N/A	30591.5	#N/A	4	11746	#N/A	32173	#N/A	4	1691.5	#N/A	13036.5	#N/A	4	1848	#N/A	19477	#N/A	4	1245	#N/A	19334	#N/A
trnL-UAA-Ex1	+	aagtccgtagcgtctaccaattccgccatatcccc	46910	35	54	no	4	64786	#N/A	51590.5	#N/A	4	60847.5	#N/A	57255.5	#N/A	4	63712	#N/A	54975.5	#N/A	4	62979.5	#N/A	56503	#N/A	4	58507	#N/A	65302	#N/A	4	49549	#N/A	60405	#N/A
trnL-ex1-in	+	aggctcaatccaattaagtccgtagcgtct	46929	30	47	no	4	12661	#N/A	27274	#N/A	4	9992.5	#N/A	23606.5	#N/A	4	9820.5	#N/A	26118	#N/A	4	7816.5	#N/A	23890.5	#N/A	4	9274	#N/A	26517	#N/A	4	5177	#N/A	29056	#N/A
trnL-intron_462	+	atttgaaagttatcacttagtaggtttccataccaaggctcaatccaatt	46954	50	34	no	4	13609.5	#N/A	23409.5	#N/A	4	13493.5	#N/A	21464	#N/A	4	12772	#N/A	22420	#N/A	4	22412.5	#N/A	32219	#N/A	4	28416.5	#N/A	35173	#N/A	4	12648	#N/A	42010	#N/A
trnL-intron_350	+	ccattgagtctctgcacctatcccttttttcgcgctttgtaaactccggt	47066	50	48	no	4	21191.5	#N/A	32213	#N/A	4	20609	#N/A	31745.5	#N/A	4	20202.5	#N/A	34478	#N/A	4	23906.5	#N/A	28827	#N/A	4	28822	#N/A	29589.5	#N/A	4	19536	#N/A	40773.5	#N/A
trnL-intron_280	+	gatttgaagtttcgatcgaaggattcctttatgaacacaaggtagtgaac	47136	50	38	no	4	3784	#N/A	7519.5	#N/A	4	4190.5	#N/A	7630.5	#N/A	4	4062.5	#N/A	8905	#N/A	4	2851.5	#N/A	6398	#N/A	4	5368.5	#N/A	7262.5	#N/A	4	2484	#N/A	10987.5	#N/A
trnL-intron_210	+	tcgtcatttttgagatcgttttgtgttacctaaatttatacaatataggt	47206	50	28	no	4	13134.5	#N/A	23638	#N/A	4	12014.5	#N/A	19501.5	#N/A	4	12900	#N/A	22449	#N/A	4	3291.5	#N/A	7395	#N/A	4	5946	#N/A	6810.5	#N/A	4	3007	#N/A	10162.5	#N/A
trnL-intron_140	+	tttcttaaacttcgaattgattcacaacattttgattttgtttataaaaa	47276	50	20	no	4	9822.5	#N/A	18627.5	#N/A	4	9110.5	#N/A	16157.5	#N/A	4	8900	#N/A	18533.5	#N/A	4	2522.5	#N/A	7627.5	#N/A	4	4430.5	#N/A	6677.5	#N/A	4	1761.5	#N/A	10338.5	#N/A
trnL-intron_70	+	attaattaagttccatcaaggatctatcagactatgaagtgaataatttt	47346	50	26	no	4	5173.5	#N/A	10365	#N/A	4	5062.5	#N/A	8959.5	#N/A	4	5204.5	#N/A	10948	#N/A	4	3815	#N/A	7577.5	#N/A	4	5840	#N/A	8645	#N/A	4	3922	#N/A	18560.5	#N/A
trnL-intron_0	+	catcttactataaatttcattgttgtcagtattgacatgtaaaatgggac	47416	50	30	no	4	6897	#N/A	12763.5	#N/A	4	5766	#N/A	10788.5	#N/A	4	6056.5	#N/A	12926	#N/A	4	1785	#N/A	3359.5	#N/A	4	2446	#N/A	3212	#N/A	4	1525.5	#N/A	5433.5	#N/A
trnL-in-ex2	+	aagtcaacggattttcatcttactataaat	47440	30	27	no	4	14524.5	#N/A	24057	#N/A	4	12099	#N/A	20852.5	#N/A	4	12877.5	#N/A	22491.5	#N/A	4	2806	#N/A	6369.5	#N/A	4	3677.5	#N/A	7400.5	#N/A	4	1881	#N/A	9976	#N/A
trnL-ex1-ex2	+	aagtcaacggattttaagtccgtagcgtct	47441	30	43	no	4	20388.5	#N/A	45574	#N/A	4	16219	#N/A	41865.5	#N/A	4	16884.5	#N/A	50885	#N/A	4	7582.5	#N/A	37370.5	#N/A	4	8175	#N/A	39185	#N/A	4	6629	#N/A	45023	#N/A
trnL-UAA-spliced	+	acgattttaaaagtcaacggattttaagtccgtagcgtctaccaattccg	47442	50	40	no	4	38846	#N/A	56243.5	#N/A	4	36051.5	#N/A	57596	#N/A	4	39403	#N/A	57227.5	#N/A	4	30991	#N/A	54014.5	#N/A	4	30946	#N/A	58470	#N/A	4	32324.5	#N/A	56140	#N/A
trnL-UAA-Ex2	+	tggggatagagggacttgaaccctcacgattttaaaagtcaacggatttt	47466	50	42	no	4	24457.5	#N/A	43489.5	#N/A	4	22994.5	#N/A	43565.5	#N/A	4	23301.5	#N/A	47649	#N/A	4	4113	#N/A	17917.5	#N/A	4	6590	#N/A	19361.5	#N/A	4	3844.5	#N/A	20982	#N/A
trnF-GAA-2	+	gtgacacgaggattttcagtcctctgctctaccaactgagctatcccggc	48200	50	54	no	4	40131	#N/A	63978.5	#N/A	4	37411	#N/A	64160	#N/A	4	39612	#N/A	64603	#N/A	4	10569	#N/A	54817.5	#N/A	4	8780	#N/A	65292	#N/A	4	6849	#N/A	65138	#N/A
trnF-GAA-1	+	tgccaagaaccagatttgaactggtgacacgaggattttcagtcctctgc	48223	50	48	no	4	22337.5	#N/A	49321	#N/A	4	20483.5	#N/A	48430	#N/A	4	20671.5	#N/A	49468.5	#N/A	4	5865.5	#N/A	26450	#N/A	4	6252.5	#N/A	31620.5	#N/A	4	3149	#N/A	27990	#N/A
ndhC-ndhJ_0	-	atatccgaaaggaaaggttaaatgagttccgttgaatcaaacaagtaaaa	48425	50	32	no	4	0	#N/A	0	#N/A	4	0	#N/A	0	#N/A	4	0	#N/A	0	#N/A	4	348	#N/A	566.5	#N/A	4	170.5	#N/A	540.5	#N/A	4	220.5	#N/A	511	#N/A
ndhC-ndhJ_30	-	gttgaatcaaacaagtaaaaaaaggtctatatgtatagtatactatagtt	48455	50	24	no	4	0	#N/A	0	#N/A	4	0	#N/A	0	#N/A	4	0	#N/A	0	#N/A	4	141	#N/A	269	#N/A	4	0	#N/A	236	#N/A	4	136	#N/A	265	#N/A
ndhC-ndhJ_60	-	atgtatagtatactatagttgaagggcaaaaataccccaaggttcattag	48485	50	34	no	4	128	#N/A	0	#N/A	4	118	#N/A	0	#N/A	4	0	#N/A	0	#N/A	4	608	#N/A	2366.5	#N/A	4	522.5	#N/A	2117.5	#N/A	4	317	#N/A	1653	#N/A
ndhC-ndhJ_90	-	aataccccaaggttcattagatacaatagaaatagaattgtatccccccc	48515	50	38	no	4	1053	#N/A	1973.5	#N/A	4	1078.5	#N/A	2585	#N/A	4	966.5	#N/A	2555.5	#N/A	4	6164.5	#N/A	10070	#N/A	4	5308	#N/A	12768.5	#N/A	4	3387	#N/A	12210.5	#N/A
ndhC-ndhJ_120	-	aatagaattgtatcccccccttcatttattgctttccgatcttatttatt	48545	50	32	no	4	4091	#N/A	7600.5	#N/A	4	4668.5	#N/A	9813.5	#N/A	4	4215	#N/A	9507	#N/A	4	7393.5	#N/A	10339.5	#N/A	4	6880	#N/A	13580.5	#N/A	4	5828.5	#N/A	15046	#N/A
ndhC-ndhJ_150	-	gctttccgatcttatttattcattcccagttatgtgactaaagttgacta	48575	50	34	no	4	373.5	#N/A	125	#N/A	3	393	#N/A	383	#N/A	4	426	#N/A	896	#N/A	4	490	#N/A	1136.5	#N/A	3	669	#N/A	1765	#N/A	4	535.5	#N/A	1898.5	#N/A
ndhC-ndhJ_180	-	tatgtgactaaagttgactaagttatgtgcgcgatacaaagttcataatg	48605	50	34	no	4	553	#N/A	1051.5	#N/A	4	443.5	#N/A	926.5	#N/A	4	450.5	#N/A	1580	#N/A	4	543	#N/A	1678	#N/A	4	644	#N/A	1560.5	#N/A	4	386	#N/A	1862	#N/A
ndhC-ndhJ_210	-	gcgatacaaagttcataatgcagaactctttttttttagttcatcctatt	48635	50	30	no	4	848.5	#N/A	1749.5	#N/A	4	808.5	#N/A	2156.5	#N/A	4	839.5	#N/A	2719.5	#N/A	4	1157	#N/A	3390	#N/A	4	1439	#N/A	3015	#N/A	4	859.5	#N/A	3479.5	#N/A
ndhC-ndhJ_240	-	tttttttagttcatcctattggctcattttttatcattcaataagcatct	48665	50	26	no	4	1288	#N/A	2814	#N/A	4	1236.5	#N/A	3356.5	#N/A	4	1308.5	#N/A	4046	#N/A	4	2424	#N/A	7397	#N/A	4	3321	#N/A	7017	#N/A	4	1444	#N/A	8706	#N/A
ndhC-ndhJ_270	-	ttatcattcaataagcatcttgtatttcataaaaattgggggcaatataa	48695	50	26	yes	4	333.5	636.478	388.5	409.052	4	340.5	736.609	494.5	482.824	4	358.5	735.135	903.5	804.754	4	213.5	207.771	539.5	413.05	4	271	251.155	527	333.116	4	225.5	241.7	729.5	416.555
ndhC-ndhJ_300	-	aaaaattgggggcaatataatccttacgtaaaggccaccctatccaactc	48725	50	42	yes	4	1013	1933.29	2471	2601.72	4	936.5	2025.95	2600.5	2539.1	4	971	1991.12	3061.5	2726.9	4	9121	8876.26	14757	11298.2	4	8400.5	7785.34	18842	11910	4	4868	5217.71	18019.5	10289.4
ndhC-ndhJ_330	-	aaggccaccctatccaactctcgggcattaggatccgtttcagtcgtgga	48755	50	54	yes	4	544	1038.21	1008	1061.32	4	510	1103.29	1301.5	1270.77	4	488.5	1001.71	1704.5	1518.21	4	2704	2631.44	5222.5	3998.43	4	2274.5	2107.94	6966	4403.2	4	1967.5	2108.84	8256	4714.29
ndhC-ndhJ_360	-	ggatccgtttcagtcgtggatggctatcataagtgattcctaacatatca	48785	50	42	yes	4	813.5	1552.55	2061.5	2170.56	4	659	1425.63	1727.5	1686.71	4	657.5	1348.26	2360.5	2102.51	4	5015	4880.43	9787	7493.09	4	5407.5	5011.52	12832.5	8111.41	4	4037.5	4327.55	14451.5	8252.01
ndhC-ndhJ_390	-	aagtgattcctaacatatcataagattcccgttcttgaaaatccgtactt	48815	50	34	yes	4	1204.5	2298.76	2736	2880.74	4	1027.5	2222.81	2749	2684.09	4	1154	2366.38	3702.5	3297.84	4	5548	5399.13	10048	7692.91	4	3509.5	3252.5	7657	4839.98	4	4305.5	4614.8	10675	6095.57
ndhC-ndhJ_420	-	gttcttgaaaatccgtacttttccaaacccagaaaacggatggaattcta	48845	50	38	yes	4	267.5	510.518	180	189.522	4	289	625.198	464.5	453.533	4	346	709.503	1035.5	922.327	4	1198.5	1166.34	3477.5	2662.43	4	1186.5	1099.61	4597	2905.76	4	1381	1480.21	6769.5	3865.48
ndhC-ndhJ_450	-	agaaaacggatggaattctaggattactcctgtgagtaaatacttttatg	48875	50	34	yes	4	273	521.015	0	0	4	207.5	448.888	0	0	4	201.5	413.193	477.5	425.313	4	1433	1394.55	3493	2674.3	4	1475	1366.99	4097	2589.71	4	1192.5	1278.17	4739.5	2706.32
ndhC-ndhJ_480	-	tgtgagtaaatacttttatgcagacttcttccgcttgattaacaccatat	48905	50	34	yes	4	2128.5	4062.2	5437	5724.63	4	1818.5	3933.99	5223.5	5100.17	4	2098.5	4303.16	6592.5	5871.99	4	9361.5	9110.3	14336	10975.9	4	8676	8040.67	17226	10888.5	4	5708.5	6118.59	18340.5	10472.7
ndhC-ndhJ_510	-	ccgcttgattaacaccatattctattctcgtaagatgatacacgctggct	48935	50	42	yes	4	1320.5	2520.15	3392	3571.44	4	1118	2418.59	3521	3437.87	4	1208	2477.11	4344.5	3869.68	4	3180	3094.67	5490	4203.23	4	3291.5	3050.47	6926	4377.92	4	2856.5	3061.71	8267.5	4720.86
ndhC-ndhJ_540	-	taagatgatacacgctggctaagaggccacctggtgccacatcataggca	48965	50	52	yes	4	181.5	346.389	0	0	4	139	300.701	0	0	4	140.5	288.107	382.5	340.695	4	1404.5	1366.81	2944.5	2254.36	4	1364	1264.12	3663.5	2315.7	4	1004	1076.13	3947	2253.79
ndhC-ndhJ_570	-	ctggtgccacatcataggcacattgcgaacgtaaataattgtaaccatat	48995	50	40	yes	4	422	805.378	774	814.946	4	394	852.347	1054	1029.11	4	358	734.11	1463.5	1303.55	4	1899	1848.04	3595.5	2752.77	4	1987	1841.49	4331.5	2737.94	4	1685.5	1806.58	5027.5	2870.77
ndhC-ndhJ_600	-	gtaaataattgtaaccatatacatataaaattacagcaatagaatgccaa	49025	50	24	yes	4	496.5	947.56	1024	1078.17	4	450	973.492	1183.5	1155.56	4	489	1002.74	1801.5	1604.61	4	863.5	840.33	2496	1910.98	4	1170.5	1084.79	2784	1759.76	4	664.5	712.237	3079.5	1758.44
ndhC-ndhJ_630	-	ttacagcaatagaatgccaatcttcgggctttatttgtaaagtctctatt	49055	50	34	yes	4	512	977.142	936.5	986.042	4	456	986.472	1080	1054.5	4	430	881.752	1575.5	1403.31	4	2475	2408.59	4257	3259.23	4	2422.5	2245.1	5184.5	3277.12	4	1977	2119.03	6587	3761.27
ndhC-ndhJ_660	-	ttatttgtaaagtctctattccttgataatcgaagcccaacgatctatga	49085	50	34	yes	4	948	1809.24	2456	2585.93	4	858	1856.13	2765.5	2700.2	4	958.5	1965.49	3766	3354.4	4	3317.5	3228.48	5927.5	4538.19	4	3232	2995.33	6589.5	4165.22	4	2758.5	2956.67	8655.5	4942.41
ndhC-ndhJ_690	-	cgaagcccaacgatctatgaaccagcccgcgtttggctagccaaacggac	49115	50	58	yes	4	274	522.923	464.5	489.073	4	244.5	528.931	643.5	628.306	4	244	500.343	1160	1033.22	4	1828.5	1779.44	3780	2894.03	4	1576	1460.59	4363.5	2758.16	4	1565.5	1677.96	5840	3334.72
ndhC-ndhJ_720	-	gtttggctagccaaacggacaaagtgccctgcatcttttttatttccccc	49145	50	48	yes	4	872.5	1665.15	1717	1807.83	4	896	1938.33	2183.5	2131.95	4	828.5	1698.91	2453	2184.9	4	6515	6340.18	11240	8605.53	4	6700.5	6209.83	13576	8581.38	4	4249.5	4554.78	12892.5	7361.8
ndhC-ndhJ_750	-	gcatcttttttatttcccccacaccttttttatataaaattaagtatttc	49175	50	26	no	4	1166	#N/A	2402	#N/A	4	1136	#N/A	2986	#N/A	4	1192.5	#N/A	3619.5	#N/A	4	4364	#N/A	5845	#N/A	4	3428.5	#N/A	6837	#N/A	4	3010.5	#N/A	8912	#N/A
ndhC-ndhJ_780	-	tatataaaattaagtatttcacatttaccgttaattctaatttatgaaga	49205	50	18	no	4	775	#N/A	1570.5	#N/A	4	664.5	#N/A	1937	#N/A	4	711.5	#N/A	2690	#N/A	4	767	#N/A	3079	#N/A	4	1117.5	#N/A	2903	#N/A	4	557.5	#N/A	4368	#N/A
ndhC-ndhJ_810	-	ttaattctaatttatgaagatttttttctgattctctaaaagcctcccta	49235	50	26	no	4	1537.5	#N/A	3887	#N/A	4	1603	#N/A	5151	#N/A	4	1487.5	#N/A	5414	#N/A	4	5921.5	#N/A	10156	#N/A	4	6173	#N/A	11792	#N/A	4	3144.5	#N/A	13493	#N/A
ndhC-ndhJ_840	-	attctctaaaagcctccctaattcactaattcgtgggacgatactggact	49265	50	42	yes	4	463	883.626	891.5	938.662	4	431.5	933.471	1337.5	1305.92	4	405	830.488	1806.5	1609.06	4	1525.5	1484.57	3601	2756.98	4	1561.5	1447.15	4387.5	2773.34	4	1249.5	1339.26	6327	3612.81
ndhC-ndhJ_870	-	tcgtgggacgatactggacttttgtatttaaaaaatgtttcagtagagat	49295	50	34	yes	4	264	503.839	146.5	154.25	4	209	452.133	203	198.207	4	204	418.32	736.5	656.006	4	429	417.489	909	695.945	4	475	440.216	1054.5	666.549	4	482	516.626	1538.5	878.505
ndhC-ndhJ_900	-	aaaaatgtttcagtagagatctctgaagtagatgatggtggatagagtag	49325	50	36	yes	4	0	0	0	0	4	0	0	0	0	4	0	0	0	0	4	175	170.304	509.5	390.082	4	245	227.059	627	396.326	4	150	160.776	856.5	489.073
ndhC-ndhJ_930	-	gatgatggtggatagagtagttcttgatcataatttccaatatgcggact	49355	50	38	yes	4	373.5	712.817	696	732.819	4	312	674.955	814	794.781	4	292	598.771	1160	1033.22	4	1592	1549.28	2509	1920.93	4	1714.5	1588.95	3414	2157.99	4	1347	1443.77	3353	1914.61
ndhC-ndhJ_960	-	taatttccaatatgcggactgcgtacaacaaaaaacttgtgattggtagt	49385	50	36	yes	4	301	574.452	204	214.792	4	221.5	479.175	297	289.988	4	248	508.546	856.5	762.891	4	789.5	768.315	1970	1508.26	4	949.5	879.969	2435	1539.16	4	929	995.738	4080	2329.74
ndhC-ndhJ_990	-	aaaaacttgtgattggtagtaaaacaccgattaccctgttgaggtctaat	49415	50	36	yes	4	323.5	617.393	331	348.51	4	274	592.749	453.5	442.792	4	305.5	626.454	1048	933.461	4	2741	2667.45	5654.5	4329.18	4	3107.5	2879.94	6794	4294.48	4	2008.5	2152.79	7228.5	4127.57
ndhC-ndhJ_1020	-	ttaccctgttgaggtctaattcgatccttatagatttctctagctatttt	49445	50	34	yes	4	636.5	1214.75	1302.5	1371.4	4	590	1276.36	1556	1519.26	4	584	1197.54	2230	1986.28	4	5853	5695.95	10015	7667.65	4	6478.5	6004.09	12415.5	7847.83	4	4229	4532.81	12929.5	7382.92
ndhC-ndhJ_1050	-	tagatttctctagctattttcttacgaagctttgttatagcgtctataac	49475	50	32	yes	4	484.5	924.658	687	723.343	4	415.5	898.858	889	868.01	4	411	842.791	1476	1314.68	4	1166.5	1135.2	2223.5	1702.35	4	1024	949.014	2373.5	1500.29	4	918.5	984.484	2676	1528.03
ndhC-ndhJ_1080	-	tttgttatagcgtctataacagcctctggtttaggtggacaacccggcaa	49505	50	46	yes	4	110.5	210.887	0	0	4	0	0	0	0	4	0	0	130.5	116.237	4	998.5	971.707	2369.5	1814.13	4	950	880.433	2635.5	1665.9	4	734	786.73	2812.5	1605.98
ndhC-ndhJ_1110	-	ttaggtggacaacccggcaaatagacatctacaggaattagcttatcaac	49535	50	42	yes	4	300	572.544	238.5	251.117	4	294	636.015	598.5	584.369	4	294	602.873	1043.5	929.453	4	4962.5	4829.34	8237	6306.38	4	4997.5	4631.54	10804	6829.2	4	3490.5	3741.25	10662	6088.15
ndhC-ndhJ_1140	-	acaggaattagcttatcaactcctcgaacagtactataagaatcggtact	49565	50	38	yes	4	514.5	981.913	963	1013.94	4	411.5	890.205	1206.5	1178.01	4	427.5	876.626	1759.5	1567.2	4	3165	3080.07	5307	4063.13	4	3143.5	2913.31	6963	4401.31	4	2110	2261.58	7466.5	4263.48
ndhC-ndhJ_1170	-	gtactataagaatcggtactgaacatcccccctgtaattgtacaggctcc	49595	50	46	yes	4	1483.5	2831.23	3988.5	4199.5	4	1495.5	3235.24	4864	4749.16	4	1571	3221.47	5653.5	5035.61	4	14409.5	14022.8	18446	14122.6	4	12934.5	11987.3	22749	14379.6	4	8909	9549.01	24810.5	14167.1
ndhC-ndhJ_1200	-	cctgtaattgtacaggctcccatagcaataacatacttcggttcaggcat	49625	50	44	yes	4	787.5	1502.93	2076.5	2186.35	4	590	1276.36	2132.5	2082.15	4	682	1398.5	2990.5	2663.66	4	4226	4112.6	7100.5	5436.26	4	3956.5	3666.77	8571	5417.72	4	2745	2942.2	9935	5673.02
ndhC-ndhJ_1230	-	acatacttcggttcaggcatttgttcatataatcgcactaaagaaggagc	49655	50	40	yes	4	802.5	1531.55	1677.5	1766.24	4	808	1747.96	2351.5	2295.98	4	860.5	1764.53	3156.5	2811.52	4	1284	1249.55	2590	1982.95	4	1520	1408.69	3353	2119.43	4	1517.5	1626.52	4593.5	2622.95
ndhC-ndhJ_1260	-	aatcgcactaaagaaggagccattttcattgttactgtacctgctgttaa	49685	50	38	yes	4	887	1692.82	1973	2077.37	4	794.5	1718.75	2247.5	2194.43	4	831	1704.04	2863	2550.09	4	4602.5	4479	9184.5	7031.8	4	5033.5	4664.9	10639	6724.9	4	2642	2831.8	12303.5	7025.47
ndhC-ndhJ_1290	-	gttactgtacctgctgttaaaataaggtccgcctgtctaggactcgatct	49715	50	46	yes	4	446	851.182	795.5	837.583	4	414.5	896.695	997	973.46	4	449.5	921.739	1726.5	1537.81	4	2266	2205.2	4636.5	3549.78	4	2296	2127.87	5694.5	3599.49	4	1981.5	2123.85	6209	3545.43
ndhC-ndhJ_1320	-	gcctgtctaggactcgatcttggtactaacccataacgatcaaagtcaaa	49745	50	44	yes	4	272	519.106	278.5	293.233	4	231.5	500.808	334.5	326.602	4	246.5	505.47	996.5	887.59	4	4892	4760.73	8752.5	6701.06	4	4116	3814.59	10751	6795.7	4	3692	3957.23	11895	6792.21
ndhC-ndhJ_1350	-	ccataacgatcaaagtcaaatcgggagcctattaatgaggcaaattcaat	49775	50	38	yes	4	142.5	271.958	0	0	4	118.5	256.353	0	0	4	124	254.273	229	203.972	4	746	725.983	1960	1500.61	4	778	721.028	2461.5	1555.91	4	746	799.592	4033	2302.9
ndhC-ndhJ_1380	-	attaatgaggcaaattcaatgaaacaacaactggtaccataaagaagcgg	49805	50	36	yes	4	155.5	296.769	0	0	4	145.5	314.763	0	0	4	118.5	242.995	318.5	283.69	4	924	899.206	2037.5	1559.94	4	1074.5	995.816	2928	1850.79	4	967.5	1037	3394.5	1938.31
ndhC-ndhJ_1410	-	ctggtaccataaagaagcggccataggctggaaagtcttgaccaatttga	49835	50	46	yes	4	0	0	0	0	4	0	0	0	0	4	0	0	145.5	129.598	4	797.5	776.101	2246	1719.57	4	902	835.948	2640.5	1669.06	4	580.5	622.203	2861	1633.67
ndhC-ndhJ_1440	-	gaaagtcttgaccaatttgaaagatcatttaacgtagttgaaataacgga	49865	50	32	yes	4	229.5	437.996	0	0	4	206	445.643	120	117.167	4	191	391.662	613	546.003	4	185	180.036	612.5	468.94	4	230.5	213.621	640.5	404.86	4	193.5	207.401	929.5	530.757
ndhC-ndhJ_1470	-	aacgtagttgaaataacggaattttttgttgttcgatcaagtatgggaaa	49895	50	32	yes	4	447.5	854.045	810.5	853.377	4	327	707.404	829	809.427	4	342.5	702.326	1511.5	1346.3	4	688.5	670.025	1514	1159.14	4	793.5	735.393	1785	1128.3	4	615	659.181	2238.5	1278.21
ndhC-ndhJ_1500	-	gttcgatcaagtatgggaaacttaatggaattcataattgtttcaatggt	49925	50	32	yes	4	275.5	525.786	366.5	385.888	4	228	493.236	414	404.225	4	235.5	482.913	903	804.308	4	444	432.086	1747	1337.53	4	703	651.52	2164.5	1368.18	4	462	495.19	2978	1700.48
ndhC-ndhJ_1530	-	ttcataattgtttcaatggttttttttactttttttttttttattattgt	49955	50	14	no	4	12877	#N/A	24174.5	#N/A	4	10054.5	#N/A	20995.5	#N/A	4	8375.5	#N/A	19381	#N/A	4	327.5	#N/A	864.5	#N/A	4	457.5	#N/A	827.5	#N/A	4	305.5	#N/A	1044.5	#N/A
ndhC-ndhJ_1560	-	ttttttttttttattattgtatcaagtattcggtaaacgaactaagacca	49985	50	24	no	4	775	#N/A	1656.5	#N/A	4	612.5	#N/A	1637	#N/A	4	644	#N/A	2463	#N/A	4	1071.5	#N/A	3188.5	#N/A	4	1326	#N/A	3349	#N/A	4	685	#N/A	4311.5	#N/A
ndhC-ndhJ_1590	-	cggtaaacgaactaagaccattccaatgctccttttcgccatgcataaac	50015	50	44	yes	4	1570.5	2997.27	4353	4583.28	4	1583.5	3425.61	5272	5147.52	4	1532.5	3142.52	5863	5222.22	4	12521.5	12185.5	16739.5	12816	4	11847.5	10979.9	21018	13285.5	4	7986.5	8560.24	21858.5	12481.5
ndhC-ndhJ_1620	-	ccttttcgccatgcataaactaaaccaagaattaggataagcacgaaaat	50045	50	36	yes	4	208	396.964	0	0	4	214	462.95	308.5	301.216	4	209.5	429.598	804	716.128	4	1167	1135.69	3285	2515.05	4	1495.5	1385.99	4027	2545.46	4	1199.5	1285.67	5177	2956.14
ndhC-ndhJ_1650	-	attaggataagcacgaaaatgaaagcttctataaaagcagatacccccag	50075	50	38	yes	4	286	545.825	456	480.123	4	290.5	628.443	568	554.589	4	287	588.518	1026.5	914.311	4	3087	3004.17	5519.5	4225.82	4	2845	2636.66	6489	4101.69	4	1753.5	1879.47	7120	4065.62
ndhC-ndhJ_1680	-	ataaaagcagatacccccagtacatcgaaactcattgcccacggatacag	50105	50	46	yes	4	634	1209.98	1674	1762.56	4	607.5	1314.21	1952	1905.91	4	632	1295.97	2614.5	2328.75	4	6031	5869.17	9710	7434.14	4	5861	5431.81	12784	8080.76	4	3834.5	4109.97	13553	7738.95
ndhC-ndhJ_1710	-	ctcattgcccacggatacagaaaaacagtttcaacatcaaaaacaacaaa	50135	50	36	yes	4	610.5	1165.13	1543	1624.63	4	550.5	1190.91	1655	1615.92	4	556	1140.13	2375	2115.43	4	3784	3682.46	5976	4575.32	4	4551.5	4218.2	8618.5	5447.75	4	2953	3165.14	8785.5	5016.64
ndhC-ndhJ_1740	-	tcaacatcaaaaacaacaaaaactagagcaaacatataataacggattct	50165	50	28	yes	4	614	1171.81	1466.5	1544.08	4	534.5	1156.29	1638.5	1599.81	3	563	1154.48	2303	2051.3	4	673	654.941	1736.5	1329.49	4	783.5	726.125	2234	1412.11	4	620	664.54	2859.5	1632.81
ndhC-ndhJ_1770	-	aacatataataacggattctaaattgtaaccaagcatccccgatcggttc	50195	50	38	yes	4	636	1213.79	1786.5	1881.01	4	769.5	1664.67	2574	2513.23	4	724.5	1485.65	2921.5	2602.2	4	6323	6153.33	13784	10553.3	4	6984	6472.57	17712	11195.7	4	3857	4134.08	18432.5	10525.2
ndhC-ndhJ_1800	-	caagcatccccgatcggttctatacctgattcataactagaaagtttctc	50225	50	42	yes	4	627	1196.62	1682.5	1771.51	4	608.5	1316.38	1835	1791.67	4	607	1244.71	2399	2136.81	4	5305	5162.65	11302.5	8653.38	4	6144	5694.08	14720.5	9304.82	4	3662	3925.07	15424	8807.32
ndhC-ndhJ_1830	-	tcataactagaaagtttctccggccccttcctaattggagataaaactcc	50255	50	42	yes	4	3389	6467.84	8447.5	8894.39	4	3726.5	8061.6	9932	9697.5	4	3800	7792.23	11152	9933.17	4	9259.5	9011.04	15731.5	12044.3	4	9826.5	9106.92	21380.5	13514.6	4	7851	8415.01	21870.5	12488.4
ndhC-ndhJ_1860	-	ctaattggagataaaactccggaaattagaaatgccaaaacaggaatagc	50285	50	36	yes	4	0	0	0	0	4	0	0	0	0	4	0	0	109	97.0871	4	795	773.668	2171	1662.15	4	940	871.165	3056.5	1932.01	4	564	604.517	3220.5	1838.95
ndhC-ndhJ_1890	-	aatgccaaaacaggaatagcacttgatattagtaaaaatgcccagaaaat	50315	50	32	yes	4	407.5	777.705	915	963.405	4	387.5	838.285	1058.5	1033.51	4	386.5	792.552	1587.5	1414	4	871	847.628	2392	1831.35	4	1088	1008.33	2928	1850.79	4	718.5	770.116	3264.5	1864.08
ndhC-ndhJ_1920	-	agtaaaaatgcccagaaaatatcatattcgtaaagcagaaacatagacga	50345	50	32	yes	4	409.5	781.522	1095	1152.93	4	430.5	931.308	1170.5	1142.86	4	425.5	872.525	1810	1612.18	4	896	871.958	2577	1972.99	4	1138	1054.67	2937	1856.48	4	774	829.603	3364	1920.89
ndhC-ndhJ_1950	-	taaagcagaaacatagacgaactcctatgaatgtggaaaaaatacccgct	50375	50	38	no	4	541.5	#N/A	1264	#N/A	4	464	#N/A	1373.5	#N/A	4	481.5	#N/A	1992	#N/A	4	2302.5	#N/A	5026.5	#N/A	4	2765.5	#N/A	6081	#N/A	4	2023	#N/A	7975	#N/A
ndhC-ndhJ_1980	-	atgtggaaaaaatacccgcttagtcaattccaatcggagtggattgggca	50405	50	44	no	4	133	#N/A	0	#N/A	4	104.5	#N/A	0	#N/A	4	0	#N/A	155.5	#N/A	3	403	#N/A	1089	#N/A	4	376	#N/A	1323.5	#N/A	4	327.5	#N/A	1451	#N/A
ndhC-ndhJ_2010	-	caatcggagtggattgggcaagggatatagaactcttgagtcaaaacaaa	50435	50	42	no	4	233.5	#N/A	220	#N/A	4	211.5	#N/A	229	#N/A	4	218.5	#N/A	661.5	#N/A	4	635.5	#N/A	2022	#N/A	4	779	#N/A	2368.5	#N/A	4	349.5	#N/A	2693.5	#N/A
ndhC-ndhJ_2040	-	aactcttgagtcaaaacaaaaattcaggttaatcgaatcattttttttcg	50465	50	28	no	4	711	#N/A	1560.5	#N/A	4	656.5	#N/A	1540.5	#N/A	4	748.5	#N/A	2336	#N/A	4	885.5	#N/A	2150	#N/A	4	958	#N/A	2465.5	#N/A	4	809.5	#N/A	2959	#N/A
ndhC-ndhJ_2070	-	aatcgaatcattttttttcgtttggttgttgtggtagacgtctcgtttta	50495	50	34	no	4	824	#N/A	2007	#N/A	4	842.5	#N/A	2102.5	#N/A	4	898.5	#N/A	2879	#N/A	4	1052.5	#N/A	2230	#N/A	4	1333.5	#N/A	2742.5	#N/A	4	860.5	#N/A	3050.5	#N/A
ndhC-ndhJ_2100	-	gtggtagacgtctcgttttaagatttattgatttcttattttcagtacac	50525	50	32	no	4	367	#N/A	884	#N/A	4	344	#N/A	701.5	#N/A	4	302	#N/A	1157.5	#N/A	4	706.5	#N/A	2267	#N/A	4	1066	#N/A	2385	#N/A	4	445	#N/A	2905.5	#N/A
ndhC-ndhJ_2130	-	atttcttattttcagtacacttattacttaatagttccatgtttctatta	50555	50	22	no	4	650	#N/A	1594	#N/A	4	594.5	#N/A	1763	#N/A	4	623.5	#N/A	2407.5	#N/A	4	3041	#N/A	7198.5	#N/A	4	4517.5	#N/A	7832	#N/A	4	2116	#N/A	8701	#N/A
ndhC-ndhJ_2160	-	atagttccatgtttctattactaatagtttctaatataataatataatat	50585	50	16	no	4	1006	#N/A	2358.5	#N/A	4	909	#N/A	2136.5	#N/A	4	1006	#N/A	2933	#N/A	4	2968	#N/A	6240	#N/A	4	4241.5	#N/A	6780.5	#N/A	4	2739	#N/A	9643	#N/A
ndhC-ndhJ_2190	-	ctaatataataatataatattaatctgattaataactagtaatttttttt	50615	50	10	no	4	102.5	#N/A	0	#N/A	4	104	#N/A	0	#N/A	4	0	#N/A	0	#N/A	4	0	#N/A	0	#N/A	4	0	#N/A	0	#N/A	4	0	#N/A	0	#N/A
trnV-UAC-Ex2	-	tagggctatacggactcgaaccgtagacctgctcg	51215	35	57	no	4	13501.5	#N/A	40618	#N/A	4	13344	#N/A	41031.5	#N/A	4	14378	#N/A	46008	#N/A	4	5342.5	#N/A	31113	#N/A	4	5911	#N/A	40256.5	#N/A	4	3209	#N/A	44374	#N/A
trnV-UAC-spliced	-	cggactcgaaccgtagacctgctcggtgtaaacgaggtgctctacctaac	51232	50	56	no	4	39799.5	#N/A	64163.5	#N/A	4	35123	#N/A	64174	#N/A	4	34018.5	#N/A	64583.5	#N/A	4	9653.5	#N/A	64707.5	#N/A	4	10000	#N/A	65281.5	#N/A	4	5304.5	#N/A	65314.5	#N/A
trnV-ex1-ex2	-	ccgtagacctgctcggtgtaaacgaggtgc	51233	30	60	no	4	19565	#N/A	48493	#N/A	4	18958	#N/A	49525.5	#N/A	4	17212	#N/A	49425	#N/A	4	2083.5	#N/A	19524.5	#N/A	4	3073	#N/A	27127.5	#N/A	4	1821	#N/A	23078	#N/A
trnV-in-ex2	-	ccgtagacctgctcggtaaaagagttcgaa	51234	30	50	no	4	1332.5	#N/A	2643.5	#N/A	4	1282.5	#N/A	2890	#N/A	4	1525	#N/A	3821	#N/A	4	2315.5	#N/A	5340.5	#N/A	4	5828	#N/A	7632	#N/A	4	5142	#N/A	7355	#N/A
trnV-intron_0	-	gtaaaagagttcgaacttattattatcaaaatgattcgaactctttcaaa	51259	50	26	no	4	1669	#N/A	2506.5	#N/A	4	1298	#N/A	2161	#N/A	4	1483	#N/A	3042	#N/A	4	322	#N/A	854.5	#N/A	4	382	#N/A	896	#N/A	4	172.5	#N/A	977	#N/A
trnV-intron_70	-	ttgcattgggctctttcattaactgatcgaaagatcagttagtctaccat	51329	50	38	no	4	3437.5	#N/A	6465	#N/A	4	2901	#N/A	5593.5	#N/A	4	3072.5	#N/A	6306.5	#N/A	4	4097.5	#N/A	8231.5	#N/A	4	5597	#N/A	8555.5	#N/A	4	3152.5	#N/A	10089.5	#N/A
trnV-intron_140	-	taagaaatggttccaagtactctgattgattatttttgaattctaataca	51399	50	26	no	4	9141	#N/A	16631	#N/A	4	8079.5	#N/A	14811	#N/A	4	9043.5	#N/A	16410.5	#N/A	4	5029	#N/A	6160.5	#N/A	4	5754	#N/A	6565	#N/A	4	6656	#N/A	10744	#N/A
trnV-intron_210	-	tgtttcaaagaagggttctcttgacgtaggtttgcttttggtctagatca	51469	50	40	no	4	13241.5	#N/A	23735.5	#N/A	4	11014.5	#N/A	20724.5	#N/A	4	11632	#N/A	21514.5	#N/A	4	7777.5	#N/A	10670.5	#N/A	4	11188.5	#N/A	12109.5	#N/A	4	9584.5	#N/A	12637	#N/A
trnV-intron_280	-	ctaacatcctgattaaaaaatcaaacatgaaacttgatacaccttaaggt	51539	50	30	no	4	5415	#N/A	9906.5	#N/A	4	5252.5	#N/A	10129	#N/A	4	5453.5	#N/A	10916.5	#N/A	4	2342.5	#N/A	5447.5	#N/A	4	3480.5	#N/A	6092	#N/A	4	1624	#N/A	7502.5	#N/A
trnV-intron_350	-	ttttgagttccttatactcattctacctagcattgagtagactgggtatt	51609	50	36	no	4	5055.5	#N/A	9667	#N/A	4	4273.5	#N/A	8564.5	#N/A	4	4359	#N/A	9473	#N/A	4	3256	#N/A	6710.5	#N/A	4	5147	#N/A	7572.5	#N/A	4	4136	#N/A	10384	#N/A
trnV-intron_420	-	tcaatgatgggttctattcattccctacctaacggggtactttaatagga	51679	50	40	no	4	5276	#N/A	10572.5	#N/A	4	5131.5	#N/A	10413.5	#N/A	4	4835.5	#N/A	9842.5	#N/A	4	2758	#N/A	4895.5	#N/A	4	3591	#N/A	5718.5	#N/A	4	1899	#N/A	6992	#N/A
trnV-intron_490	-	ctcctcttttttcctaaaaaaaagtcatggagtaagacatcgatttctta	51749	50	32	no	4	5195.5	#N/A	8866.5	#N/A	4	4413	#N/A	8152.5	#N/A	4	4487.5	#N/A	8771.5	#N/A	4	4438	#N/A	5612.5	#N/A	4	5704.5	#N/A	6354.5	#N/A	4	3867.5	#N/A	6804.5	#N/A
trnV-intron_549	-	atcaattagtttgattgcgtgatggactcctctgaaaaactttggcgcac	51808	50	42	no	4	7462	#N/A	15223	#N/A	4	6698.5	#N/A	13905.5	#N/A	4	7123.5	#N/A	13851	#N/A	4	15977	#N/A	14520	#N/A	4	17649	#N/A	20362.5	#N/A	4	13691	#N/A	21650	#N/A
trnV-ex1-in	-	aaaactttggcgcacgtgtaaacgaggtgc	51832	30	50	no	3	4421	#N/A	12060	#N/A	4	4085.5	#N/A	12066	#N/A	4	4788.5	#N/A	13286.5	#N/A	4	1570	#N/A	6522	#N/A	4	2006.5	#N/A	8322	#N/A	4	1230	#N/A	7691.5	#N/A
trnV-UAC-Ex1	-	gtgtaaacgaggtgctctacctaactgagctatagccct	51851	39	49	no	4	32165	#N/A	56036	#N/A	4	30476	#N/A	57212.5	#N/A	4	32024	#N/A	58298	#N/A	4	7437.5	#N/A	49610	#N/A	4	7811	#N/A	61886.5	#N/A	4	3713	#N/A	60690	#N/A
atpB-E_0	-	tataatcctatcgatgtgataggtatcccctttccttctctttacaatga	52025	50	36	no	4	4766	#N/A	12728	#N/A	4	4964.5	#N/A	13244.5	#N/A	4	4195	#N/A	12086.5	#N/A	4	3881.5	#N/A	5533.5	#N/A	4	3290.5	#N/A	6630	#N/A	4	3081	#N/A	6553.5	#N/A
atpB-E_30	-	tttccttctctttacaatgataaataacctacttaactcagtggttagag	52055	50	32	no	4	0	#N/A	0	#N/A	4	0	#N/A	0	#N/A	4	101.5	#N/A	0	#N/A	4	144.5	#N/A	382	#N/A	4	116.5	#N/A	364	#N/A	4	132.5	#N/A	415	#N/A
trnM-CAU-2	+	atgactcctgccgtatgaaagcaatactctaaccactgagttaagtaggt	52081	50	42	no	4	11546.5	#N/A	26832.5	#N/A	4	10005	#N/A	27602.5	#N/A	4	10350	#N/A	27936	#N/A	4	1269	#N/A	12805	#N/A	4	1480	#N/A	16381.5	#N/A	4	866.5	#N/A	15449	#N/A
atpB-E_60	-	acttaactcagtggttagagtattgctttcatacggcaggagtcattggt	52085	50	42	no	4	0	#N/A	0	#N/A	4	0	#N/A	0	#N/A	4	0	#N/A	0	#N/A	4	0	#N/A	195.5	#N/A	4	0	#N/A	234.5	#N/A	4	0	#N/A	239.5	#N/A
trnM-CAU-1	+	tacctactattggatttgaaccaatgactcctgccgtatgaaagcaatac	52104	50	40	no	4	29635.5	#N/A	56844.5	#N/A	4	27500	#N/A	59766.5	#N/A	4	29947	#N/A	62839	#N/A	4	2702.5	#N/A	29255	#N/A	4	2964	#N/A	31992	#N/A	4	1854.5	#N/A	34125	#N/A
atpB-E_90	-	atacggcaggagtcattggttcaaatccaatagtaggtataacttattag	52115	50	36	no	4	0	#N/A	0	#N/A	4	0	#N/A	0	#N/A	4	0	#N/A	0	#N/A	4	0	#N/A	0	#N/A	4	0	#N/A	0	#N/A	4	0	#N/A	0	#N/A
atpB-E_120	-	tagtaggtataacttattagacaccatgatcaatggtgtctaataagttt	52145	50	30	no	4	0	#N/A	0	#N/A	4	0	#N/A	0	#N/A	4	0	#N/A	0	#N/A	4	0	#N/A	0	#N/A	4	0	#N/A	0	#N/A	4	0	#N/A	0	#N/A
atpB-E_150	-	caatggtgtctaataagtttttgtaaccagctttttttattttattgttt	52175	50	24	no	4	4140.5	#N/A	8411	#N/A	4	3504	#N/A	9550	#N/A	4	3895	#N/A	10540	#N/A	4	1404.5	#N/A	7562	#N/A	4	2427	#N/A	8296.5	#N/A	4	1804	#N/A	10011	#N/A
atpB-E_180	-	ctttttttattttattgtttttatcgtctttcgatcctattttttttata	52205	50	18	no	4	7730	#N/A	14487	#N/A	4	7247.5	#N/A	17585.5	#N/A	4	8004.5	#N/A	17702	#N/A	4	3200	#N/A	9380	#N/A	4	5032	#N/A	9999.5	#N/A	4	2553	#N/A	11502.5	#N/A
atpB-E_210	-	tcgatcctattttttttatacattctttttttttacacgtcagctagtta	52235	50	26	no	4	8736	#N/A	16297	#N/A	4	7190.5	#N/A	18751	#N/A	4	8001	#N/A	18773.5	#N/A	4	2109.5	#N/A	6758.5	#N/A	4	3208	#N/A	7169.5	#N/A	4	1719.5	#N/A	8449.5	#N/A
atpB-E_240	-	ttttacacgtcagctagttacaaaatcaaatcgtattgagagcctcgact	52265	50	38	yes	4	3246	6194.92	6918.5	7284.5	4	2548.5	5513.21	7732.5	7549.93	4	3011.5	6175.34	9930	8844.72	4	4953.5	4820.58	6393.5	4894.97	3	4953	4590.3	8145	5148.45	4	5562.5	5962.1	9619.5	5492.87
atpB-E_270	-	tcgtattgagagcctcgactcgtgtccgagctcgtctgagagctagatta	52295	50	52	yes	4	667	1272.96	1155.5	1216.63	4	604	1306.64	1368	1335.7	4	582.5	1194.47	1703	1516.87	4	2624.5	2554.08	5261	4027.91	4	2847.5	2638.98	6837.5	4321.98	4	2160	2315.17	7392.5	4221.22
atpB-E_300	-	ctcgtctgagagctagattagcctcaattgtctgtctcttaccttcagct	52325	50	46	yes	4	6154	11744.8	11926.5	12557.4	4	4626	10007.5	13062	12753.6	4	4773	9787.45	13656.5	12163.9	4	22937.5	22322	20995.5	16074.5	4	20942	19408.4	26603	16815.7	4	17754	19029.4	25899	14788.7
atpB-E_330	-	tctgtctcttaccttcagcttttctcaagttagcttctgctatttcaaga	52355	50	38	yes	4	6532.5	12467.1	12283.5	12933.3	4	4816.5	10419.6	12484.5	12189.7	4	6116	12541.4	15345	13667.9	4	16822	16370.6	20590	15764	4	15096.5	13991	23127	14618.6	4	18219.5	19528.4	28060	16022.7
atpB-E_360	-	tagcttctgctatttcaagagtttgctgagcttcttgtggatcaatgtca	52385	50	40	yes	4	3642.5	6951.64	7768	8178.94	4	2835.5	6134.08	8226.5	8032.27	4	3051.5	6257.37	9018	8032.4	4	6226.5	6059.42	9535	7300.15	4	6629.5	6144.03	11518.5	7280.83	4	6218	6664.7	13677.5	7810.04
atpB-E_390	-	cttcttgtggatcaatgtcactattcttctctgcatcatttactaaaata	52415	50	32	yes	4	6196	11824.9	12304	12954.9	4	4577	9901.5	12420.5	12127.2	4	5399	11071.1	14226	12671.2	4	20971.5	20408.8	20078	15372	4	19547.5	18116.1	24357	15396	4	17353.5	18600.2	27238	15553.3
atpB-E_420	-	ctgcatcatttactaaaatagtgatttcattattgcctattctagcaaaa	52445	50	28	yes	4	3908.5	7459.29	7969.5	8391.1	4	2918	6312.56	8112.5	7920.96	4	3382	6935.09	9356	8333.46	4	7224.5	7030.64	6523	4994.12	4	6661	6173.22	8155	5154.77	4	7713	8267.09	9253	5283.59
atpB-E_450	-	tattgcctattctagcaaaaccgcccatcagagccatcgttaaccattgg	52475	50	46	yes	4	3485.5	6652.01	8496	8945.45	4	3031.5	6558.09	9524	9299.13	4	3223	6609.04	9918.5	8834.48	4	13091	12739.7	19515	14941	4	13384	12403.9	23827.5	15061.3	4	10668	11434.4	26598.5	15188.1
atpB-E_480	-	gagccatcgttaaccattggttagcaaggcgtattttcaaaatacctata	52505	50	38	yes	4	1521.5	2903.75	2809.5	2958.13	4	1134.5	2454.28	2987	2916.47	4	1231	2524.27	3501.5	3118.81	4	4755	4627.41	7507.5	5747.87	4	5279	4892.43	9932.5	6278.33	4	4575	4903.66	10415	5947.11
atpB-E_510	-	gtattttcaaaatacctatatcaacagctgtggcaatcggcgcgtggttt	52535	50	42	yes	4	1087.5	2075.47	2136.5	2249.52	4	760.5	1645.2	2409.5	2352.61	4	843	1728.64	2989	2662.32	4	4710	4583.62	8525	6526.88	4	4050.5	3753.89	9646	6097.23	4	3629	3889.7	12976	7409.48
atpB-E_540	-	tggcaatcggcgcgtggtttgctaatacaccaatttgtccactattagta	52565	50	44	yes	4	3040	5801.78	6533	6878.61	4	2247.5	4862.05	6939.5	6775.65	4	2503	5132.62	7339.5	6537.34	4	8798.5	8562.41	12190.5	9333.25	4	9116	8448.45	15510	9803.86	4	7652	8201.71	17807.5	10168.3
atpB-E_570	-	caatttgtccactattagtagataaaatgatttcttttacttctgaatcc	52595	50	28	yes	4	4670	8912.6	8909.5	9380.83	4	3702.5	8009.68	9426	9203.44	4	4234	8682.19	10507.5	9359.1	4	6179	6013.2	8886	6803.27	4	6229.5	5773.32	10154.5	6418.65	4	6107.5	6546.26	11578.5	6611.49
atpB-E_600	-	tttcttttacttctgaatcccaaacaattcgattcggagtcagtacacaa	52625	50	36	yes	4	2833.5	5407.68	6135.5	6460.08	4	1926.5	4167.63	6731.5	6572.56	4	2130.5	4368.78	7675	6836.18	4	5153	5014.73	10907.5	8350.96	4	5367	4973.98	12508.5	7906.61	4	3913	4194.11	13429	7668.15
atpB-E_630	-	gattcggagtcagtacacaaagatttaaggtcatttcttcaatttactct	52655	50	34	yes	4	6976	13313.6	13753.5	14481.1	4	4999	10814.4	13769	13443.9	4	5596.5	11476.1	14897	13268.9	4	22056.5	21464.7	15526	11887	4	20059.5	18590.6	21488	13582.5	4	23450.5	25135.2	21743	12415.6
atpB-E_660	-	tcatttcttcaatttactctccatttctaagttcgtagccttcgcagtag	52685	50	38	yes	4	6308.5	12039.6	12952.5	13637.7	4	5091	11013.4	14588	14243.6	4	5791.5	11876	16210	14438.4	4	13742.5	13373.7	13388.5	10250.5	4	14555.5	13489.6	18385.5	11621.5	4	15985	17133.3	19376	11064
atpB-E_690	-	gttcgtagccttcgcagtagcttcatcgatgttacccactaagtaaaagg	52715	50	46	yes	4	3188.5	6085.19	7073	7447.17	4	2670	5776.06	8372.5	8174.82	4	2937.5	6023.6	9445.5	8413.17	4	9535	9279.15	10986	8411.06	4	10627	9848.8	15331.5	9691.03	4	12449	13343.3	17869.5	10203.7
atpB-E_720	-	gttacccactaagtaaaaggcctgttcgggaagagaatcaaattctccgg	52745	50	46	yes	4	708.5	1352.16	1232.5	1297.7	4	606	1310.97	1601	1563.2	4	701	1437.46	1990	1772.51	4	2052	1996.94	3676.5	2814.79	4	2205	2043.53	4950	3128.89	4	2352	2520.97	5516	3149.71
atpB-E_750	-	aagagaatcaaattctccggaaaggatcaaattaaaccctctaattgttt	52775	50	32	yes	4	2127.5	4060.29	3833.5	4036.3	4	1742	3768.5	4137.5	4039.81	4	1876	3846.9	4599.5	4096.81	4	6162.5	5997.14	7624	5837.06	4	5987	5548.58	9256.5	5851.03	4	6078.5	6515.17	9725	5553.11
atpB-E_780	-	attaaaccctctaattgtttccgctagaccaacatattttcccggagaac	52805	50	40	yes	4	5799.5	11068.2	10616.5	11178.1	4	4873.5	10542.9	13021	12713.6	4	5345	10960.4	13285	11833	4	13048.5	12698.4	12387	9483.69	4	13164	12200	16537	10453	4	13861.5	14857.3	17098	9763.2
atpB-E_810	-	aacatattttcccggagaacctgtaaatacttctgctacgaaaaagggtt	52835	50	38	yes	4	1685.5	3216.74	3350	3527.22	4	1268.5	2744.17	3863	3771.79	4	1613.5	3308.62	5069	4514.99	4	2343	2280.13	2897	2217.99	4	2179	2019.43	3725.5	2354.89	4	2841	3045.09	4546.5	2596.11
atpB-E_840	-	ttctgctacgaaaaagggttgtgataagaaacgctcaatttttcgtgctc	52865	50	40	yes	4	2806	5355.19	5135	5406.65	4	1905.5	4122.2	5155	5033.29	4	2183.5	4477.46	5803	5168.77	4	9814	9550.66	9875	7560.46	4	8142	7545.77	12545.5	7930	4	8272	8866.25	12832.5	7327.54
atpB-E_870	-	acgctcaatttttcgtgctcttgctacggttaagcgatcctcttcggata	52895	50	46	yes	4	2982.5	5692.04	6056.5	6376.9	4	2407.5	5208.18	6360	6209.84	4	2842.5	5828.79	7815.5	6961.32	4	12917	12570.4	16475.5	12613.9	4	12609.5	11686.1	20998.5	13273.1	4	12218.5	13096.3	24081.5	13750.9
atpB-E_900	-	taagcgatcctcttcggataattcatccaaccccaggatagctataatgt	52925	50	42	yes	4	1165.5	2224.33	2406.5	2533.81	4	958	2072.46	2893.5	2825.18	4	1075	2204.38	3488.5	3107.23	4	7891	7679.26	8739.5	6691.1	4	7356	6817.33	11554.5	7303.59	4	8984.5	9629.94	13529.5	7725.53
atpB-E_930	-	ccccaggatagctataatgtcctgaagctccttgtaacgttgtaaagttt	52955	50	42	yes	4	2605.5	4972.54	5373.5	5657.77	4	2106	4555.94	5618.5	5485.84	4	2417.5	4957.29	6444	5739.72	4	10155.5	9883	11708	8963.84	4	11241	10417.8	14851	9387.31	4	10127	10854.5	16045	9161.92
atpB-E_960	-	cttgtaacgttgtaaagtttgttttacttgttgcgcagtttcataatgtt	52985	50	32	yes	4	3891.5	7426.85	7072.5	7446.65	4	2865.5	6198.98	6770.5	6610.64	4	3710.5	7608.7	8542	7608.42	4	7974.5	7760.52	9126.5	6987.4	4	9146	8476.25	11218	7090.89	4	10220	10954.2	12025	6866.44
atpB-E_990	-	ttgcgcagtttcataatgttcctcgccaacgattcgaggttgtagcatag	53015	50	46	yes	4	2235.5	4266.41	4889.5	5148.16	4	1847	3995.65	5673	5539.06	4	1895.5	3886.89	5815.5	5179.91	4	5112	4974.83	6763.5	5178.25	4	5637	5224.21	8977	5674.35	4	5554	5952.99	9831	5613.64
atpB-E_1020	-	gattcgaggttgtagcatagttgacgttgaatctaaaggatctaccgctg	53045	50	44	yes	4	2324.5	4436.26	4581.5	4823.87	4	1978.5	4280.12	5388	5260.78	4	2280	4675.34	6076	5411.94	4	5211	5071.17	6136	4697.82	4	5950.5	5514.75	9345	5906.97	4	6561.5	7032.87	8954	5112.86
atpB-E_1050	-	atctaaaggatctaccgctggatagatacctttggcagctaatcctcttg	53075	50	44	yes	4	1696.5	3237.74	3307	3481.95	4	1408.5	3047.03	3612.5	3527.21	4	1433	2938.49	3827.5	3409.18	4	10806	10516	18147.5	13894	4	12475.5	11561.9	22542.5	14249.1	4	8946.5	9589.21	22110.5	12625.4
atpB-E_1080	-	tttggcagctaatcctcttgatagtacggtagtcgcatctaaatgtgcaa	53105	50	42	yes	4	1199.5	2289.22	2302	2423.78	4	945	2044.33	2518	2458.55	4	1072	2198.23	3351.5	2985.2	4	4744	4616.7	6454	4941.29	4	5625	5213.09	9265	5856.4	4	5992	6422.46	10834.5	6186.65
atpB-E_1110	-	agtcgcatctaaatgtgcaaatgtggtggcaggtgcggggtcagtcaaat	53135	50	50	yes	4	426.5	813.967	554	583.307	4	360.5	779.876	864	843.6	4	380.5	780.248	1172	1043.91	4	1505	1464.62	2186	1673.64	4	1358	1258.56	2650.5	1675.38	4	1237.5	1326.4	3105	1773
atpB-E_1140	-	aggtgcggggtcagtcaaatcatctgcaggtacataaactgcttgaatag	53165	50	46	yes	4	1021	1948.56	1723	1814.15	4	856.5	1852.88	2035.5	1987.44	4	999.5	2049.56	2657	2366.61	4	3777.5	3676.14	4486.5	3434.94	4	4022.5	3727.94	5844	3693.99	4	4716.5	5055.33	7092.5	4049.92
atpB-E_1170	-	tacataaactgcttgaatagaggttatggacccctttttcgtagaagtaa	53195	50	36	yes	4	1627	3105.1	3214	3384.03	4	1293	2797.17	3434.5	3353.41	4	1335	2737.53	3974.5	3540.12	4	8334.5	8110.86	10595	8111.71	4	9083.5	8418.33	13747.5	8689.78	4	9037.5	9686.75	13718	7833.17
atpB-E_1200	-	cccctttttcgtagaagtaattctttcttgtaaagtacccatttcggtac	53225	50	38	yes	4	3322.5	6340.92	6342	6677.5	4	2610.5	5647.34	6771.5	6611.62	4	2849.5	5843.15	7636	6801.44	4	7365.5	7167.86	6244	4780.51	4	6306	5844.22	7940.5	5019.18	4	6715	7197.4	8081.5	4614.65
atpB-E_1230	-	taaagtacccatttcggtactaagggtgggttgataacccacagcagaag	53255	50	46	yes	4	104.5	199.436	0	0	4	0	0	0	0	4	0	0	0	0	4	545	530.376	879	672.977	4	511	473.58	983.5	621.67	4	512	548.782	1229.5	702.062
atpB-E_1260	-	ttgataacccacagcagaaggcattctacccaataaggcggatacctcgg	53285	50	50	yes	4	765.5	1460.94	1499.5	1578.83	4	679	1468.89	1852.5	1808.76	4	729	1494.88	2335	2079.8	4	3228.5	3141.87	5699.5	4363.63	4	3544.5	3284.94	7912	5001.17	4	4175	4474.93	9998	5709
atpB-E_1290	-	caataaggcggatacctcggatcctgcttgtacgaaacggaagatattgt	53315	50	46	yes	4	713	1360.75	1261	1327.71	4	504.5	1091.39	1349	1317.15	4	548.5	1124.75	1950.5	1737.32	4	2825	2749.2	4283.5	3279.52	4	2710.5	2512.01	5183	3276.17	4	3450.5	3698.38	7628	4355.69
atpB-E_1320	-	tacgaaacggaagatattgtcgataaatagaagtacgtcttgctcattaa	53345	50	34	yes	4	2632	5023.12	5831	6139.47	4	2001	4328.8	6218.5	6071.68	4	2273	4660.98	6959.5	6198.88	4	7936	7723.05	8681.5	6646.7	4	8520.5	7896.56	11307.5	7147.46	4	7940	8510.4	11837	6759.09
atpB-E_1350	-	aagtacgtcttgctcattaacatctcggaaatattctgccatagttaagg	53375	50	38	yes	4	3008.5	5741.66	6365.5	6702.24	4	2631.5	5692.77	7685.5	7504.04	4	3125	6408.08	8821	7856.93	4	5239	5098.42	5820	4455.89	4	5989	5550.43	8226	5199.65	4	6540.5	7010.36	9641.5	5505.43
atpB-E_1380	-	atattctgccatagttaaggcagtcagaccaactctcatacgagctcctg	53405	50	46	yes	4	1218.5	2325.48	2580	2716.49	4	905.5	1958.88	3007.5	2936.49	4	919.5	1885.51	3367	2999.01	4	9745	9483.51	11282.5	8638.07	4	8194.5	7594.43	14186	8966.96	4	7100.5	7610.59	14737.5	8415.32
atpB-E_1410	-	aactctcatacgagctcctggcggttcattcatctgaccataaactaggg	53435	50	48	yes	4	1388	2648.97	3071	3233.46	4	1155	2498.63	3637.5	3551.62	4	1400.5	2871.85	4623	4117.74	4	9126	8881.12	8879	6797.91	4	8671.5	8036.5	11377	7191.39	4	11585	12417.3	13514	7716.68
atpB-E_1440	-	catctgaccataaactagggccactttggattccgcaagattttgttcat	53465	50	42	yes	4	1901.5	3628.97	3990.5	4201.6	4	1449.5	3135.73	4574.5	4466.49	4	1659.5	3402.95	5334	4751.03	4	13954.5	13580.1	13237.5	10134.8	4	13938.5	12917.8	17008	10750.7	4	14665	15718.5	18918	10802.4
atpB-E_1470	-	ttccgcaagattttgttcattaatgactccagattctttcatttccatgt	53495	50	34	yes	4	4109.5	7842.9	7938.5	8358.46	4	3298	7134.62	8679	8474.08	4	3552.5	7284.71	9985	8893.71	4	20471.5	19922.2	19053	14587.3	4	19439	18015.5	22726	14365.1	4	20736	22225.7	23988.5	13697.8
atpB-E_1500	-	agattctttcatttccatgtaaagatcatttccttcacgagtccgttcgc	53525	50	40	yes	4	4149	7918.28	9305	9797.25	4	3544	7666.79	11408	11138.6	4	3443.5	7061.2	12189	10856.8	4	19912	19377.7	16233.5	12428.6	4	16137	14955.3	19747	12482.1	4	17056	18281.3	20685.5	11811.7
atpB-E_1530	-	tccttcacgagtccgttcgcctactccaccaaatacggatacaccaccat	53555	50	52	yes	4	6017	11483.3	14886.5	15674	4	5361	11597.5	16826.5	16429.2	4	5846.5	11988.8	16979	15123.3	4	28057	27304.1	24055.5	18417.3	4	28494	26407.4	30758.5	19442.4	4	24800.5	26582.1	29268.5	16712.7
atpB-E_1560	-	aaatacggatacaccaccatgagctttagcaatgttgttgatcaattcca	53585	50	38	yes	4	2200	4198.65	4342.5	4572.22	4	1757.5	3802.03	5017.5	4899.03	4	1879	3853.05	5707	5083.27	4	11104	10806	15298.5	11712.8	4	12215.5	11321	18905	11949.8	4	11541.5	12370.6	20218.5	11545
atpB-E_1590	-	aatgttgttgatcaattccataattagtactgttttacccacgccagccc	53615	50	40	yes	4	3852.5	7352.42	8215	8649.59	4	3142.5	6798.22	9176.5	8959.84	4	3316.5	6800.77	9579	8532.08	4	19257.5	18740.8	17148.5	13129.2	4	16788	15558.6	20009.5	12648	4	16462.5	17645.1	21217	12115.2
atpB-E_1620	-	tgttttacccacgccagccccaccgaatagtccaatttttcccccacgac	53645	50	54	yes	4	9804.5	18711.7	23502	24745.3	4	10008	21650.5	28124.5	27460.5	4	9066	18590.6	24629.5	21937.7	4	36609	35626.7	27848.5	21321.3	4	32825	30421.3	32990.5	20853.3	4	31100	33334.2	33100	18900.6
atpB-E_1650	-	tccaatttttcccccacgacgataaggggccaaaagatctactactttaa	53675	50	42	yes	4	1774	3385.64	3078	3240.83	4	1420.5	3072.99	3880	3788.39	4	1563.5	3206.09	4713.5	4198.35	4	12162.5	11836.1	11817	9047.29	4	12331	11428	16007.5	10118.3	4	13538	14510.6	17617	10059.6
atpB-E_1680	-	caaaagatctactactttaattcctgtttcaaaaatcgataattttgtat	53705	50	24	yes	4	3310	6317.07	5815	6122.62	4	2622	5672.22	6340	6190.31	4	3008.5	6169.19	7670	6831.72	4	4985.5	4851.72	4884.5	3739.65	4	5246.5	4862.31	7003	4426.59	4	6922	7419.27	8052.5	4598.09
atpB-E_1710	-	aaaaatcgataattttgtatctaattctataaaagcaggcgcggatttat	53735	50	28	yes	4	578	1103.1	533	561.196	4	489	1057.86	941	918.782	4	526.5	1079.63	1348.5	1201.12	4	1030.5	1002.85	1641	1256.38	4	1121	1038.91	2244	1418.43	4	1427.5	1530.05	2725	1556.01
atpB-E_1740	-	aaaagcaggcgcggatttatggataggagatgttgtgcgagtatcgacag	53765	50	48	yes	4	363	692.778	257	270.596	4	240.5	520.278	297	289.988	4	284.5	583.392	756	673.375	4	1083.5	1054.43	1616	1237.24	4	1139	1055.59	2257	1426.65	4	1206	1292.64	2455.5	1402.12
atpB-E_1770	-	tgttgtgcgagtatcgacaggacctaaattatcaacgggttccccaagca	53795	50	48	yes	4	2060.5	3932.42	4257.5	4482.73	4	1611.5	3486.18	5038	4919.05	4	1596	3272.74	5758.5	5129.14	4	11261	10958.8	12608.5	9653.27	4	10110	9369.66	16548.5	10460.3	4	11760.5	12605.4	17626	10064.7
atpB-E_1800	-	atcaacgggttccccaagcacgttgaaaattcgtcctagagtcgctccgc	53825	50	54	yes	4	3055.5	5831.36	7646	8050.48	4	2769	5990.22	8950	8738.68	4	2707.5	5551.96	9465	8430.54	4	13028	12678.4	17465	13371.5	4	11172.5	10354.4	21619	13665.4	4	9856.5	10564.6	22911.5	13082.8
atpB-E_1830	-	tcgtcctagagtcgctccgccgactggaacacttagaggatttcccatat	53855	50	52	yes	4	1865.5	3560.27	4161	4381.12	4	1448.5	3133.56	4706	4594.89	4	1660	3403.97	5700	5077.03	4	11434	11127.2	13076.5	10011.6	4	10321.5	9565.67	15872.5	10033	4	10206.5	10939.7	19261	10998.3
atpB-E_1860	-	acttagaggatttcccatatcaaccacgtccattcctctctttaaaccct	53885	50	42	yes	4	4490.5	8570.03	9283	9774.08	4	3636	7865.82	10280	10037.3	4	3911	8019.85	10946	9749.68	4	30550	29730.3	22415	17161.3	4	24935	23109	26323.5	16639.1	4	20549	22025.2	29458	16820.9
atpB-E_1890	-	cattcctctctttaaaccctctgtcgcactcatagctacagctctaactc	53915	50	46	yes	4	4241.5	8094.82	8301	8740.14	4	3533.5	7644.08	8851	8642.02	4	4182	8575.55	10397.5	9261.13	4	27853	27105.6	20557.5	15739.2	4	23438	21721.7	23316.5	14738.3	4	23574	25267.5	24870	14201.1
atpB-E_1920	-	catagctacagctctaactcgattatttcctaataattgctgtacttcac	53945	50	36	yes	4	2954	5637.65	5573.5	5868.35	4	2339	5060	6655.5	6498.36	4	2316	4749.16	7003	6237.62	4	18999.5	18489.7	11995.5	9183.95	4	15965	14795.9	15794	9983.38	4	16680	17878.3	15701.5	8965.78
atpB-E_1950	-	taataattgctgtacttcacaagtcacattaatttcttgaccaagagtat	53975	50	30	yes	4	2304	4397.14	4515	4753.85	4	1842.5	3985.91	5238.5	5114.81	4	2067	4238.56	6358	5663.12	4	4160.5	4048.86	4376.5	3350.72	4	3917	3630.16	5992	3787.54	4	5365.5	5750.95	7222	4123.86
atpB-E_1980	-	aatttcttgaccaagagtatctcgacccttaaccaccagagcattgtaaa	54005	50	40	yes	4	2419	4616.61	5252	5529.84	4	1936.5	4189.26	6042	5899.34	4	2043.5	4190.37	6533.5	5819.43	4	21121.5	20554.7	24991	19133.5	4	22513.5	20864.9	30442	19242.4	4	20514.5	21988.2	30365	17338.8
atpB-E_2010	-	aaccaccagagcattgtaaatattaggcattttgcccggggggaaggcta	54035	50	48	yes	4	338.5	646.02	190.5	200.578	4	340.5	736.609	395.5	386.162	4	333.5	683.871	683.5	608.798	4	288.5	280.759	529.5	405.394	4	268	248.375	728	460.168	4	482.5	517.162	962	549.315
atpB-E_2040	-	tttgcccggggggaaggctacatccagtaccggaccaatgatttgggcga	54065	50	58	yes	4	252.5	481.891	0	0	4	199	430.5	214	208.947	4	225.5	462.407	582.5	518.837	4	1372.5	1335.67	2353	1801.5	4	1221	1131.59	2838	1793.9	4	1493.5	1600.79	3845	2195.55
atpB-E_2070	-	cggaccaatgatttgggcgatacgtcccaggttttttttttcacgtatcg	54095	50	46	yes	4	1588.5	3031.62	3085	3248.2	4	1343	2905.33	3794.5	3704.91	4	1449.5	2972.33	4291.5	3822.47	4	6876	6691.5	7367.5	5640.68	4	5876	5445.71	9563.5	6045.08	4	6482	6947.66	8906.5	5085.74
atpB-E_2100	-	gttttttttttcacgtatcgaaacctctggatttgaagtagtaggatttg	54125	50	34	yes	4	1640.5	3130.86	3108	3272.42	4	1402.5	3034.05	3737	3648.77	4	1503	3082.03	4419	3936.03	4	1655.5	1611.08	2859.5	2189.28	4	2316	2146.4	3566	2254.07	4	2373.5	2544.01	4554.5	2600.68
atpB-E_2130	-	atttgaagtagtaggatttgttctcataataaaaaaaatatgttaaattt	54155	50	18	yes	4	2250	4294.08	3998.5	4210.03	4	1663.5	3598.68	4301	4199.45	4	2108	4322.64	5485.5	4885.97	4	500	486.583	925.5	708.578	4	729	675.616	1152	728.178	4	735.5	788.338	1660	947.883
atpB-E_2160	-	aaaaaaaatatgttaaattttgttacgaattttttcgaatacagaaaaaa	54185	50	16	no	4	753.5	#N/A	841	#N/A	4	706	#N/A	1388	#N/A	4	852.5	#N/A	2062	#N/A	4	0	#N/A	187.5	#N/A	4	0	#N/A	112.5	#N/A	4	0	#N/A	174	#N/A
atpB-E_2190	-	tttttcgaatacagaaaaaatcttcgatagcaaattaatcggttaattca	54215	50	26	no	4	1378.5	#N/A	2859.5	#N/A	4	1085.5	#N/A	2924	#N/A	4	1162	#N/A	3408.5	#N/A	4	893	#N/A	2988.5	#N/A	4	1255	#N/A	2946.5	#N/A	4	678.5	#N/A	3641.5	#N/A
atpB-E_2220	-	caaattaatcggttaattcaataaaaagtgggagtaagcactcgatttcg	54245	50	34	no	4	698	#N/A	1189	#N/A	4	613	#N/A	1527.5	#N/A	4	614	#N/A	2057.5	#N/A	4	1135	#N/A	3178	#N/A	4	1569	#N/A	3675	#N/A	4	696.5	#N/A	3964	#N/A
atpB-E_2250	-	ggagtaagcactcgatttcgttggtcccacccaagcggatgtggaattca	54275	50	52	no	4	489	#N/A	818.5	#N/A	4	416	#N/A	1167	#N/A	4	414.5	#N/A	1571.5	#N/A	4	1427	#N/A	4358	#N/A	4	1675.5	#N/A	4916	#N/A	4	864.5	#N/A	6259	#N/A
atpB-E_2280	-	ccaagcggatgtggaattcaattttttattcattcaatgaaggaatagtc	54305	50	34	no	4	590	#N/A	940.5	#N/A	4	462	#N/A	1195	#N/A	4	484	#N/A	1748	#N/A	4	205.5	#N/A	942	#N/A	4	302.5	#N/A	890	#N/A	4	160.5	#N/A	1266.5	#N/A
atpB-E_2310	-	cattcaatgaaggaatagtcattttcaagctcaactaactgaaacctagt	54335	50	34	no	4	1385	#N/A	3035	#N/A	4	1212.5	#N/A	3369.5	#N/A	4	1164.5	#N/A	3975.5	#N/A	4	3301	#N/A	11033	#N/A	4	4481.5	#N/A	11488	#N/A	4	1624.5	#N/A	14051.5	#N/A
atpB-E_2340	-	tcaactaactgaaacctagttttaaaataaaaaatatatgaataaaaaaa	54365	50	16	no	4	400.5	#N/A	207.5	#N/A	4	274	#N/A	190.5	#N/A	4	371	#N/A	963	#N/A	4	0	#N/A	445	#N/A	4	139	#N/A	356.5	#N/A	4	0	#N/A	758	#N/A
atpB-E_2370	-	aaaatatatgaataaaaaaattttttgcggaaagtcttttatttttttat	54395	50	14	no	4	831.5	#N/A	1200	#N/A	4	664.5	#N/A	1366.5	#N/A	4	708	#N/A	1946.5	#N/A	4	152.5	#N/A	668.5	#N/A	4	241	#N/A	578.5	#N/A	4	109.5	#N/A	717.5	#N/A
atpB-E_2400	-	aaagtcttttatttttttatcataataggaataggcaagcctttgtttta	54425	50	24	no	4	729	#N/A	1375.5	#N/A	4	530.5	#N/A	1333	#N/A	4	547.5	#N/A	1988.5	#N/A	4	915	#N/A	2648	#N/A	4	1239	#N/A	2628	#N/A	4	571.5	#N/A	3764.5	#N/A
atpB-E_2430	-	ataggcaagcctttgttttatctagcgaattcgaaacggaactttagtta	54455	50	36	no	4	671.5	#N/A	1288	#N/A	4	452.5	#N/A	1159	#N/A	4	475	#N/A	1996.5	#N/A	3	744	#N/A	2558	#N/A	4	970	#N/A	2420	#N/A	4	502	#N/A	3971.5	#N/A
atpB-E_2451	-	ctagcgaattcgaaacggaactttagttatgattcattatttcgatctca	54476	50	34	no	4	1110	#N/A	2178.5	#N/A	4	915	#N/A	2474	#N/A	4	890	#N/A	3055.5	#N/A	4	1347	#N/A	4759.5	#N/A	4	1823	#N/A	4707.5	#N/A	4	981.5	#N/A	6460.5	#N/A
rbcL-petA_8190	+	ctttttataaatccaaatatttaatattaaaattaaaatattaataaaat	54686	50	6	no	4	0	#N/A	0	#N/A	4	0	#N/A	0	#N/A	4	0	#N/A	0	#N/A	4	0	#N/A	0	#N/A	4	0	#N/A	0	#N/A	4	0	#N/A	0	#N/A
rbcL-petA_8160	+	atacttctttttcaagttttgaatctttgactttttataaatccaaatat	54716	50	20	no	4	471.5	#N/A	283.5	#N/A	4	374.5	#N/A	323	#N/A	4	419	#N/A	694.5	#N/A	4	241.5	#N/A	757.5	#N/A	4	379.5	#N/A	811	#N/A	4	232.5	#N/A	913.5	#N/A
rbcL-petA_8130	+	tatattctttcatatgtatagcgcaacctaatacttctttttcaagtttt	54746	50	26	no	4	418.5	#N/A	180.5	#N/A	4	298	#N/A	194	#N/A	4	337	#N/A	608	#N/A	4	940	#N/A	2106	#N/A	4	1097.5	#N/A	2577.5	#N/A	4	500.5	#N/A	2695	#N/A
rbcL-petA_8100	+	atatttgattcgccaaatacatcattattgtatattctttcatatgtata	54776	50	22	no	4	1747.5	#N/A	4237	#N/A	4	1322.5	#N/A	4045	#N/A	4	1791.5	#N/A	3664	#N/A	4	1253.5	#N/A	2770.5	#N/A	4	1915.5	#N/A	3725	#N/A	4	1154.5	#N/A	5393	#N/A
rbcL-petA_8070	+	ctaatcagaattattctttattagaccatgatatttgattcgccaaatac	54806	50	28	no	4	32719.5	#N/A	52243.5	#N/A	4	28314.5	#N/A	54601	#N/A	4	29192	#N/A	49129	#N/A	4	15588	#N/A	35008.5	#N/A	4	33382	#N/A	28978.5	#N/A	4	16559.5	#N/A	40769.5	#N/A
rbcL-petA_8040	+	tttcacaggaatctttcacaaaattatcaactaatcagaattattcttta	54836	50	24	no	4	31921.5	#N/A	48858.5	#N/A	4	27348.5	#N/A	51907.5	#N/A	4	30093	#N/A	52233.5	#N/A	4	6096.5	#N/A	24120.5	#N/A	4	14169.5	#N/A	20535	#N/A	4	6257	#N/A	36192.5	#N/A
rbcL-petA_8010	+	cataaattaggaatagatttaattaacctttttcacaggaatctttcaca	54866	50	26	no	4	34603.5	#N/A	48286.5	#N/A	4	31266.5	#N/A	51547	#N/A	4	34547	#N/A	50790.5	#N/A	4	8416	#N/A	31165	#N/A	4	14464	#N/A	31322.5	#N/A	4	5911	#N/A	44339	#N/A
rbcL-petA_7980	+	caataaaacaaaacaacaaggtctactcgacataaattaggaatagattt	54896	50	28	no	4	15258	#N/A	28290	#N/A	4	14374	#N/A	31497	#N/A	4	16760.5	#N/A	33501.5	#N/A	4	2544.5	#N/A	7749.5	#N/A	4	5072	#N/A	9706.5	#N/A	4	2662.5	#N/A	14626.5	#N/A
rbcL-petA_7950	+	tccctacaagtcatgaatttagaattcttgcaataaaacaaaacaacaag	54926	50	30	no	4	29809.5	#N/A	41011	#N/A	4	25717	#N/A	46512.5	#N/A	4	28925	#N/A	45697.5	#N/A	4	6829.5	#N/A	16142.5	#N/A	4	10720.5	#N/A	16159.5	#N/A	4	6803	#N/A	23795	#N/A
rbcL-petA_7920	+	ttagtctctgtttgtggtgacataagtccctccctacaagtcatgaattt	54956	50	40	no	4	47287.5	#N/A	48480.5	#N/A	4	42572	#N/A	56529	#N/A	4	45713	#N/A	53231	#N/A	4	23351.5	#N/A	32024	#N/A	4	30051	#N/A	37853.5	#N/A	4	21997.5	#N/A	44870.5	#N/A
rbcL-petA_7890	+	ttaacaccagctttgaacccaacacttgctttagtctctgtttgtggtga	54986	50	42	yes	4	33606.5	64137.3	45054	47437.4	4	29707	64265.6	49586	48415.2	4	31658	64917.5	48469	43171.7	4	15397	14983.9	22062.5	16891.4	4	18967.5	17578.5	26185.5	16551.8	4	16907	18121.6	31736.5	18122
rbcL-petA_7860	+	tcaggagtatagtaagtcaatttatactctttaacaccagctttgaaccc	55016	50	36	yes	4	40378	77060.6	48948.5	51537.9	4	34835	75359.1	55004	53705.3	4	38651.5	79258.3	52622	46870.8	4	44386.5	43195.5	31134.5	23837.1	4	45714.5	42366.9	40071	25328.8	4	42673	45738.6	40910	23360.2
rbcL-petA_7830	+	gccaagatatcagtatccttggtttcatattcaggagtatagtaagtcaa	55046	50	36	yes	4	26290	50173.9	35278	37144.3	4	23270	50340.4	40243	39292.8	4	23100.5	47369.6	38120.5	33954.2	4	7743	7535.23	10619.5	8130.46	4	9807	9088.85	13129	8298.83	4	7309.5	7834.61	13143	7504.84
rbcL-petA_7800	+	actccaggttgaggagttactcggaatgctgccaagatatcagtatcctt	55076	50	46	yes	4	25240.5	48171	36166.5	38079.8	4	21214	45892.6	38224.5	37322	4	22558.5	46258.2	39185.5	34902.8	4	17976.5	17494.1	22497	17224.1	4	20774.5	19253.2	29599	18709.5	4	18765	20113.1	32038.5	18294.4
rbcL-petA_7770	+	gctaccgcagcccctgcttcttcaggtggaactccaggttgaggagttac	55106	50	58	yes	4	8442	16111.4	15984	16829.6	4	7821.5	16920.4	18084	17657	4	8565	17563.3	19159	17065.1	4	7871.5	7660.28	8758.5	6705.65	4	9175.5	8503.59	13238	8367.73	4	10936	11721.6	14266.5	8146.37
rbcL-petA_7740	+	gttgtccatgtaccagtagaagattcagcagctaccgcagcccctgcttc	55136	50	54	yes	4	25784.5	49209.2	36855	38804.7	4	22874.5	49484.8	43681.5	42650.1	4	24111.5	49442.7	41949.5	37364.7	4	60269	58651.8	36866.5	28225.6	4	56054.5	51949.7	44146.5	27905	4	45418	48680.8	46606	26612.7
rbcL-petA_7710	+	tcaaggctggtaagcccatcggtccacacagttgtccatgtaccagtaga	55166	50	52	yes	4	31521	60157.2	41064	43236.3	4	27804	60148.9	46750	45646.2	4	30928.5	63421.6	46550	41462.4	4	22282.5	21684.6	26194	20054.6	4	23624.5	21894.5	34038	21515.4	4	25645.5	27487.8	32121.5	18341.8
rbcL-petA_7680	+	tcgatgtggtagcatcgtcctttgtaacgatcaaggctggtaagcccatc	55196	50	50	yes	4	11911	22731.9	18552.5	19534	4	10058.5	21759.7	20599.5	20113.1	4	11310.5	23193.2	24072.5	21441.5	4	13883	13510.5	15543.5	11900.4	4	13191	12225	19382.5	12251.7	4	17325	18569.6	21964.5	12542
rbcL-petA_7650	+	ataaattgagtttcttctcctggaacgggctcgatgtggtagcatcgtcc	55226	50	48	yes	4	13682.5	26112.8	22718.5	23920.3	4	12674	27417.9	25474.5	24873	4	11899.5	24401	24199.5	21554.7	4	28026	27274	25486	19512.5	4	31833	29501.9	33049	20890.2	4	27317	29279.4	28949	16530.3
rbcL-petA_7620	+	aaaaggtctaagggataagctacatacgcaataaattgagtttcttctcc	55256	50	36	yes	4	35559.5	67864.6	38227.5	40249.8	4	32109	69461.9	44016	42976.7	4	35680	73164.9	42577	37923.6	4	30004	29198.9	22111.5	16928.9	4	29794	27612.2	30399.5	19215.5	4	30571	32767.2	28194	16099.2
rbcL-petA_7590	+	gtaaacatgttagtaaccgaaccttcttcaaaaaggtctaagggataagc	55286	50	38	yes	4	16844	32146.4	26385	27780.8	4	14555.5	31488.2	27911.5	27252.5	4	15618.5	32027.1	28404.5	25300.1	4	8848.5	8611.07	12817	9812.91	4	12033.5	11152.3	16637	10516.2	4	10340.5	11083.4	20819	11887.9
rbcL-petA_7560	+	ttgaacccaaatacattacccacaatcgaggtaaacatgttagtaaccga	55316	50	38	yes	4	22416.5	42781.4	31827.5	33511.2	4	19934.5	43124.6	35612.5	34771.7	4	21562	44214.8	35955	32025.4	4	9389.5	9137.55	12105	9267.79	4	11810	10945.2	17266	10913.8	4	12598.5	13503.6	20361.5	11626.7
rbcL-petA_7530	+	agatcctctagacgtagagcagccagggctttgaacccaaatacattacc	55346	50	48	yes	4	20053.5	38271.7	30363	31969.2	4	16906.5	36574.1	33275	32489.4	4	18279	37482.7	33880	30177.2	4	38407.5	37376.9	32867	25163.5	4	37641	34884.6	43030.5	27199.5	4	35214	37743.7	39833	22745.2
[truncated: 2,217 more rows]
[truncated: 67 more columns]

## Sheet: S5 Rib profiling pam68-2 (raw)
Supplemental Table S5. Ribosome profiling pam68-2 (raw data): Total RNA and ribosome footprints from 3 replicates of wild type (WT) isolated from 10 plants each were labeled with Cy5 and the signals were detected at 635 nm. RNA and ribosome footprints from 3 replicates of pam68-2 isolated from 10 plants each were labeled with Cy3 and the signals were detected at 532 nm. For details see Methods se…
[truncated: 3,717 more rows]
[truncated: 67 more columns]

[truncated: 3 more sheets: S6 Rib profiling (analysis) , S7 Rib profiling (summary), S8 primer list]
